# Supplementary material for: High density genome wide genotyping-by-sequencing and association identifies common and low frequency SNPs, and novel candidate genes influencing cow milk traits
Source: Sci Rep. 2016 Aug 10;6:31109. doi: 10.1038/srep31109 (PMC4979022; doi:10.1038/srep31109)
Supplement: Supplementary Table S3 [file srep31109-s2.xls]

## Sheet: Table S3a_GBS SNPs_RS numbers
Table S3a: Single nucleotide polymorphisms identified in this study: SNPs with RS numbers
Lab ID	Chromosome	Position	Reference Allele	Alternate allele	#rs
S1_135404597	1	135404597	A	G	rs108938588
S1_728415	1	728415	G	T	rs108947015
S1_63548211	1	63548211	C	A	rs108950336
S1_62185733	1	62185733	C	T	rs108954516
S1_53923553	1	53923553	T	G	rs108955397
S1_17683874	1	17683874	C	T	rs108956689
S1_113861617	1	113861617	A	G	rs108956691
S1_146557806	1	146557806	T	C	rs108956947
S1_74614278	1	74614278	T	G	rs108958712
S1_2381612	1	2381612	G	A	rs108961102
S1_60821202	1	60821202	T	C	rs108961458
S1_97971177	1	97971177	C	T	rs108969012
S1_65520070	1	65520070	T	C	rs108969474
S1_68265591	1	68265591	T	C	rs108970502
S1_161382759	1	161382759	T	C	rs108970665
S1_38752497	1	38752497	T	C	rs108970936
S1_133920059	1	133920059	A	G	rs108975525
S1_1161709	1	1161709	A	C	rs108979282
S1_92681537	1	92681537	A	T	rs108980179
S1_12795058	1	12795058	A	G	rs108989990
S1_144691548	1	144691548	C	T	rs108992654
S1_138316341	1	138316341	A	G	rs109000307
S1_148840631	1	148840631	A	C	rs109000425
S1_12516933	1	12516933	G	A	rs109001679
S1_72234683	1	72234683	G	T	rs109001885
S1_159907701	1	159907701	C	T	rs109003796
S1_131177271	1	131177271	G	A	rs109005958
S1_70903695	1	70903695	G	A	rs109007036
S1_2540269	1	2540269	A	G	rs109016091
S1_149366534	1	149366534	C	T	rs109017919
S1_160683835	1	160683835	A	G	rs109019562
S1_3855970	1	3855970	C	G	rs109031816
S1_62463205	1	62463205	A	G	rs109036171
S1_155255689	1	155255689	C	T	rs109039563
S1_78829347	1	78829347	C	G	rs109041214
S1_23926293	1	23926293	C	T	rs109042206
S1_156022646	1	156022646	T	C	rs109043566
S1_130766017	1	130766017	G	A	rs109056016
S1_137736088	1	137736088	G	A	rs109060024
S1_157003404	1	157003404	A	G	rs109062268
S1_30569110	1	30569110	C	T	rs109065777
S1_98267845	1	98267845	T	C	rs109072429
S1_145753807	1	145753807	A	G	rs109075530
S1_146443453	1	146443453	T	C	rs109076614
S1_157352127	1	157352127	C	T	rs109076697
S1_55090080	1	55090080	C	T	rs109078292
S1_157601785	1	157601785	A	G	rs109085435
S1_48802458	1	48802458	C	T	rs109086398
S1_47254484	1	47254484	G	C	rs109096177
S1_149931225	1	149931225	G	A	rs109097283
S1_151757316	1	151757316	T	C	rs109097291
S1_138627134	1	138627134	G	A	rs109100752
S1_8281770	1	8281770	C	T	rs109105155
S1_19930529	1	19930529	T	C	rs109105424
S1_147304950	1	147304950	C	T	rs109106294
S1_160009741	1	160009741	T	C	rs109107150
S1_138394737	1	138394737	C	T	rs109114983
S1_106144868	1	106144868	C	T	rs109115832
S1_142778170	1	142778170	T	C	rs109116789
S1_57556117	1	57556117	G	T	rs109118175
S1_143219826	1	143219826	G	T	rs109122630
S1_119544999	1	119544999	G	A	rs109129579
S1_2217757	1	2217757	T	C	rs109132984
S1_147160857	1	147160857	C	G	rs109137472
S1_44677423	1	44677423	A	G	rs109138791
S1_161035199	1	161035199	T	C	rs109139121
S1_148454568	1	148454568	C	T	rs109139262
S1_154990376	1	154990376	T	G	rs109145714
S1_136343245	1	136343245	C	G	rs109146301
S1_78773365	1	78773365	A	G	rs109147308
S1_155670873	1	155670873	A	G	rs109147728
S1_36981617	1	36981617	C	G	rs109163388
S1_3147283	1	3147283	G	T	rs109165269
S1_100800328	1	100800328	C	T	rs109168038
S1_1537545	1	1537545	A	G	rs109169283
S1_146084060	1	146084060	T	C	rs109172361
S1_98010778	1	98010778	G	C	rs109173525
S1_147594816	1	147594816	C	T	rs109177625
S1_70222363	1	70222363	A	C	rs109178906
S1_1161701	1	1161701	A	G	rs109181963
S1_157268738	1	157268738	T	C	rs109187819
S1_161382585	1	161382585	G	A	rs109191785
S1_7904723	1	7904723	G	T	rs109192206
S1_70052269	1	70052269	A	G	rs109193170
S1_115138385	1	115138385	T	C	rs109193677
S1_7904704	1	7904704	G	A	rs109194078
S1_18519658	1	18519658	G	C	rs109195635
S1_144726977	1	144726977	A	C	rs109195946
S1_145706987	1	145706987	C	T	rs109199658
S1_135871558	1	135871558	G	A	rs109202291
S1_13850508	1	13850508	C	T	rs109215499
S1_148046745	1	148046745	T	C	rs109215623
S1_13577005	1	13577005	G	A	rs109218520
S1_157351866	1	157351866	C	T	rs109232901
S1_148388714	1	148388714	T	C	rs109238341
S1_146075553	1	146075553	T	C	rs109238810
S1_150202075	1	150202075	G	A	rs109242711
S1_70222155	1	70222155	A	C	rs109248075
S1_124877395	1	124877395	A	C	rs109250351
S1_136798077	1	136798077	C	T	rs109253093
S1_38126714	1	38126714	G	A	rs109255476
S1_2320234	1	2320234	T	G	rs109261899
S1_154990470	1	154990470	C	A	rs109264664
S1_8284998	1	8284998	G	A	rs109271852
S1_70222360	1	70222360	T	C	rs109274213
S1_20149262	1	20149262	C	T	rs109274969
S1_1167240	1	1167240	A	C	rs109276373
S1_98237492	1	98237492	C	T	rs109281550
S1_2497100	1	2497100	C	A	rs109281718
S1_9532227	1	9532227	C	G	rs109283813
S1_64562846	1	64562846	G	A	rs109284229
S1_74526323	1	74526323	C	G	rs109290644
S1_157058044	1	157058044	C	T	rs109292287
S1_130084690	1	130084690	C	T	rs109293375
S1_138044116	1	138044116	G	T	rs109294204
S1_55043450	1	55043450	T	C	rs109295109
S1_158409891	1	158409891	T	C	rs109297035
S1_113825994	1	113825994	G	A	rs109306179
S1_149738108	1	149738108	G	A	rs109310002
S1_138398313	1	138398313	T	C	rs109311264
S1_2013003	1	2013003	C	G	rs109313201
S1_13259521	1	13259521	A	G	rs109317167
S1_83654944	1	83654944	G	A	rs109318430
S1_551328	1	551328	C	T	rs109324750
S1_146970099	1	146970099	C	T	rs109325218
S1_92980484	1	92980484	G	A	rs109326907
S1_154730206	1	154730206	G	A	rs109328816
S1_100143038	1	100143038	C	T	rs109329157
S1_6758714	1	6758714	C	T	rs109332019
S1_84933045	1	84933045	T	C	rs109333034
S1_150600945	1	150600945	T	C	rs109333813
S1_147012233	1	147012233	C	G	rs109338398
S1_56920112	1	56920112	T	C	rs109339842
S1_146962668	1	146962668	C	T	rs109340601
S1_149341420	1	149341420	A	T	rs109341029
S1_51282701	1	51282701	C	A	rs109343075
S1_23314191	1	23314191	T	A	rs109343328
S1_94692083	1	94692083	G	A	rs109346178
S1_61985436	1	61985436	T	C	rs109349119
S1_157159732	1	157159732	C	G	rs109351465
S1_71450852	1	71450852	G	A	rs109353863
S1_1900815	1	1900815	C	T	rs109358063
S1_146108578	1	146108578	G	A	rs109358222
S1_54439670	1	54439670	A	G	rs109358609
S1_1186567	1	1186567	C	G	rs109368860
S1_57273455	1	57273455	T	C	rs109371198
S1_30373234	1	30373234	G	T	rs109371690
S1_6738571	1	6738571	G	C	rs109388055
S1_3390979	1	3390979	C	T	rs109391573
S1_50056506	1	50056506	T	C	rs109391904
S1_18463427	1	18463427	A	G	rs109392465
S1_44961304	1	44961304	A	G	rs109394043
S1_19066805	1	19066805	G	A	rs109394929
S1_38469050	1	38469050	A	G	rs109400527
S1_131727462	1	131727462	A	G	rs109401122
S1_62246455	1	62246455	G	A	rs109401328
S1_160046383	1	160046383	T	C	rs109403067
S1_112766071	1	112766071	A	G	rs109406237
S1_68265023	1	68265023	G	A	rs109406784
S1_150807563	1	150807563	C	T	rs109410076
S1_94790745	1	94790745	C	T	rs109415951
S1_109019758	1	109019758	C	A	rs109424718
S1_1474833	1	1474833	A	G	rs109433763
S1_148046737	1	148046737	G	A	rs109436340
S1_1335817	1	1335817	T	C	rs109436485
S1_2496990	1	2496990	C	A	rs109436989
S1_143582589	1	143582589	G	T	rs109437839
S1_152129794	1	152129794	T	C	rs109442238
S1_152149726	1	152149726	T	C	rs109449858
S1_81164430	1	81164430	G	A	rs109450754
S1_97996958	1	97996958	G	A	rs109453225
S1_149138191	1	149138191	T	C	rs109453810
S1_141291869	1	141291869	C	T	rs109460773
S1_133920089	1	133920089	T	C	rs109462756
S1_98147347	1	98147347	G	A	rs109465770
S1_109992902	1	109992902	C	T	rs109468093
S1_2726464	1	2726464	C	A	rs109468620
S1_15500626	1	15500626	G	A	rs109469623
S1_736383	1	736383	C	A	rs109475633
S1_36321278	1	36321278	T	C	rs109478165
S1_155966864	1	155966864	A	G	rs109478704
S1_73074415	1	73074415	G	A	rs109479448
S1_735941	1	735941	C	A	rs109479474
S1_109176222	1	109176222	T	C	rs109480787
S1_148092289	1	148092289	C	A	rs109484604
S1_59723094	1	59723094	G	A	rs109485712
S1_156305606	1	156305606	C	T	rs109486209
S1_26641857	1	26641857	T	C	rs109488268
S1_142021275	1	142021275	C	G	rs109488724
S1_136366446	1	136366446	A	G	rs109489466
S1_74320700	1	74320700	C	G	rs109502590
S1_141305796	1	141305796	T	C	rs109503798
S1_120156867	1	120156867	C	T	rs109514245
S1_77303914	1	77303914	T	A	rs109515259
S1_145005135	1	145005135	A	G	rs109517095
S1_84161621	1	84161621	G	C	rs109520823
S1_77316318	1	77316318	A	G	rs109523796
S1_57299733	1	57299733	T	C	rs109530227
S1_137151211	1	137151211	G	A	rs109534409
S1_148872385	1	148872385	G	A	rs109536572
S1_9380924	1	9380924	A	G	rs109540007
S1_156389907	1	156389907	G	T	rs109540482
S1_113292352	1	113292352	C	T	rs109542214
S1_53061248	1	53061248	T	C	rs109544796
S1_40626334	1	40626334	T	C	rs109550606
S1_5972854	1	5972854	G	T	rs109552447
S1_147011431	1	147011431	T	C	rs109553575
S1_70074257	1	70074257	G	A	rs109557511
S1_131243666	1	131243666	C	T	rs109561112
S1_127441431	1	127441431	T	C	rs109561285
S1_74528840	1	74528840	T	C	rs109564030
S1_161027629	1	161027629	T	C	rs109564283
S1_109576487	1	109576487	G	A	rs109569062
S1_145609796	1	145609796	G	C	rs109569336
S1_44068069	1	44068069	G	A	rs109570915
S1_98492791	1	98492791	G	A	rs109572010
S1_72336265	1	72336265	C	T	rs109572368
S1_161227028	1	161227028	A	G	rs109572795
S1_44068079	1	44068079	T	C	rs109575064
S1_54678181	1	54678181	T	G	rs109577746
S1_109608461	1	109608461	A	C	rs109581226
S1_147011762	1	147011762	G	A	rs109587925
S1_149729746	1	149729746	A	G	rs109597919
S1_36227926	1	36227926	G	A	rs109600628
S1_114767644	1	114767644	G	C	rs109609906
S1_94691895	1	94691895	A	T	rs109610861
S1_147460201	1	147460201	G	A	rs109612873
S1_69996925	1	69996925	T	C	rs109618233
S1_69864367	1	69864367	G	A	rs109618789
S1_72139009	1	72139009	T	C	rs109619701
S1_149249459	1	149249459	A	G	rs109623442
S1_157159678	1	157159678	G	A	rs109623736
S1_27873232	1	27873232	C	G	rs109624755
S1_97543726	1	97543726	A	G	rs109624994
S1_147604535	1	147604535	G	A	rs109626167
S1_118821009	1	118821009	T	G	rs109629546
S1_157003546	1	157003546	C	T	rs109631531
S1_146121301	1	146121301	G	A	rs109632445
S1_74342291	1	74342291	C	T	rs109634053
S1_116315816	1	116315816	T	G	rs109634767
S1_84043611	1	84043611	T	C	rs109640227
S1_21299006	1	21299006	A	G	rs109643053
S1_145245334	1	145245334	T	C	rs109647623
S1_70015941	1	70015941	C	A	rs109649184
S1_160014862	1	160014862	G	A	rs109650775
S1_148450300	1	148450300	T	G	rs109659356
S1_97805879	1	97805879	A	G	rs109660193
S1_99085939	1	99085939	C	T	rs109666884
S1_58200224	1	58200224	G	A	rs109667989
S1_156142842	1	156142842	A	G	rs109674484
S1_130646092	1	130646092	A	G	rs109675731
S1_131885549	1	131885549	T	C	rs109677377
S1_96267262	1	96267262	T	C	rs109679153
S1_2094437	1	2094437	C	T	rs109683368
S1_114465800	1	114465800	C	T	rs109683715
S1_148446661	1	148446661	C	A	rs109684683
S1_66918568	1	66918568	C	T	rs109685885
S1_111196262	1	111196262	G	A	rs109691181
S1_30966683	1	30966683	G	A	rs109692818
S1_104360244	1	104360244	C	T	rs109694191
S1_73489024	1	73489024	A	G	rs109699213
S1_2540252	1	2540252	G	A	rs109699956
S1_157935022	1	157935022	T	C	rs109700820
S1_1466960	1	1466960	T	C	rs109701617
S1_114941051	1	114941051	T	C	rs109701887
S1_50765896	1	50765896	G	A	rs109704868
S1_152231639	1	152231639	G	T	rs109705914
S1_48764112	1	48764112	C	T	rs109708984
S1_128210400	1	128210400	G	A	rs109709549
S1_152129769	1	152129769	C	T	rs109721010
S1_146085406	1	146085406	T	C	rs109721551
S1_9332709	1	9332709	C	A	rs109724127
S1_156142913	1	156142913	G	A	rs109724301
S1_157089340	1	157089340	G	A	rs109727041
S1_159831928	1	159831928	A	G	rs109735164
S1_74439489	1	74439489	A	C	rs109737644
S1_146075943	1	146075943	T	C	rs109744028
S1_77935663	1	77935663	C	G	rs109746709
S1_85899909	1	85899909	A	G	rs109746826
S1_75254830	1	75254830	G	C	rs109750837
S1_34909666	1	34909666	G	A	rs109760069
S1_2141669	1	2141669	C	G	rs109760832
S1_50031514	1	50031514	T	G	rs109761924
S1_145519945	1	145519945	T	C	rs109762157
S1_160130941	1	160130941	C	T	rs109763814
S1_157003388	1	157003388	T	C	rs109764016
S1_11813668	1	11813668	G	C	rs109766346
S1_146075677	1	146075677	T	C	rs109767980
S1_66233709	1	66233709	G	A	rs109779743
S1_23367214	1	23367214	A	C	rs109781261
S1_14246048	1	14246048	T	C	rs109782141
S1_1366990	1	1366990	A	G	rs109782720
S1_44418726	1	44418726	T	G	rs109782734
S1_128014641	1	128014641	A	T	rs109783765
S1_16617744	1	16617744	G	A	rs109786643
S1_87396185	1	87396185	T	C	rs109787072
S1_48806581	1	48806581	T	C	rs109790093
S1_55304376	1	55304376	A	C	rs109790508
S1_62090314	1	62090314	C	T	rs109791154
S1_150418661	1	150418661	T	C	rs109795211
S1_84043615	1	84043615	C	A	rs109800417
S1_85866895	1	85866895	G	A	rs109802451
S1_149517439	1	149517439	G	A	rs109808100
S1_3231010	1	3231010	C	T	rs109808452
S1_26641895	1	26641895	C	T	rs109813260
S1_99267067	1	99267067	A	C	rs109816051
S1_146689179	1	146689179	G	A	rs109816578
S1_151728381	1	151728381	G	A	rs109817001
S1_2224785	1	2224785	A	G	rs109818405
S1_147640995	1	147640995	C	T	rs109819847
S1_144913409	1	144913409	G	A	rs109832675
S1_152164961	1	152164961	G	A	rs109835402
S1_47254470	1	47254470	A	G	rs109835941
S1_147584842	1	147584842	G	A	rs109836451
S1_156092126	1	156092126	G	A	rs109836465
S1_14246227	1	14246227	T	C	rs109836679
S1_145519788	1	145519788	A	G	rs109837569
S1_146964959	1	146964959	C	T	rs109839114
S1_1086711	1	1086711	A	G	rs109845946
S1_19168063	1	19168063	T	G	rs109847775
S1_62247859	1	62247859	C	T	rs109849009
S1_149104558	1	149104558	G	T	rs109853680
S1_133425210	1	133425210	A	C	rs109858547
S1_62598047	1	62598047	T	C	rs109861159
S1_137833825	1	137833825	T	G	rs109872919
S1_41357124	1	41357124	T	C	rs109874337
S1_152784248	1	152784248	C	T	rs109875732
S1_58143532	1	58143532	C	T	rs109877041
S1_67719625	1	67719625	C	T	rs109878033
S1_98147345	1	98147345	C	T	rs109878403
S1_147011473	1	147011473	G	A	rs109893382
S1_147218694	1	147218694	G	T	rs109901027
S1_3133603	1	3133603	A	G	rs109908103
S1_108550012	1	108550012	G	A	rs109913008
S1_143251102	1	143251102	G	T	rs109914416
S1_154639374	1	154639374	A	G	rs109917741
S1_73361791	1	73361791	C	T	rs109917913
S1_80711925	1	80711925	G	A	rs109919109
S1_9865967	1	9865967	G	A	rs109923100
S1_148387171	1	148387171	C	T	rs109923799
S1_134175245	1	134175245	G	A	rs109924446
S1_142811527	1	142811527	G	A	rs109931898
S1_1973507	1	1973507	C	A	rs109934382
S1_1186496	1	1186496	A	C	rs109936603
S1_96162091	1	96162091	C	T	rs109942241
S1_62672827	1	62672827	T	C	rs109943587
S1_144676959	1	144676959	G	A	rs109944031
S1_3016096	1	3016096	A	G	rs109946120
S1_144931221	1	144931221	T	C	rs109948328
S1_101948569	1	101948569	C	T	rs109952057
S1_99240765	1	99240765	G	A	rs109960429
S1_60336912	1	60336912	G	A	rs109962909
S1_159382796	1	159382796	A	G	rs109963443
S1_42920692	1	42920692	G	T	rs109963720
S1_53866139	1	53866139	C	T	rs109964473
S1_136951795	1	136951795	T	C	rs109969616
S1_74596635	1	74596635	T	C	rs109979744
S1_159380815	1	159380815	T	C	rs109981067
S1_148006001	1	148006001	A	G	rs109981487
S1_52245334	1	52245334	A	T	rs109984453
S1_149505242	1	149505242	T	C	rs109985420
S1_19580604	1	19580604	G	C	rs109986571
S1_157738035	1	157738035	C	T	rs109987246
S1_44418706	1	44418706	G	T	rs109991793
S1_3614033	1	3614033	A	G	rs110003761
S1_38835056	1	38835056	A	G	rs110004187
S1_56997057	1	56997057	G	A	rs110011140
S1_159722699	1	159722699	T	G	rs110011484
S1_103851534	1	103851534	C	T	rs110012662
S1_63222878	1	63222878	A	G	rs110013392
S1_142950106	1	142950106	A	C	rs110015787
S1_72900926	1	72900926	C	T	rs110021344
S1_1161635	1	1161635	A	C	rs110023271
S1_73436166	1	73436166	G	A	rs110023519
S1_161051129	1	161051129	T	C	rs110023710
S1_146089575	1	146089575	G	A	rs110023931
S1_11813843	1	11813843	T	C	rs110024533
S1_4134508	1	4134508	C	T	rs110025517
S1_93215981	1	93215981	C	T	rs110027649
S1_157734470	1	157734470	A	G	rs110030027
S1_146646403	1	146646403	A	T	rs110035215
S1_74833381	1	74833381	A	T	rs110036018
S1_69309715	1	69309715	G	A	rs110036023
S1_56226173	1	56226173	A	C	rs110038480
S1_58967533	1	58967533	C	A	rs110039364
S1_130450530	1	130450530	A	G	rs110040721
S1_121061137	1	121061137	T	C	rs110041057
S1_138394691	1	138394691	C	G	rs110041221
S1_74439515	1	74439515	C	T	rs110043522
S1_57461441	1	57461441	C	T	rs110044185
S1_136672145	1	136672145	C	T	rs110045848
S1_105125290	1	105125290	C	A	rs110049441
S1_155967870	1	155967870	C	T	rs110050447
S1_152156005	1	152156005	G	A	rs110050581
S1_144726956	1	144726956	G	A	rs110051861
S1_143022661	1	143022661	G	T	rs110054901
S1_146249889	1	146249889	C	G	rs110056052
S1_47869139	1	47869139	G	A	rs110064476
S1_135468584	1	135468584	T	C	rs110065484
S1_108424385	1	108424385	C	T	rs110071000
S1_18027822	1	18027822	A	G	rs110071338
S1_99267064	1	99267064	A	G	rs110073006
S1_91669476	1	91669476	G	A	rs110074526
S1_62276769	1	62276769	C	T	rs110079279
S1_145614038	1	145614038	A	G	rs110080520
S1_156315501	1	156315501	A	G	rs110082729
S1_62598059	1	62598059	T	G	rs110082856
S1_93909362	1	93909362	C	T	rs110085183
S1_146075735	1	146075735	A	G	rs110086293
S1_145577659	1	145577659	G	T	rs110086348
S1_149249416	1	149249416	T	C	rs110090762
S1_53923563	1	53923563	T	C	rs110092687
S1_157517394	1	157517394	G	C	rs110099567
S1_144931031	1	144931031	T	C	rs110103456
S1_131885751	1	131885751	C	A	rs110103741
S1_152591021	1	152591021	A	G	rs110105509
S1_55974947	1	55974947	T	G	rs110110274
S1_68384995	1	68384995	G	A	rs110110313
S1_137383032	1	137383032	A	G	rs110112294
S1_59551538	1	59551538	T	C	rs110112878
S1_131727474	1	131727474	T	C	rs110113262
S1_123112683	1	123112683	A	G	rs110114162
S1_146360829	1	146360829	A	G	rs110115567
S1_20265101	1	20265101	C	T	rs110116708
S1_116287479	1	116287479	A	T	rs110120324
S1_80444116	1	80444116	C	T	rs110125332
S1_53715434	1	53715434	A	G	rs110125677
S1_152156034	1	152156034	G	A	rs110126982
S1_138795152	1	138795152	T	C	rs110127341
S1_148214580	1	148214580	G	A	rs110132237
S1_2206021	1	2206021	A	G	rs110138593
S1_134162477	1	134162477	C	T	rs110144777
S1_158409909	1	158409909	A	G	rs110148569
S1_1333794	1	1333794	T	A	rs110150419
S1_1822083	1	1822083	T	C	rs110152386
S1_110808023	1	110808023	A	G	rs110152998
S1_146112952	1	146112952	G	A	rs110155561
S1_57315113	1	57315113	A	G	rs110158517
S1_131727277	1	131727277	A	G	rs110159122
S1_148454982	1	148454982	G	C	rs110160485
S1_147604635	1	147604635	G	C	rs110160670
S1_53271435	1	53271435	C	T	rs110162387
S1_9077308	1	9077308	G	A	rs110164599
S1_2084756	1	2084756	C	T	rs110168108
S1_16617734	1	16617734	G	C	rs110169382
S1_137729332	1	137729332	A	G	rs110173827
S1_75935864	1	75935864	A	G	rs110174015
S1_20149407	1	20149407	G	A	rs110175029
S1_108943428	1	108943428	A	G	rs110180193
S1_146055480	1	146055480	T	G	rs110203154
S1_65520098	1	65520098	A	G	rs110203439
S1_81999741	1	81999741	G	T	rs110219177
S1_69934080	1	69934080	G	A	rs110219838
S1_527014	1	527014	G	A	rs110227530
S1_26818503	1	26818503	G	A	rs110232381
S1_22250754	1	22250754	A	G	rs110236869
S1_138378183	1	138378183	A	C	rs110237699
S1_40353756	1	40353756	G	T	rs110244310
S1_145609811	1	145609811	C	T	rs110244362
S1_157645898	1	157645898	G	T	rs110245164
S1_136020025	1	136020025	G	A	rs110248968
S1_5356147	1	5356147	C	T	rs110250637
S1_124799399	1	124799399	G	A	rs110254067
S1_23360446	1	23360446	G	C	rs110259012
S1_563500	1	563500	A	G	rs110259865
S1_114408674	1	114408674	A	G	rs110265763
S1_68626427	1	68626427	A	G	rs110269510
S1_160014730	1	160014730	T	G	rs110271222
S1_85364649	1	85364649	T	G	rs110271987
S1_151247956	1	151247956	T	C	rs110280389
S1_159954894	1	159954894	G	A	rs110282510
S1_708936	1	708936	C	T	rs110284933
S1_136951780	1	136951780	G	T	rs110289269
S1_154990755	1	154990755	A	C	rs110292426
S1_131885788	1	131885788	T	C	rs110297636
S1_145609847	1	145609847	T	G	rs110299250
S1_30920803	1	30920803	G	T	rs110301315
S1_160560712	1	160560712	C	T	rs110303229
S1_38317924	1	38317924	A	G	rs110306341
S1_152149703	1	152149703	G	T	rs110308896
S1_152156109	1	152156109	C	G	rs110309891
S1_148839440	1	148839440	T	C	rs110315012
S1_51727337	1	51727337	G	A	rs110315407
S1_59045188	1	59045188	C	T	rs110318849
S1_146249918	1	146249918	G	A	rs110322773
S1_109051307	1	109051307	T	C	rs110327763
S1_14940320	1	14940320	C	T	rs110328405
S1_53923462	1	53923462	G	A	rs110333708
S1_94692094	1	94692094	G	A	rs110334221
S1_1467038	1	1467038	T	C	rs110336766
S1_155114824	1	155114824	T	G	rs110337588
S1_144687500	1	144687500	A	G	rs110338869
S1_145609721	1	145609721	C	T	rs110338991
S1_158405895	1	158405895	C	T	rs110339017
S1_15906743	1	15906743	A	G	rs110341859
S1_131044301	1	131044301	C	T	rs110349081
S1_144708241	1	144708241	G	A	rs110354367
S1_20789119	1	20789119	A	G	rs110354847
S1_8029895	1	8029895	C	T	rs110357609
S1_116151424	1	116151424	T	A	rs110359703
S1_686966	1	686966	G	A	rs110360212
S1_1335676	1	1335676	C	T	rs110362603
S1_138394701	1	138394701	A	G	rs110368240
S1_83419870	1	83419870	C	G	rs110382407
S1_5037567	1	5037567	G	T	rs110383282
S1_59971526	1	59971526	G	A	rs110383836
S1_140576708	1	140576708	A	G	rs110383992
S1_73361704	1	73361704	G	A	rs110385722
S1_43060597	1	43060597	A	G	rs110387196
S1_120709681	1	120709681	C	T	rs110388486
S1_132817961	1	132817961	G	A	rs110400044
S1_146889697	1	146889697	G	A	rs110400122
S1_88514431	1	88514431	G	C	rs110400983
S1_145519772	1	145519772	T	C	rs110404337
S1_159096933	1	159096933	G	A	rs110406554
S1_3614013	1	3614013	T	C	rs110409319
S1_58196614	1	58196614	C	A	rs110411528
S1_114941052	1	114941052	G	C	rs110414835
S1_152203332	1	152203332	A	G	rs110419301
S1_146443454	1	146443454	G	A	rs110421377
S1_92971511	1	92971511	C	T	rs110422324
S1_2312105	1	2312105	T	C	rs110422415
S1_155093003	1	155093003	C	G	rs110435816
S1_147160835	1	147160835	G	T	rs110440382
S1_137192531	1	137192531	T	C	rs110444102
S1_84933113	1	84933113	C	G	rs110445226
S1_147482203	1	147482203	C	G	rs110445528
S1_159829834	1	159829834	C	T	rs110450226
S1_70212166	1	70212166	G	A	rs110457608
S1_157716027	1	157716027	G	A	rs110459140
S1_77316317	1	77316317	T	C	rs110469445
S1_147484123	1	147484123	C	T	rs110471133
S1_563520	1	563520	A	G	rs110471845
S1_144711458	1	144711458	A	G	rs110472189
S1_151728380	1	151728380	T	C	rs110478595
S1_81780614	1	81780614	T	C	rs110482971
S1_2218000	1	2218000	G	A	rs110488206
S1_8174917	1	8174917	T	C	rs110496884
S1_68267883	1	68267883	A	T	rs110499835
S1_3147277	1	3147277	T	C	rs110508481
S1_108965758	1	108965758	T	C	rs110511577
S1_148372844	1	148372844	T	C	rs110512319
S1_146332270	1	146332270	G	C	rs110513371
S1_59723100	1	59723100	C	T	rs110514663
S1_147859453	1	147859453	C	G	rs110514715
S1_6656189	1	6656189	G	A	rs110521556
S1_137008881	1	137008881	G	C	rs110523559
S1_18519619	1	18519619	G	A	rs110524346
S1_100130937	1	100130937	T	C	rs110529894
S1_153123900	1	153123900	A	C	rs110532393
S1_122450490	1	122450490	A	C	rs110533739
S1_134162466	1	134162466	C	G	rs110535144
S1_98102250	1	98102250	A	G	rs110537310
S1_148436353	1	148436353	G	A	rs110539851
S1_138804700	1	138804700	G	T	rs110543811
S1_11228648	1	11228648	T	C	rs110546813
S1_152128833	1	152128833	C	T	rs110549320
S1_16617760	1	16617760	A	C	rs110550971
S1_145609856	1	145609856	T	C	rs110552293
S1_118377604	1	118377604	A	G	rs110552348
S1_27810657	1	27810657	C	T	rs110559017
S1_147604563	1	147604563	G	A	rs110561369
S1_121091395	1	121091395	G	A	rs110563170
S1_155103677	1	155103677	T	C	rs110566625
S1_2799761	1	2799761	T	C	rs110567432
S1_137968915	1	137968915	G	A	rs110567682
S1_133035465	1	133035465	G	A	rs110569477
S1_50025413	1	50025413	G	T	rs110572701
S1_45070836	1	45070836	T	C	rs110573344
S1_135320482	1	135320482	C	T	rs110575235
S1_62246691	1	62246691	T	C	rs110575305
S1_70586802	1	70586802	C	T	rs110576364
S1_157736300	1	157736300	G	C	rs110582452
S1_141352356	1	141352356	A	G	rs110585216
S1_68939165	1	68939165	T	C	rs110595454
S1_144913382	1	144913382	T	C	rs110602841
S1_92701055	1	92701055	C	T	rs110604523
S1_4516115	1	4516115	C	A	rs110605434
S1_158743879	1	158743879	C	A	rs110615931
S1_47254442	1	47254442	T	C	rs110616249
S1_147608505	1	147608505	G	A	rs110618210
S1_131269267	1	131269267	C	T	rs110618288
S1_53715399	1	53715399	C	T	rs110621472
S1_1335673	1	1335673	T	C	rs110631393
S1_149320582	1	149320582	G	C	rs110631959
S1_32674069	1	32674069	T	C	rs110634456
S1_127427681	1	127427681	T	G	rs110636756
S1_134161176	1	134161176	T	G	rs110638202
S1_106144767	1	106144767	C	T	rs110639098
S1_73287601	1	73287601	C	T	rs110639509
S1_68626416	1	68626416	A	G	rs110642877
S1_53071405	1	53071405	G	A	rs110645787
S1_107044744	1	107044744	G	A	rs110645879
S1_12791966	1	12791966	A	G	rs110646683
S1_114940837	1	114940837	G	A	rs110649834
S1_154505675	1	154505675	T	C	rs110649952
S1_149518704	1	149518704	A	G	rs110651697
S1_43108778	1	43108778	C	T	rs110658021
S1_156111272	1	156111272	G	C	rs110659263
S1_104356496	1	104356496	C	T	rs110661109
S1_66918535	1	66918535	G	C	rs110661563
S1_155255143	1	155255143	T	G	rs110661706
S1_80776018	1	80776018	C	T	rs110662454
S1_155833626	1	155833626	A	C	rs110664864
S1_6738578	1	6738578	C	A	rs110667589
S1_33180530	1	33180530	C	G	rs110668189
S1_62205506	1	62205506	C	T	rs110673518
S1_61154660	1	61154660	G	A	rs110675086
S1_5985005	1	5985005	G	A	rs110683140
S1_2217381	1	2217381	T	C	rs110686263
S1_74854009	1	74854009	T	C	rs110691554
S1_56975998	1	56975998	T	C	rs110697738
S1_59662518	1	59662518	C	A	rs110697993
S1_156019781	1	156019781	G	A	rs110701272
S1_41277498	1	41277498	C	T	rs110706355
S1_145491538	1	145491538	G	A	rs110706959
S1_73307136	1	73307136	C	T	rs110707444
S1_157023405	1	157023405	C	T	rs110708626
S1_20265128	1	20265128	G	T	rs110709140
S1_68261459	1	68261459	G	A	rs110713003
S1_17797920	1	17797920	G	T	rs110717157
S1_152516790	1	152516790	C	A	rs110718505
S1_160009722	1	160009722	C	T	rs110720703
S1_137829234	1	137829234	G	T	rs110725277
S1_148939802	1	148939802	C	T	rs110725430
S1_8893795	1	8893795	A	C	rs110725623
S1_143022717	1	143022717	A	G	rs110737780
S1_154121136	1	154121136	C	T	rs110738359
S1_152573320	1	152573320	G	T	rs110746131
S1_74093178	1	74093178	C	T	rs110751115
S1_3281461	1	3281461	G	T	rs110754825
S1_79424556	1	79424556	T	C	rs110758068
S1_147611765	1	147611765	A	G	rs110759094
S1_129639099	1	129639099	G	A	rs110760825
S1_157335421	1	157335421	T	C	rs110767932
S1_148367167	1	148367167	G	T	rs110768103
S1_134162048	1	134162048	G	C	rs110772383
S1_152505221	1	152505221	G	A	rs110773384
S1_73349340	1	73349340	G	A	rs110774034
S1_146249669	1	146249669	A	G	rs110777936
S1_147102813	1	147102813	G	T	rs110780469
S1_94707852	1	94707852	G	T	rs110780528
S1_109051361	1	109051361	C	T	rs110780922
S1_98063881	1	98063881	T	C	rs110782767
S1_114105084	1	114105084	C	T	rs110785106
S1_23316933	1	23316933	T	G	rs110789389
S1_144721972	1	144721972	C	A	rs110794323
S1_144676975	1	144676975	G	T	rs110807425
S1_151002463	1	151002463	A	C	rs110809953
S1_156019668	1	156019668	T	C	rs110810143
S1_109576493	1	109576493	G	A	rs110813106
S1_146075628	1	146075628	T	C	rs110814316
S1_13577051	1	13577051	G	T	rs110816137
S1_145614043	1	145614043	G	A	rs110816600
S1_146983036	1	146983036	C	T	rs110817230
S1_108661414	1	108661414	C	A	rs110825191
S1_60732953	1	60732953	G	A	rs110826418
S1_108943456	1	108943456	G	T	rs110826542
S1_144708514	1	144708514	C	T	rs110829746
S1_136749216	1	136749216	A	G	rs110829927
S1_146045537	1	146045537	G	A	rs110831405
S1_87548524	1	87548524	G	A	rs110831688
S1_147892734	1	147892734	C	T	rs110833653
S1_23172236	1	23172236	T	G	rs110833792
S1_12779126	1	12779126	A	T	rs110835244
S1_146089465	1	146089465	T	C	rs110835330
S1_28997637	1	28997637	G	A	rs110836414
S1_114465771	1	114465771	A	C	rs110839998
S1_129645664	1	129645664	C	T	rs110840423
S1_69475637	1	69475637	G	A	rs110844960
S1_95029141	1	95029141	G	A	rs110846772
S1_53068117	1	53068117	C	T	rs110848377
S1_59588315	1	59588315	T	C	rs110848928
S1_108943455	1	108943455	G	A	rs110849169
S1_100300348	1	100300348	C	T	rs110855852
S1_98031892	1	98031892	C	A	rs110857035
S1_102867236	1	102867236	G	A	rs110857295
S1_116151417	1	116151417	C	T	rs110864251
S1_109890684	1	109890684	C	G	rs110864586
S1_85888885	1	85888885	G	A	rs110865842
S1_147086755	1	147086755	C	T	rs110866583
S1_97996964	1	97996964	A	G	rs110867722
S1_155117010	1	155117010	G	C	rs110868940
S1_147576792	1	147576792	C	G	rs110871617
S1_40497886	1	40497886	C	T	rs110874925
S1_84231188	1	84231188	C	G	rs110876686
S1_129645769	1	129645769	T	C	rs110878962
S1_31081891	1	31081891	A	G	rs110882956
S1_57359277	1	57359277	G	A	rs110884110
S1_136333040	1	136333040	A	G	rs110888381
S1_147000772	1	147000772	G	A	rs110888610
S1_108424378	1	108424378	T	C	rs110891364
S1_2217374	1	2217374	A	G	rs110891714
S1_124924504	1	124924504	T	C	rs110897111
S1_156142819	1	156142819	T	C	rs110901101
S1_70074259	1	70074259	G	C	rs110904217
S1_148407870	1	148407870	C	T	rs110906116
S1_147601932	1	147601932	C	T	rs110907069
S1_68822866	1	68822866	T	C	rs110914790
S1_144809768	1	144809768	T	G	rs110914832
S1_48802427	1	48802427	C	T	rs110920751
S1_146450577	1	146450577	T	C	rs110921226
S1_147215337	1	147215337	T	C	rs110921855
S1_95170277	1	95170277	A	G	rs110924611
S1_151338247	1	151338247	A	C	rs110927528
S1_133127439	1	133127439	G	A	rs110930302
S1_132727617	1	132727617	C	T	rs110931116
S1_144921415	1	144921415	C	A	rs110931556
S1_134193650	1	134193650	C	T	rs110936660
S1_134162052	1	134162052	T	C	rs110937561
S1_146089592	1	146089592	T	C	rs110945128
S1_146443432	1	146443432	C	T	rs110945138
S1_123112448	1	123112448	A	G	rs110945399
S1_70169217	1	70169217	C	T	rs110953962
S1_72634402	1	72634402	C	T	rs110961338
S1_93216015	1	93216015	T	C	rs110962095
S1_77732104	1	77732104	A	G	rs110962288
S1_17695983	1	17695983	A	C	rs110966569
S1_148006106	1	148006106	C	G	rs110967637
S1_131885789	1	131885789	G	A	rs110970799
S1_123636176	1	123636176	G	T	rs110972492
S1_23788195	1	23788195	T	A	rs110974105
S1_67719618	1	67719618	C	T	rs110974275
S1_48952944	1	48952944	A	G	rs110981760
S1_2548904	1	2548904	C	T	rs110984569
S1_18599943	1	18599943	G	T	rs110986566
S1_133406833	1	133406833	T	C	rs110990122
S1_147584970	1	147584970	A	G	rs110993027
S1_9593865	1	9593865	G	A	rs110997007
S1_151338170	1	151338170	G	C	rs110998160
S1_59573614	1	59573614	C	T	rs110999234
S1_154990969	1	154990969	T	G	rs111008577
S1_41357128	1	41357128	A	G	rs111009582
S1_146045536	1	146045536	T	C	rs111012878
S1_155833633	1	155833633	G	A	rs111016845
S1_151050270	1	151050270	T	C	rs111024457
S1_58304944	1	58304944	T	G	rs111024499
S1_111250257	1	111250257	T	C	rs111025081
S1_155833423	1	155833423	G	A	rs111033098
S1_157133730	1	157133730	T	C	rs132646955
S1_14570942	1	14570942	G	T	rs132648438
S1_17941056	1	17941056	G	A	rs132657202
S1_86659272	1	86659272	T	C	rs132658766
S1_80881277	1	80881277	G	A	rs132661125
S1_55090163	1	55090163	C	A	rs132667384
S1_62214740	1	62214740	G	C	rs132669762
S1_19177790	1	19177790	T	C	rs132670730
S1_137194975	1	137194975	A	G	rs132684998
S1_138763792	1	138763792	C	T	rs132690794
S1_82272497	1	82272497	C	T	rs132691515
S1_3015985	1	3015985	C	T	rs132701175
S1_61908514	1	61908514	C	T	rs132708144
S1_61618872	1	61618872	T	G	rs132711175
S1_40475544	1	40475544	G	T	rs132719612
S1_49196727	1	49196727	T	C	rs132731492
S1_148346397	1	148346397	G	C	rs132732579
S1_29994177	1	29994177	A	C	rs132732701
S1_13577019	1	13577019	C	A	rs132734751
S1_119499528	1	119499528	A	C	rs132737365
S1_19930157	1	19930157	C	T	rs132741418
S1_71792452	1	71792452	G	A	rs132751262
S1_37496134	1	37496134	A	C	rs132754327
S1_13832220	1	13832220	A	C	rs132755409
S1_28807991	1	28807991	A	G	rs132760864
S1_69287444	1	69287444	G	T	rs132779090
S1_68505704	1	68505704	C	T	rs132780146
S1_18426246	1	18426246	A	C	rs132781108
S1_147053537	1	147053537	G	A	rs132783143
S1_8241978	1	8241978	C	T	rs132786374
S1_152969800	1	152969800	C	G	rs132787727
S1_143028772	1	143028772	T	C	rs132790504
S1_25160499	1	25160499	C	A	rs132801396
S1_155103569	1	155103569	G	T	rs132801973
S1_159670524	1	159670524	C	A	rs132805929
S1_20297765	1	20297765	G	A	rs132812383
S1_38291191	1	38291191	C	T	rs132814874
S1_150746181	1	150746181	G	A	rs132823491
S1_23298382	1	23298382	A	G	rs132823498
S1_120978132	1	120978132	G	T	rs132832507
S1_137100757	1	137100757	T	C	rs132843693
S1_34131673	1	34131673	G	C	rs132846292
S1_14755674	1	14755674	T	C	rs132855578
S1_153679195	1	153679195	C	T	rs132865862
S1_123112657	1	123112657	A	G	rs132873969
S1_101456075	1	101456075	C	T	rs132876812
S1_103077554	1	103077554	T	C	rs132878569
S1_141156205	1	141156205	T	A	rs132879503
S1_13577068	1	13577068	T	C	rs132882334
S1_102079513	1	102079513	G	A	rs132888939
S1_73364001	1	73364001	C	T	rs132890683
S1_65400665	1	65400665	A	C	rs132891852
S1_25616206	1	25616206	A	G	rs132898751
S1_123013876	1	123013876	G	C	rs132914157
S1_130946125	1	130946125	T	A	rs132930566
S1_148372849	1	148372849	T	G	rs132938685
S1_141296018	1	141296018	T	G	rs132943690
S1_120156523	1	120156523	T	C	rs132944967
S1_147492387	1	147492387	G	A	rs132948746
S1_152524144	1	152524144	C	T	rs132953619
S1_53529701	1	53529701	G	A	rs132956533
S1_160130924	1	160130924	G	A	rs132959132
S1_29361992	1	29361992	C	A	rs132972485
S1_18663129	1	18663129	C	A	rs132982447
S1_17813574	1	17813574	G	A	rs132987142
S1_43247571	1	43247571	C	T	rs132988101
S1_90376525	1	90376525	A	G	rs132989149
S1_132421593	1	132421593	C	G	rs132995714
S1_70244038	1	70244038	T	C	rs133006975
S1_126246945	1	126246945	C	T	rs133010737
S1_64787812	1	64787812	C	T	rs133015974
S1_52894603	1	52894603	G	A	rs133024109
S1_150395525	1	150395525	C	T	rs133024541
S1_99537493	1	99537493	G	A	rs133042881
S1_113037906	1	113037906	T	G	rs133042952
S1_140346964	1	140346964	C	T	rs133043504
S1_121834152	1	121834152	G	A	rs133051774
S1_145025754	1	145025754	T	C	rs133052666
S1_146221079	1	146221079	T	G	rs133053897
S1_113497087	1	113497087	T	C	rs133054669
S1_70822406	1	70822406	T	G	rs133055256
S1_126030005	1	126030005	G	A	rs133056129
S1_82581527	1	82581527	G	A	rs133060670
S1_47902151	1	47902151	T	C	rs133066185
S1_120977843	1	120977843	C	T	rs133066508
S1_69749921	1	69749921	G	A	rs133069707
S1_123014349	1	123014349	A	G	rs133080064
S1_39300423	1	39300423	C	T	rs133080602
S1_95417565	1	95417565	T	A	rs133089692
S1_37092391	1	37092391	C	G	rs133089858
S1_145334014	1	145334014	T	G	rs133093785
S1_160129745	1	160129745	A	C	rs133098509
S1_126029361	1	126029361	A	G	rs133099867
S1_145609821	1	145609821	A	G	rs133101441
S1_61654286	1	61654286	A	T	rs133102202
S1_160108589	1	160108589	T	C	rs133104150
S1_71786782	1	71786782	C	T	rs133117341
S1_145609738	1	145609738	A	T	rs133125120
S1_146370021	1	146370021	G	A	rs133131179
S1_121841651	1	121841651	G	A	rs133136600
S1_102438457	1	102438457	T	G	rs133150410
S1_147774109	1	147774109	C	T	rs133156604
S1_103546857	1	103546857	C	T	rs133159194
S1_146748785	1	146748785	T	G	rs133167662
S1_89635954	1	89635954	G	T	rs133176110
S1_14258374	1	14258374	T	G	rs133176140
S1_133035531	1	133035531	A	C	rs133191601
S1_78036001	1	78036001	A	T	rs133207868
S1_131184702	1	131184702	A	C	rs133213399
S1_147009049	1	147009049	T	C	rs133216781
S1_83223373	1	83223373	G	T	rs133219655
S1_15245388	1	15245388	G	A	rs133224813
S1_139659380	1	139659380	C	T	rs133226195
S1_102852454	1	102852454	T	G	rs133227478
S1_2362786	1	2362786	A	G	rs133228663
S1_130281796	1	130281796	T	C	rs133256468
S1_85382547	1	85382547	T	C	rs133261274
S1_101149027	1	101149027	C	T	rs133269045
S1_15483384	1	15483384	G	T	rs133271029
S1_63270203	1	63270203	T	C	rs133273225
S1_136720653	1	136720653	C	A	rs133276362
S1_152405736	1	152405736	C	T	rs133277380
S1_155944711	1	155944711	T	C	rs133283181
S1_69934078	1	69934078	G	C	rs133288233
S1_20721625	1	20721625	C	T	rs133290688
S1_148202324	1	148202324	C	A	rs133301244
S1_49427407	1	49427407	G	A	rs133303069
S1_9888408	1	9888408	G	A	rs133313421
S1_6656203	1	6656203	A	G	rs133326736
S1_67117519	1	67117519	C	T	rs133329435
S1_116315853	1	116315853	T	C	rs133332011
S1_152150010	1	152150010	C	A	rs133335583
S1_37695594	1	37695594	A	G	rs133337177
S1_83212878	1	83212878	T	G	rs133339815
S1_102852146	1	102852146	C	A	rs133345788
S1_161124770	1	161124770	G	A	rs133347542
S1_114144772	1	114144772	A	G	rs133357798
S1_2125569	1	2125569	T	C	rs133358019
S1_157645083	1	157645083	C	T	rs133365888
S1_138398161	1	138398161	A	G	rs133366275
S1_145694216	1	145694216	G	A	rs133389565
S1_155942217	1	155942217	C	T	rs133390854
S1_73287548	1	73287548	C	T	rs133400606
S1_109073972	1	109073972	C	G	rs133408844
S1_2799827	1	2799827	T	C	rs133409258
S1_73376195	1	73376195	G	T	rs133410680
S1_109090377	1	109090377	T	C	rs133413533
S1_114189348	1	114189348	A	C	rs133417223
S1_78767653	1	78767653	G	A	rs133419082
S1_72403358	1	72403358	C	T	rs133428387
S1_147475611	1	147475611	G	T	rs133430004
S1_781406	1	781406	G	A	rs133441584
S1_122804561	1	122804561	A	G	rs133448507
S1_159140226	1	159140226	T	G	rs133455070
S1_123311927	1	123311927	C	T	rs133455103
S1_71760804	1	71760804	A	C	rs133466878
S1_157875180	1	157875180	T	C	rs133467178
S1_118799323	1	118799323	T	A	rs133481682
S1_78513761	1	78513761	C	T	rs133485868
S1_121925606	1	121925606	T	C	rs133488194
S1_143341475	1	143341475	C	T	rs133488559
S1_59006773	1	59006773	A	G	rs133491434
S1_122469435	1	122469435	A	G	rs133492026
S1_108537215	1	108537215	G	A	rs133495611
S1_151776722	1	151776722	C	A	rs133504054
S1_152147001	1	152147001	G	T	rs133513280
S1_19442069	1	19442069	T	C	rs133517959
S1_16062918	1	16062918	A	C	rs133519472
S1_25207407	1	25207407	T	G	rs133524680
S1_147020237	1	147020237	C	T	rs133530761
S1_117557687	1	117557687	A	G	rs133536722
S1_146367992	1	146367992	T	G	rs133537405
S1_147512987	1	147512987	G	A	rs133542081
S1_69547903	1	69547903	T	C	rs133550903
S1_13649651	1	13649651	T	A	rs133563558
S1_30138189	1	30138189	C	T	rs133564659
S1_56934386	1	56934386	T	G	rs133566252
S1_132114496	1	132114496	A	C	rs133572195
S1_10151049	1	10151049	A	C	rs133575883
S1_27018988	1	27018988	T	C	rs133578843
S1_135501356	1	135501356	C	T	rs133582543
S1_142503944	1	142503944	T	C	rs133589066
S1_78352272	1	78352272	T	C	rs133590641
S1_146964732	1	146964732	G	A	rs133592231
S1_149218239	1	149218239	T	C	rs133592370
S1_131163204	1	131163204	C	T	rs133598228
S1_13850523	1	13850523	A	G	rs133601678
S1_108537370	1	108537370	A	G	rs133608636
S1_135308571	1	135308571	T	C	rs133610058
S1_153143765	1	153143765	A	C	rs133626272
S1_155967899	1	155967899	C	T	rs133626756
S1_124878432	1	124878432	G	A	rs133630153
S1_61908698	1	61908698	T	C	rs133632064
S1_132583197	1	132583197	C	G	rs133632551
S1_138552	1	138552	A	G	rs133633479
S1_136801259	1	136801259	G	T	rs133635596
S1_138017701	1	138017701	T	A	rs133635670
S1_149326986	1	149326986	C	T	rs133637672
S1_138017524	1	138017524	C	T	rs133639551
S1_1329345	1	1329345	T	C	rs133642205
S1_16458828	1	16458828	T	G	rs133654028
S1_66197969	1	66197969	G	A	rs133665333
S1_41634150	1	41634150	C	T	rs133670548
S1_122662370	1	122662370	A	G	rs133672853
S1_120933687	1	120933687	C	T	rs133678143
S1_144913400	1	144913400	C	T	rs133682548
S1_8178038	1	8178038	T	C	rs133684699
S1_143688343	1	143688343	C	T	rs133689770
S1_2726127	1	2726127	A	G	rs133692185
S1_5721975	1	5721975	G	T	rs133694454
S1_146374018	1	146374018	G	A	rs133696539
S1_68243039	1	68243039	T	C	rs133702448
S1_32840653	1	32840653	C	T	rs133705689
S1_20342209	1	20342209	G	A	rs133715082
S1_552410	1	552410	A	G	rs133722091
S1_121261415	1	121261415	G	C	rs133723613
S1_145027258	1	145027258	A	G	rs133724779
S1_160853783	1	160853783	T	C	rs133728367
S1_78773433	1	78773433	G	A	rs133759203
S1_109092266	1	109092266	C	T	rs133761111
S1_147289254	1	147289254	T	C	rs133769112
S1_41357004	1	41357004	G	T	rs133773105
S1_98308244	1	98308244	G	A	rs133780552
S1_147481788	1	147481788	G	A	rs133788055
S1_80776010	1	80776010	T	G	rs133788828
S1_25701861	1	25701861	T	C	rs133795357
S1_5867715	1	5867715	T	G	rs133797195
S1_9848687	1	9848687	A	G	rs133799509
S1_152273881	1	152273881	C	T	rs133800484
S1_157934992	1	157934992	C	T	rs133801762
S1_20297673	1	20297673	A	G	rs133819723
S1_11182432	1	11182432	T	C	rs133824290
S1_25616176	1	25616176	T	C	rs133827033
S1_49251580	1	49251580	A	C	rs133828000
S1_155103577	1	155103577	C	G	rs133829826
S1_108969246	1	108969246	C	T	rs133833931
S1_68265340	1	68265340	C	T	rs133841553
S1_149597392	1	149597392	G	C	rs133847669
S1_120977851	1	120977851	C	T	rs133848147
S1_146121492	1	146121492	C	T	rs133852315
S1_70064153	1	70064153	C	T	rs133852388
S1_137265501	1	137265501	C	T	rs133852871
S1_149069238	1	149069238	A	G	rs133857886
S1_148451075	1	148451075	T	C	rs133873100
S1_64252615	1	64252615	T	C	rs133877289
S1_73292514	1	73292514	T	C	rs133884666
S1_153124075	1	153124075	A	G	rs133896686
S1_152512582	1	152512582	T	C	rs133898939
S1_142543312	1	142543312	G	C	rs133910003
S1_68265059	1	68265059	C	T	rs133919648
S1_130624640	1	130624640	C	T	rs133924677
S1_51821631	1	51821631	T	C	rs133928513
S1_28725977	1	28725977	T	C	rs133936143
S1_146830775	1	146830775	T	C	rs133939871
S1_20262653	1	20262653	G	A	rs133941627
S1_95072240	1	95072240	G	A	rs133943624
S1_34131503	1	34131503	C	T	rs133946999
S1_126132928	1	126132928	T	A	rs133954419
S1_154390216	1	154390216	A	G	rs133955396
S1_81484104	1	81484104	C	T	rs133962673
S1_146713995	1	146713995	G	T	rs133964705
S1_38468880	1	38468880	T	C	rs133975045
S1_151812075	1	151812075	C	T	rs133983102
S1_21451337	1	21451337	T	C	rs133983812
S1_23113182	1	23113182	A	G	rs133992557
S1_132571266	1	132571266	G	T	rs133994913
S1_132093657	1	132093657	T	C	rs133999439
S1_96438823	1	96438823	G	A	rs134000358
S1_19066797	1	19066797	T	A	rs134005855
S1_126976248	1	126976248	G	A	rs134006353
S1_113861549	1	113861549	A	T	rs134010598
S1_44961424	1	44961424	A	G	rs134016688
S1_43240946	1	43240946	C	T	rs134019869
S1_84440480	1	84440480	A	G	rs134020625
S1_20297766	1	20297766	A	G	rs134021758
S1_40396805	1	40396805	C	T	rs134028791
S1_155944921	1	155944921	C	T	rs134031712
S1_145084901	1	145084901	T	G	rs134041051
S1_69395996	1	69395996	T	C	rs134046900
S1_7272111	1	7272111	C	G	rs134052494
S1_70123484	1	70123484	C	A	rs134056961
S1_56976109	1	56976109	A	G	rs134062960
S1_155804271	1	155804271	G	A	rs134071096
S1_121060747	1	121060747	C	T	rs134074648
S1_17941076	1	17941076	T	C	rs134079657
S1_130278002	1	130278002	T	A	rs134081158
S1_26708209	1	26708209	A	G	rs134084028
S1_146562420	1	146562420	A	G	rs134086956
S1_42803084	1	42803084	A	G	rs134087545
S1_24714382	1	24714382	G	C	rs134090385
S1_116313925	1	116313925	T	C	rs134091230
S1_78511089	1	78511089	G	A	rs134106721
S1_114189266	1	114189266	G	A	rs134107128
S1_160565483	1	160565483	C	G	rs134108834
S1_469934	1	469934	G	A	rs134114923
S1_13577097	1	13577097	A	G	rs134139960
S1_73128304	1	73128304	A	T	rs134140337
S1_92980476	1	92980476	A	T	rs134142532
S1_145334028	1	145334028	G	T	rs134144241
S1_72357498	1	72357498	T	G	rs134148542
S1_136866563	1	136866563	C	G	rs134158009
S1_4913650	1	4913650	A	G	rs134169294
S1_9848732	1	9848732	A	G	rs134176922
S1_135100146	1	135100146	A	C	rs134179185
S1_99423870	1	99423870	C	G	rs134179650
S1_39300399	1	39300399	A	C	rs134182515
S1_133035443	1	133035443	T	C	rs134187557
S1_152970192	1	152970192	C	T	rs134195144
S1_74826825	1	74826825	T	C	rs134202672
S1_147837184	1	147837184	A	G	rs134206393
S1_12501336	1	12501336	T	C	rs134208607
S1_5262538	1	5262538	A	G	rs134212961
S1_146830626	1	146830626	C	A	rs134214364
S1_118586747	1	118586747	T	G	rs134214412
S1_78710233	1	78710233	T	C	rs134232682
S1_135737963	1	135737963	G	C	rs134239029
S1_103028378	1	103028378	G	A	rs134243297
S1_68467363	1	68467363	T	C	rs134249146
S1_119409634	1	119409634	C	T	rs134250352
S1_13875903	1	13875903	G	A	rs134254086
S1_75092968	1	75092968	G	A	rs134262009
S1_57247750	1	57247750	G	C	rs134262075
S1_157832493	1	157832493	C	T	rs134263744
S1_116023792	1	116023792	T	C	rs134266309
S1_129527276	1	129527276	C	T	rs134271056
S1_157816162	1	157816162	T	G	rs134272999
S1_155882004	1	155882004	G	T	rs134285000
S1_136802470	1	136802470	G	A	rs134287399
S1_136748912	1	136748912	T	C	rs134288995
S1_136790112	1	136790112	C	T	rs134290363
S1_160067509	1	160067509	C	G	rs134294199
S1_61062751	1	61062751	C	T	rs134294332
S1_102438423	1	102438423	A	G	rs134296006
S1_148915299	1	148915299	G	A	rs134299884
S1_133655415	1	133655415	C	G	rs134301381
S1_146075619	1	146075619	A	G	rs134301960
S1_28718133	1	28718133	G	A	rs134305553
S1_35730997	1	35730997	G	A	rs134307700
S1_9490153	1	9490153	A	T	rs134310086
S1_71799674	1	71799674	C	T	rs134327561
S1_146587847	1	146587847	C	T	rs134329657
S1_99537540	1	99537540	A	G	rs134332164
S1_41780852	1	41780852	A	G	rs134335783
S1_1835792	1	1835792	T	C	rs134350358
S1_155944521	1	155944521	A	G	rs134352010
S1_147498399	1	147498399	G	C	rs134352546
S1_133046540	1	133046540	T	C	rs134353066
S1_116315826	1	116315826	G	A	rs134368225
S1_127105736	1	127105736	T	C	rs134371902
S1_133072702	1	133072702	A	C	rs134374399
S1_74745053	1	74745053	A	G	rs134389059
S1_131198839	1	131198839	A	G	rs134391291
S1_151289722	1	151289722	C	T	rs134397486
S1_83212881	1	83212881	T	G	rs134398424
S1_147584746	1	147584746	A	C	rs134401482
S1_98408905	1	98408905	T	C	rs134405887
S1_371861	1	371861	T	C	rs134412566
S1_147652017	1	147652017	T	C	rs134414744
S1_108661183	1	108661183	T	C	rs134417063
S1_66194154	1	66194154	C	T	rs134425092
S1_50862090	1	50862090	G	A	rs134432291
S1_6809607	1	6809607	T	C	rs134433153
S1_125045886	1	125045886	C	T	rs134442867
S1_135501293	1	135501293	A	G	rs134444227
S1_28807967	1	28807967	C	T	rs134449040
S1_14258384	1	14258384	A	T	rs134480462
S1_143341790	1	143341790	T	C	rs134485443
S1_101586857	1	101586857	A	G	rs134485909
S1_146221610	1	146221610	T	C	rs134488331
S1_131999826	1	131999826	G	A	rs134490714
S1_80885030	1	80885030	A	C	rs134499211
S1_138773236	1	138773236	T	C	rs134501603
S1_155254810	1	155254810	C	T	rs134502056
S1_13485459	1	13485459	T	C	rs134504103
S1_76618446	1	76618446	A	C	rs134505825
S1_143613207	1	143613207	A	G	rs134507114
S1_2799799	1	2799799	G	A	rs134509042
S1_159465850	1	159465850	A	C	rs134510476
S1_157023018	1	157023018	G	T	rs134517501
S1_102438649	1	102438649	A	T	rs134517602
S1_126029212	1	126029212	T	A	rs134524197
S1_43168221	1	43168221	A	G	rs134524900
S1_12779148	1	12779148	A	C	rs134526953
S1_31254719	1	31254719	C	T	rs134550265
S1_22843828	1	22843828	T	C	rs134552215
S1_124924582	1	124924582	A	G	rs134554485
S1_45068216	1	45068216	T	C	rs134557369
S1_11225654	1	11225654	A	C	rs134562371
S1_68637954	1	68637954	C	T	rs134563901
S1_148839226	1	148839226	T	C	rs134571099
S1_145609734	1	145609734	C	A	rs134586688
S1_2444708	1	2444708	T	C	rs134587775
S1_100143029	1	100143029	A	T	rs134604453
S1_102792254	1	102792254	C	T	rs134611101
S1_144931358	1	144931358	T	C	rs134613133
S1_71824103	1	71824103	G	A	rs134614573
S1_1484603	1	1484603	G	A	rs134616689
S1_152901316	1	152901316	C	T	rs134618400
S1_73376439	1	73376439	G	T	rs134631707
S1_147000811	1	147000811	G	A	rs134641581
S1_77963849	1	77963849	A	G	rs134643957
S1_146370094	1	146370094	C	T	rs134662612
S1_54807715	1	54807715	T	C	rs134670834
S1_113497093	1	113497093	G	C	rs134671826
S1_147237276	1	147237276	C	T	rs134691387
S1_130084751	1	130084751	G	A	rs134697973
S1_147009867	1	147009867	A	C	rs134698086
S1_156340556	1	156340556	A	G	rs134698586
S1_43096775	1	43096775	A	G	rs134700632
S1_155221613	1	155221613	A	G	rs134709054
S1_146937442	1	146937442	G	A	rs134713331
S1_146332299	1	146332299	G	C	rs134713587
S1_132583181	1	132583181	G	A	rs134717546
S1_83223364	1	83223364	A	G	rs134720029
S1_67727701	1	67727701	C	T	rs134727480
S1_98480565	1	98480565	C	T	rs134734119
S1_111250283	1	111250283	G	T	rs134738303
S1_118281696	1	118281696	A	G	rs134747767
S1_152405753	1	152405753	G	A	rs134758083
S1_63270222	1	63270222	T	C	rs134765812
S1_154232886	1	154232886	C	T	rs134766287
S1_155944718	1	155944718	A	G	rs134767718
S1_3148617	1	3148617	T	A	rs134786572
S1_121841678	1	121841678	G	A	rs134787360
S1_71610042	1	71610042	T	A	rs134793133
S1_65014305	1	65014305	A	C	rs134808367
S1_563296	1	563296	C	T	rs134818845
S1_32187462	1	32187462	A	T	rs134823225
S1_14010236	1	14010236	A	G	rs134828374
S1_25491100	1	25491100	C	G	rs134833685
S1_3251064	1	3251064	A	T	rs134841076
S1_33740130	1	33740130	A	G	rs134841521
S1_146417350	1	146417350	C	T	rs134846593
S1_159670825	1	159670825	G	A	rs134859836
S1_123444032	1	123444032	C	G	rs134859958
S1_148092632	1	148092632	T	G	rs134870433
S1_54143327	1	54143327	C	T	rs134871049
S1_74384257	1	74384257	A	C	rs134872062
S1_148046591	1	148046591	T	A	rs134891091
S1_6887983	1	6887983	G	C	rs134898439
S1_106805571	1	106805571	G	A	rs134899094
S1_126029380	1	126029380	T	C	rs134900550
S1_50923434	1	50923434	G	A	rs134904603
S1_142474293	1	142474293	C	T	rs134919687
S1_37092393	1	37092393	T	C	rs134921719
S1_144748297	1	144748297	A	C	rs134923101
S1_100983018	1	100983018	A	G	rs134925709
S1_6894855	1	6894855	G	A	rs134926366
S1_160011096	1	160011096	A	G	rs134934209
S1_3712601	1	3712601	T	C	rs134943773
S1_152896972	1	152896972	G	A	rs134946472
S1_120951455	1	120951455	C	T	rs134948205
S1_41752746	1	41752746	C	T	rs134950380
S1_9888407	1	9888407	T	C	rs134953439
S1_8582795	1	8582795	A	G	rs134958031
S1_147576540	1	147576540	T	G	rs134959361
S1_1835728	1	1835728	G	A	rs134962238
S1_55962562	1	55962562	C	G	rs134962388
S1_1329201	1	1329201	C	T	rs134974227
S1_76618410	1	76618410	A	C	rs134976990
S1_99537474	1	99537474	T	C	rs134981966
S1_130142239	1	130142239	A	G	rs134986498
S1_149459556	1	149459556	T	C	rs134990687
S1_153143794	1	153143794	C	T	rs134992763
S1_9848717	1	9848717	A	C	rs135001324
S1_152170547	1	152170547	T	C	rs135002315
S1_133099899	1	133099899	T	C	rs135022948
S1_34944011	1	34944011	G	A	rs135026925
S1_17953621	1	17953621	T	C	rs135035430
S1_150894464	1	150894464	G	A	rs135036376
S1_131044303	1	131044303	C	T	rs135039071
S1_96736421	1	96736421	T	G	rs135048423
S1_82272974	1	82272974	C	T	rs135060041
S1_119643391	1	119643391	A	G	rs135085886
S1_41260784	1	41260784	A	G	rs135089701
S1_157922283	1	157922283	G	T	rs135093336
S1_1298095	1	1298095	T	C	rs135094097
S1_117122503	1	117122503	A	G	rs135104085
S1_96535421	1	96535421	A	G	rs135126978
S1_20297721	1	20297721	A	G	rs135130274
S1_2445182	1	2445182	T	G	rs135135723
S1_5721992	1	5721992	C	A	rs135145863
S1_89689284	1	89689284	A	C	rs135147844
S1_94024910	1	94024910	A	G	rs135171185
S1_69680750	1	69680750	C	G	rs135171619
S1_99537581	1	99537581	T	C	rs135172537
S1_73292517	1	73292517	T	C	rs135177004
S1_44853007	1	44853007	C	A	rs135177158
S1_159670495	1	159670495	G	A	rs135180910
S1_43247556	1	43247556	C	T	rs135186555
S1_35207894	1	35207894	C	G	rs135188169
S1_148448148	1	148448148	G	C	rs135197281
S1_100649251	1	100649251	G	T	rs135201432
S1_152954932	1	152954932	C	G	rs135206685
S1_48084330	1	48084330	G	A	rs135213937
S1_147241641	1	147241641	T	G	rs135215438
S1_59006608	1	59006608	G	A	rs135222042
S1_149029310	1	149029310	A	G	rs135223340
S1_111463489	1	111463489	C	G	rs135230450
S1_108493272	1	108493272	A	G	rs135233152
S1_152410710	1	152410710	A	G	rs135239645
S1_142543315	1	142543315	A	G	rs135241013
S1_42361305	1	42361305	C	T	rs135241702
S1_65053124	1	65053124	C	T	rs135251615
S1_13577066	1	13577066	T	C	rs135253599
S1_158386911	1	158386911	A	C	rs135258740
S1_117788636	1	117788636	A	T	rs135260897
S1_152143704	1	152143704	A	G	rs135261185
S1_137201146	1	137201146	T	G	rs135265595
S1_148241749	1	148241749	A	G	rs135268756
S1_6788553	1	6788553	G	A	rs135274748
S1_9848699	1	9848699	C	T	rs135284486
S1_151776828	1	151776828	C	T	rs135289452
S1_152517057	1	152517057	C	T	rs135296985
S1_43168428	1	43168428	C	T	rs135311274
S1_13062225	1	13062225	T	C	rs135313092
S1_2992525	1	2992525	A	T	rs135315080
S1_53068141	1	53068141	T	C	rs135322357
S1_80049270	1	80049270	C	T	rs135322962
S1_68621216	1	68621216	G	A	rs135333911
S1_41195849	1	41195849	G	A	rs135341744
S1_71760840	1	71760840	C	A	rs135345544
S1_70222016	1	70222016	T	C	rs135346638
S1_54410042	1	54410042	A	G	rs135354139
S1_149301510	1	149301510	T	G	rs135354612
S1_116032930	1	116032930	G	C	rs135358350
S1_148016237	1	148016237	C	T	rs135362610
S1_148446873	1	148446873	C	G	rs135365669
S1_155944609	1	155944609	C	T	rs135382771
S1_160282352	1	160282352	C	T	rs135383542
S1_146786534	1	146786534	A	C	rs135408978
S1_47497848	1	47497848	G	A	rs135412016
S1_7471447	1	7471447	C	T	rs135413410
S1_65400662	1	65400662	T	G	rs135422885
S1_44961310	1	44961310	A	C	rs135424499
S1_118342661	1	118342661	G	A	rs135430055
S1_139472132	1	139472132	A	C	rs135433425
S1_120510221	1	120510221	A	G	rs135439195
S1_11164167	1	11164167	A	T	rs135440044
S1_80454568	1	80454568	A	C	rs135442830
S1_116315744	1	116315744	A	C	rs135443595
S1_107408521	1	107408521	A	G	rs135454845
S1_152874065	1	152874065	C	T	rs135459325
S1_41627724	1	41627724	C	T	rs135473260
S1_20142903	1	20142903	C	T	rs135477556
S1_19151228	1	19151228	G	A	rs135481484
S1_145836815	1	145836815	A	G	rs135490783
S1_152954711	1	152954711	G	A	rs135495304
S1_71920899	1	71920899	T	C	rs135497504
S1_146097778	1	146097778	A	G	rs135500263
S1_16617781	1	16617781	C	T	rs135501759
S1_136749247	1	136749247	T	C	rs135502543
S1_37092388	1	37092388	G	A	rs135512331
S1_18440636	1	18440636	G	C	rs135512440
S1_41780946	1	41780946	C	T	rs135528721
S1_125892824	1	125892824	G	A	rs135530914
S1_114140528	1	114140528	G	A	rs135536380
S1_136795544	1	136795544	T	C	rs135537367
S1_64011138	1	64011138	C	T	rs135538618
S1_96568052	1	96568052	T	C	rs135539294
S1_3015980	1	3015980	C	T	rs135544350
S1_778735	1	778735	C	G	rs135556907
S1_109915256	1	109915256	C	T	rs135567172
S1_57647351	1	57647351	G	A	rs135568202
S1_77963851	1	77963851	C	T	rs135576922
S1_116353733	1	116353733	T	C	rs135582187
S1_8284825	1	8284825	A	C	rs135590367
S1_152146964	1	152146964	G	A	rs135590684
S1_156130827	1	156130827	C	T	rs135594344
S1_92107212	1	92107212	A	G	rs135609711
S1_130808633	1	130808633	T	A	rs135620348
S1_3613790	1	3613790	T	C	rs135622362
S1_160493507	1	160493507	A	C	rs135627529
S1_75925051	1	75925051	T	A	rs135632710
S1_146370105	1	146370105	T	G	rs135636831
S1_152170557	1	152170557	T	A	rs135642327
S1_43246977	1	43246977	T	C	rs135647114
S1_99676042	1	99676042	A	G	rs135652934
S1_152149659	1	152149659	A	G	rs135656688
S1_149594550	1	149594550	G	T	rs135661744
S1_102438426	1	102438426	A	G	rs135667896
S1_157443218	1	157443218	G	C	rs135673070
S1_147492356	1	147492356	G	A	rs135684692
S1_137688299	1	137688299	T	C	rs135687548
S1_146595874	1	146595874	T	C	rs135688158
S1_145025908	1	145025908	G	A	rs135691188
S1_80674574	1	80674574	T	G	rs135697012
S1_147524980	1	147524980	G	A	rs135702995
S1_11233816	1	11233816	G	T	rs135707243
S1_17695964	1	17695964	A	G	rs135707731
S1_152585884	1	152585884	A	G	rs135732868
S1_156465351	1	156465351	A	C	rs135743959
S1_9845815	1	9845815	G	T	rs135749039
S1_120170705	1	120170705	A	G	rs135751623
S1_143613356	1	143613356	A	C	rs135758035
S1_148413513	1	148413513	C	T	rs135770770
S1_3712604	1	3712604	A	G	rs135771203
S1_49196600	1	49196600	G	A	rs135771793
S1_124877469	1	124877469	A	C	rs135774123
S1_44680766	1	44680766	A	G	rs135789784
S1_159382770	1	159382770	A	G	rs135793695
S1_34657916	1	34657916	C	T	rs135798066
S1_43168264	1	43168264	G	A	rs135806016
S1_150746164	1	150746164	G	A	rs135815510
S1_145025749	1	145025749	C	G	rs135815882
S1_52569098	1	52569098	T	C	rs135822320
S1_154727971	1	154727971	T	C	rs135824748
S1_111250285	1	111250285	A	G	rs135833502
S1_72382338	1	72382338	A	G	rs135845186
S1_72246270	1	72246270	A	C	rs135847500
S1_68242882	1	68242882	T	C	rs135860309
S1_146075944	1	146075944	A	G	rs135860500
S1_145294463	1	145294463	T	C	rs135862115
S1_152943456	1	152943456	C	A	rs135863278
S1_139109721	1	139109721	C	T	rs135866405
S1_152900772	1	152900772	C	T	rs135869467
S1_142543335	1	142543335	A	G	rs135870288
S1_102852422	1	102852422	T	A	rs135876136
S1_146303722	1	146303722	G	T	rs135877170
S1_145609736	1	145609736	G	A	rs135877816
S1_154990734	1	154990734	A	G	rs135883306
S1_136849847	1	136849847	G	C	rs135883961
S1_146702053	1	146702053	G	A	rs135888155
S1_83212884	1	83212884	T	G	rs135895927
S1_69737558	1	69737558	G	A	rs135910492
S1_2217943	1	2217943	G	T	rs135913224
S1_148915371	1	148915371	A	G	rs135913259
S1_38468885	1	38468885	T	A	rs135913271
S1_106993027	1	106993027	C	T	rs135918212
S1_158386914	1	158386914	A	C	rs135927676
S1_120513163	1	120513163	A	C	rs135945541
S1_13707632	1	13707632	C	T	rs135945951
S1_139673707	1	139673707	C	T	rs135952210
S1_113497074	1	113497074	G	C	rs135953702
S1_148699299	1	148699299	G	T	rs135955587
S1_60459179	1	60459179	T	C	rs135957312
S1_94691810	1	94691810	T	C	rs135962712
S1_67422533	1	67422533	G	A	rs135973866
S1_159907711	1	159907711	C	T	rs136003199
S1_146370101	1	146370101	G	A	rs136004085
S1_148092638	1	148092638	T	G	rs136004293
S1_28428302	1	28428302	C	A	rs136005475
S1_120156518	1	120156518	C	T	rs136013245
S1_42197429	1	42197429	G	A	rs136015299
S1_158426975	1	158426975	G	A	rs136016970
S1_136790114	1	136790114	C	T	rs136045997
S1_120933683	1	120933683	T	A	rs136056997
S1_123014072	1	123014072	C	T	rs136065912
S1_146075761	1	146075761	A	T	rs136068196
S1_57551445	1	57551445	C	T	rs136073937
S1_149132143	1	149132143	A	G	rs136076464
S1_146045518	1	146045518	C	A	rs136080269
S1_125624161	1	125624161	T	C	rs136084997
S1_2622151	1	2622151	T	C	rs136103944
S1_145197483	1	145197483	C	T	rs136133211
S1_151844182	1	151844182	C	T	rs136134870
S1_141949472	1	141949472	C	T	rs136136257
S1_131243998	1	131243998	A	G	rs136144858
S1_346516	1	346516	T	C	rs136144959
S1_70210059	1	70210059	G	C	rs136164310
S1_146091784	1	146091784	G	C	rs136165543
S1_156223062	1	156223062	C	T	rs136171494
S1_66197673	1	66197673	C	G	rs136174513
S1_59659447	1	59659447	T	G	rs136174969
S1_48429321	1	48429321	T	C	rs136182087
S1_55770812	1	55770812	A	G	rs136197831
S1_19098656	1	19098656	A	G	rs136206288
S1_100982984	1	100982984	C	A	rs136211592
S1_14258415	1	14258415	A	G	rs136218745
S1_1268157	1	1268157	C	T	rs136220848
S1_111463647	1	111463647	C	T	rs136224154
S1_66813615	1	66813615	G	T	rs136224905
S1_426909	1	426909	A	G	rs136231304
S1_48802423	1	48802423	T	C	rs136231603
S1_146446494	1	146446494	C	G	rs136236314
S1_153201488	1	153201488	G	A	rs136238550
S1_133303975	1	133303975	G	A	rs136238867
S1_84405236	1	84405236	A	G	rs136241572
S1_149391672	1	149391672	A	C	rs136251286
S1_146957944	1	146957944	C	T	rs136251407
S1_13882386	1	13882386	T	C	rs136259297
S1_129645822	1	129645822	G	A	rs136259558
S1_69652236	1	69652236	G	A	rs136260656
S1_20669495	1	20669495	C	G	rs136264967
S1_109090296	1	109090296	G	A	rs136268910
S1_80636768	1	80636768	A	G	rs136291400
S1_11182426	1	11182426	T	C	rs136292777
S1_47197179	1	47197179	C	T	rs136293681
S1_69934052	1	69934052	G	A	rs136299112
S1_11655253	1	11655253	G	A	rs136302635
S1_156992272	1	156992272	G	A	rs136305241
S1_1835793	1	1835793	G	A	rs136307101
S1_145811190	1	145811190	G	A	rs136307312
S1_155254814	1	155254814	G	A	rs136309911
S1_118906639	1	118906639	T	C	rs136317764
S1_160251477	1	160251477	G	C	rs136320363
S1_37695582	1	37695582	A	G	rs136321914
S1_85364640	1	85364640	T	C	rs136325564
S1_51821588	1	51821588	T	G	rs136325768
S1_131044315	1	131044315	G	A	rs136334055
S1_146301720	1	146301720	T	C	rs136338475
S1_66035818	1	66035818	C	T	rs136341507
S1_41412798	1	41412798	C	T	rs136353139
S1_160831294	1	160831294	T	G	rs136354198
S1_149464239	1	149464239	T	C	rs136358083
S1_157426944	1	157426944	T	C	rs136358894
S1_149172072	1	149172072	T	C	rs136367071
S1_133099903	1	133099903	T	C	rs136372225
S1_154772131	1	154772131	G	C	rs136373839
S1_148840664	1	148840664	G	A	rs136374143
S1_15483375	1	15483375	G	A	rs136375010
S1_161382751	1	161382751	G	A	rs136382337
S1_136773710	1	136773710	G	C	rs136382420
S1_147489184	1	147489184	T	C	rs136385158
S1_13816816	1	13816816	A	C	rs136387369
S1_1475813	1	1475813	G	C	rs136402047
S1_70226932	1	70226932	A	G	rs136406930
S1_155944913	1	155944913	G	T	rs136421650
S1_146562415	1	146562415	T	G	rs136428338
S1_9888405	1	9888405	C	T	rs136434563
S1_17683949	1	17683949	T	A	rs136435519
S1_111463516	1	111463516	C	A	rs136441515
S1_63697713	1	63697713	A	G	rs136452633
S1_158409936	1	158409936	C	T	rs136465646
S1_28725507	1	28725507	T	A	rs136474521
S1_84385406	1	84385406	A	G	rs136478406
S1_63344954	1	63344954	T	C	rs136482528
S1_90099405	1	90099405	T	C	rs136490095
S1_159140049	1	159140049	C	T	rs136494406
S1_68265047	1	68265047	T	C	rs136507259
S1_25701812	1	25701812	A	T	rs136508934
S1_69997283	1	69997283	C	T	rs136519583
S1_137100589	1	137100589	C	G	rs136521291
S1_13576981	1	13576981	C	T	rs136522850
S1_24269924	1	24269924	G	A	rs136530104
S1_145516192	1	145516192	G	A	rs136566952
S1_57556146	1	57556146	T	C	rs136584139
S1_152031150	1	152031150	C	G	rs136589709
S1_100983025	1	100983025	G	A	rs136596677
S1_1572112	1	1572112	C	T	rs136601006
S1_6894891	1	6894891	G	A	rs136604600
S1_86437652	1	86437652	C	G	rs136607288
S1_48084349	1	48084349	C	T	rs136613854
S1_147488982	1	147488982	G	A	rs136617861
S1_124970200	1	124970200	A	G	rs136620375
S1_157426945	1	157426945	A	C	rs136637660
S1_53033030	1	53033030	C	T	rs136641576
S1_155944498	1	155944498	G	A	rs136645660
S1_70223939	1	70223939	A	G	rs136651012
S1_29734168	1	29734168	C	T	rs136653903
S1_45153609	1	45153609	G	A	rs136654580
S1_153679406	1	153679406	C	T	rs136655607
S1_137367526	1	137367526	T	C	rs136661354
S1_14246247	1	14246247	T	C	rs136661771
S1_71785905	1	71785905	G	A	rs136662750
S1_29231248	1	29231248	A	G	rs136670416
S1_68638059	1	68638059	C	T	rs136673533
S1_2622160	1	2622160	A	G	rs136688749
S1_123311777	1	123311777	A	G	rs136695067
S1_23501147	1	23501147	C	A	rs136696702
S1_102792253	1	102792253	A	G	rs136710901
S1_157139522	1	157139522	C	A	rs136711716
S1_152897128	1	152897128	T	C	rs136712324
S1_116225636	1	116225636	C	T	rs136712651
S1_90143722	1	90143722	T	A	rs136716510
S1_125165168	1	125165168	C	A	rs136722119
S1_160493533	1	160493533	G	T	rs136725621
S1_153143796	1	153143796	A	G	rs136726365
S1_147000804	1	147000804	C	T	rs136740009
S1_60459460	1	60459460	C	T	rs136745569
S1_146427377	1	146427377	T	C	rs136760122
S1_98387672	1	98387672	G	A	rs136783369
S1_116358827	1	116358827	A	G	rs136787397
S1_39720547	1	39720547	G	A	rs136798494
S1_146045525	1	146045525	G	A	rs136798657
S1_71609947	1	71609947	G	T	rs136802055
S1_160831295	1	160831295	G	A	rs136807788
S1_133099919	1	133099919	A	G	rs136814317
S1_37939410	1	37939410	G	A	rs136816741
S1_69652240	1	69652240	G	T	rs136818759
S1_160324783	1	160324783	A	C	rs136824664
S1_2553844	1	2553844	T	C	rs136827939
S1_109017600	1	109017600	G	A	rs136830034
S1_106805514	1	106805514	T	C	rs136835599
S1_120746227	1	120746227	A	C	rs136841606
S1_9593889	1	9593889	G	A	rs136845775
S1_152102973	1	152102973	A	G	rs136849279
S1_145519995	1	145519995	T	C	rs136860701
S1_144585514	1	144585514	G	A	rs136861721
S1_142672193	1	142672193	A	G	rs136869481
S1_158542112	1	158542112	A	G	rs136883169
S1_13882395	1	13882395	A	T	rs136889396
S1_146957956	1	146957956	T	C	rs136902298
S1_24774124	1	24774124	T	G	rs136905584
S1_158105828	1	158105828	T	G	rs136909153
S1_70446769	1	70446769	G	A	rs136912687
S1_37092346	1	37092346	C	T	rs136925530
S1_4687150	1	4687150	C	T	rs136927082
S1_55306077	1	55306077	T	C	rs136931299
S1_99537415	1	99537415	T	C	rs136942784
S1_152410682	1	152410682	T	G	rs136947045
S1_57556102	1	57556102	T	C	rs136962419
S1_14010235	1	14010235	C	T	rs136981656
S1_159670418	1	159670418	T	C	rs136982765
S1_139472118	1	139472118	G	A	rs136987497
S1_138318914	1	138318914	T	C	rs137003491
S1_100982989	1	100982989	A	G	rs137012998
S1_149374737	1	149374737	T	C	rs137017033
S1_137100608	1	137100608	A	C	rs137024771
S1_159529304	1	159529304	C	T	rs137025487
S1_31016181	1	31016181	G	A	rs137026509
S1_73436424	1	73436424	G	A	rs137032053
S1_131198959	1	131198959	G	A	rs137038712
S1_150564487	1	150564487	G	C	rs137043159
S1_157633362	1	157633362	T	C	rs137043624
S1_99217409	1	99217409	T	G	rs137055455
S1_152149637	1	152149637	T	C	rs137068101
S1_59350578	1	59350578	T	C	rs137068265
S1_152960077	1	152960077	C	T	rs137085416
S1_100150677	1	100150677	T	C	rs137087517
S1_153338261	1	153338261	T	C	rs137088258
S1_26745314	1	26745314	G	A	rs137100672
S1_136971237	1	136971237	C	T	rs137109093
S1_147298194	1	147298194	T	C	rs137110305
S1_34657915	1	34657915	G	A	rs137116538
S1_13832253	1	13832253	A	C	rs137117661
S1_146446220	1	146446220	G	A	rs137126254
S1_116225533	1	116225533	G	T	rs137136147
S1_152969807	1	152969807	G	A	rs137136484
S1_157896481	1	157896481	C	T	rs137137449
S1_91967153	1	91967153	G	C	rs137152924
S1_160129842	1	160129842	G	A	rs137158662
S1_131243597	1	131243597	A	G	rs137163722
S1_152271575	1	152271575	G	A	rs137170127
S1_29994183	1	29994183	C	T	rs137185533
S1_130142225	1	130142225	G	A	rs137188329
S1_81838319	1	81838319	T	C	rs137190349
S1_83223374	1	83223374	C	G	rs137195419
S1_3076499	1	3076499	A	G	rs137213372
S1_108526560	1	108526560	A	C	rs137214934
S1_78773440	1	78773440	G	T	rs137215119
S1_20669471	1	20669471	A	G	rs137219761
S1_145294017	1	145294017	A	C	rs137224839
S1_61475492	1	61475492	C	T	rs137225214
S1_147481868	1	147481868	C	T	rs137241003
S1_136766714	1	136766714	T	C	rs137241533
S1_66197640	1	66197640	G	A	rs137244652
S1_35209097	1	35209097	C	T	rs137251173
S1_123076816	1	123076816	A	G	rs137257497
S1_98237528	1	98237528	G	A	rs137260735
S1_4257615	1	4257615	T	G	rs137268258
S1_127378764	1	127378764	G	A	rs137268444
S1_78036025	1	78036025	C	T	rs137273653
S1_426810	1	426810	A	G	rs137274553
S1_102852161	1	102852161	A	G	rs137283044
S1_155058817	1	155058817	T	C	rs137284446
S1_149029338	1	149029338	T	C	rs137289799
S1_41634151	1	41634151	A	G	rs137293770
S1_147000748	1	147000748	C	T	rs137299815
S1_3250258	1	3250258	C	G	rs137311779
S1_1714948	1	1714948	C	G	rs137315497
S1_158542085	1	158542085	A	C	rs137316873
S1_145524644	1	145524644	C	A	rs137323347
S1_73376223	1	73376223	T	C	rs137326518
S1_46010119	1	46010119	G	T	rs137334635
S1_6656121	1	6656121	A	C	rs137335479
S1_57280874	1	57280874	G	A	rs137341933
S1_147385033	1	147385033	C	G	rs137342341
S1_48802340	1	48802340	G	A	rs137345758
S1_69864355	1	69864355	C	T	rs137347872
S1_152573318	1	152573318	G	T	rs137358523
S1_152512587	1	152512587	C	G	rs137360576
S1_143061970	1	143061970	A	G	rs137362290
S1_13850668	1	13850668	A	T	rs137364552
S1_4003509	1	4003509	C	T	rs137366337
S1_13832171	1	13832171	A	C	rs137368028
S1_141152446	1	141152446	A	C	rs137373629
S1_132583212	1	132583212	T	C	rs137384472
S1_70117122	1	70117122	G	A	rs137387816
S1_34131507	1	34131507	G	A	rs137390993
S1_149260287	1	149260287	C	G	rs137399408
S1_25616177	1	25616177	T	A	rs137405128
S1_65551721	1	65551721	G	A	rs137410696
S1_120978131	1	120978131	T	C	rs137416966
S1_97563979	1	97563979	C	T	rs137428077
S1_148940771	1	148940771	G	A	rs137431991
S1_8178077	1	8178077	C	G	rs137432844
S1_107332006	1	107332006	T	C	rs137443114
S1_4948474	1	4948474	G	A	rs137452899
S1_138023544	1	138023544	G	A	rs137459586
S1_119368412	1	119368412	T	A	rs137463517
S1_29705966	1	29705966	C	T	rs137466155
S1_161380150	1	161380150	A	C	rs137472365
S1_47985233	1	47985233	C	T	rs137482479
S1_160130923	1	160130923	T	C	rs137485466
S1_137194966	1	137194966	T	C	rs137486702
S1_13788652	1	13788652	G	A	rs137487974
S1_98308252	1	98308252	A	G	rs137494351
S1_135308726	1	135308726	A	G	rs137499353
S1_97109387	1	97109387	G	A	rs137503835
S1_72438268	1	72438268	C	T	rs137506392
S1_61908491	1	61908491	G	A	rs137511216
S1_18521001	1	18521001	A	G	rs137516655
S1_146562576	1	146562576	A	C	rs137517141
S1_49673668	1	49673668	A	C	rs137524772
S1_134016587	1	134016587	C	A	rs137524908
S1_53033074	1	53033074	C	A	rs137529066
S1_43158446	1	43158446	A	T	rs137532001
S1_116315841	1	116315841	G	A	rs137532529
S1_132124355	1	132124355	G	C	rs137541375
S1_149518765	1	149518765	G	A	rs137543938
S1_144485446	1	144485446	C	A	rs137543971
S1_39300413	1	39300413	T	A	rs137555081
S1_80454558	1	80454558	A	C	rs137562584
S1_30131978	1	30131978	G	C	rs137562753
S1_35760080	1	35760080	C	T	rs137568509
S1_39324740	1	39324740	C	T	rs137574569
S1_2622186	1	2622186	A	G	rs137575993
S1_83223371	1	83223371	A	T	rs137593389
S1_61311972	1	61311972	G	A	rs137604214
S1_159307079	1	159307079	A	G	rs137605200
S1_130281783	1	130281783	G	A	rs137607336
S1_18426232	1	18426232	C	G	rs137610206
S1_108526554	1	108526554	A	C	rs137613704
S1_28807983	1	28807983	G	A	rs137613754
S1_11780699	1	11780699	G	T	rs137620904
S1_70222337	1	70222337	C	T	rs137625110
S1_149284746	1	149284746	T	C	rs137628852
S1_152149577	1	152149577	A	G	rs137648365
S1_94883283	1	94883283	T	A	rs137660461
S1_73858994	1	73858994	A	C	rs137669219
S1_147264176	1	147264176	G	A	rs137670360
S1_146996163	1	146996163	C	G	rs137692681
S1_155870310	1	155870310	T	C	rs137697994
S1_92928348	1	92928348	A	C	rs137701285
S1_65050993	1	65050993	A	G	rs137704712
S1_14010243	1	14010243	G	T	rs137708326
S1_138773237	1	138773237	G	A	rs137708521
S1_152536369	1	152536369	G	A	rs137713356
S1_19168047	1	19168047	C	G	rs137722156
S1_132583188	1	132583188	A	G	rs137741953
S1_155168460	1	155168460	T	A	rs137754349
S1_145524370	1	145524370	C	T	rs137761251
S1_139514756	1	139514756	G	A	rs137762178
S1_152170436	1	152170436	T	C	rs137763620
S1_14417755	1	14417755	C	T	rs137770597
S1_86041788	1	86041788	A	G	rs137773725
S1_68414585	1	68414585	T	C	rs137781964
S1_116315691	1	116315691	T	C	rs137785814
S1_1298283	1	1298283	A	G	rs137800120
S1_65052914	1	65052914	C	T	rs137803230
S1_144155776	1	144155776	T	G	rs137815544
S1_159148736	1	159148736	A	C	rs137817339
S1_40631943	1	40631943	T	C	rs137825529
S1_12434130	1	12434130	C	A	rs137827023
S1_148852677	1	148852677	A	C	rs137831437
S1_118281723	1	118281723	T	G	rs137847046
S1_147060415	1	147060415	C	T	rs17871743
S1_136672178	1	136672178	C	T	rs207482541
S1_146146481	1	146146481	T	G	rs207484208
S1_83660479	1	83660479	T	A	rs207484773
S1_8452822	1	8452822	A	C	rs207510210
S1_83169481	1	83169481	G	T	rs207511846
S1_3493635	1	3493635	G	A	rs207512244
S1_154858648	1	154858648	C	G	rs207515601
S1_156796802	1	156796802	T	C	rs207536222
S1_144931392	1	144931392	G	A	rs207541074
S1_58967265	1	58967265	T	C	rs207541908
S1_3329906	1	3329906	C	T	rs207543619
S1_20646460	1	20646460	G	A	rs207550946
S1_37288589	1	37288589	A	G	rs207560983
S1_123434104	1	123434104	C	T	rs207562519
S1_160693028	1	160693028	C	T	rs207567421
S1_71786690	1	71786690	G	A	rs207568570
S1_88434489	1	88434489	G	A	rs207570458
S1_46141771	1	46141771	C	T	rs207574024
S1_3270281	1	3270281	C	T	rs207577081
S1_79573037	1	79573037	C	T	rs207579231
S1_102784785	1	102784785	G	T	rs207587434
S1_118848402	1	118848402	C	T	rs207590732
S1_145255292	1	145255292	C	T	rs207591283
S1_152081303	1	152081303	A	G	rs207592364
S1_56160374	1	56160374	A	G	rs207594921
S1_87877717	1	87877717	A	G	rs207595800
S1_129707168	1	129707168	A	G	rs207599361
S1_154167494	1	154167494	G	T	rs207622988
S1_102183599	1	102183599	A	C	rs207623356
S1_44737200	1	44737200	T	C	rs207627008
S1_74105762	1	74105762	T	C	rs207629061
S1_145204647	1	145204647	T	C	rs207629478
S1_27318417	1	27318417	G	A	rs207635220
S1_136340606	1	136340606	C	T	rs207635378
S1_146970126	1	146970126	C	A	rs207636242
S1_133783298	1	133783298	T	C	rs207637239
S1_371996	1	371996	G	A	rs207638252
S1_96183929	1	96183929	G	A	rs207652398
S1_58154191	1	58154191	C	T	rs207655057
S1_57521167	1	57521167	G	A	rs207657499
S1_149161563	1	149161563	C	T	rs207663305
S1_135164164	1	135164164	T	C	rs207663447
S1_56091606	1	56091606	G	A	rs207666192
S1_685198	1	685198	C	T	rs207669024
S1_137956258	1	137956258	C	T	rs207673481
S1_3076485	1	3076485	G	A	rs207677416
S1_148929077	1	148929077	T	C	rs207677695
S1_148818130	1	148818130	C	T	rs207679463
S1_40626379	1	40626379	A	T	rs207686450
S1_157801330	1	157801330	C	T	rs207696534
S1_55244960	1	55244960	T	G	rs207701205
S1_127999102	1	127999102	C	G	rs207710644
S1_57151965	1	57151965	C	T	rs207711964
S1_160324753	1	160324753	T	C	rs207715719
S1_97878489	1	97878489	T	A	rs207725140
S1_81923157	1	81923157	G	A	rs207727796
S1_70547094	1	70547094	C	T	rs207740505
S1_156474150	1	156474150	C	A	rs207744614
S1_106066241	1	106066241	C	T	rs207749630
S1_73233267	1	73233267	C	T	rs207757094
S1_69132166	1	69132166	T	G	rs207758532
S1_27325837	1	27325837	T	G	rs207782412
S1_86698316	1	86698316	C	A	rs207783485
S1_86563783	1	86563783	C	T	rs207788997
S1_2739847	1	2739847	A	G	rs207796241
S1_53076365	1	53076365	A	G	rs207796425
S1_34657892	1	34657892	G	C	rs207799607
S1_134382682	1	134382682	G	T	rs207802990
S1_111690801	1	111690801	T	C	rs207804613
S1_157644535	1	157644535	G	C	rs207806670
S1_146097805	1	146097805	C	T	rs207808232
S1_155021462	1	155021462	T	C	rs207808509
S1_98521527	1	98521527	T	G	rs207816848
S1_50265412	1	50265412	T	C	rs207816931
S1_2079570	1	2079570	A	C	rs207825941
S1_157520875	1	157520875	T	G	rs207836695
S1_64435476	1	64435476	G	A	rs207861082
S1_3085037	1	3085037	C	T	rs207867458
S1_144913659	1	144913659	C	A	rs207868957
S1_72571105	1	72571105	A	C	rs207873199
S1_136971196	1	136971196	T	C	rs207874644
S1_94794566	1	94794566	C	T	rs207876483
S1_41575797	1	41575797	C	T	rs207878222
S1_143095780	1	143095780	G	A	rs207880243
S1_84828367	1	84828367	C	T	rs207890729
S1_98521607	1	98521607	C	T	rs207891929
S1_736157	1	736157	A	C	rs207895439
S1_140595562	1	140595562	G	A	rs207896385
S1_430790	1	430790	G	T	rs207911263
S1_155957048	1	155957048	C	T	rs207915361
S1_144781842	1	144781842	T	G	rs207919884
S1_50711334	1	50711334	T	C	rs207921458
S1_66233777	1	66233777	T	C	rs207924211
S1_53483937	1	53483937	C	T	rs207931786
S1_69613257	1	69613257	G	T	rs207935183
S1_96890234	1	96890234	C	T	rs207938708
S1_83658322	1	83658322	C	T	rs207939551
S1_156315612	1	156315612	G	A	rs207950340
S1_74093339	1	74093339	G	C	rs207954650
S1_145294253	1	145294253	C	T	rs207958713
S1_149237438	1	149237438	G	T	rs207963296
S1_152560305	1	152560305	C	T	rs207973298
S1_82527101	1	82527101	C	A	rs207975246
S1_155496027	1	155496027	G	A	rs207978096
S1_145197809	1	145197809	C	G	rs207980467
S1_38519389	1	38519389	G	C	rs207981884
S1_76448817	1	76448817	T	G	rs207982218
S1_52255915	1	52255915	A	G	rs207984314
S1_144676291	1	144676291	A	G	rs207987288
S1_81711932	1	81711932	T	C	rs207988976
S1_96958991	1	96958991	C	T	rs207989164
S1_24774278	1	24774278	C	T	rs207993218
S1_76775581	1	76775581	A	G	rs207993896
S1_147611651	1	147611651	G	A	rs207998714
S1_38126797	1	38126797	A	C	rs208009873
S1_131727517	1	131727517	A	G	rs208010754
S1_157198343	1	157198343	T	C	rs208014867
S1_140881223	1	140881223	A	G	rs208014941
S1_148388021	1	148388021	C	T	rs208016354
S1_160014747	1	160014747	A	G	rs208018093
S1_53975020	1	53975020	T	C	rs208022488
S1_2140119	1	2140119	G	A	rs208028341
S1_84490951	1	84490951	A	G	rs208038022
S1_137059402	1	137059402	T	C	rs208042437
S1_6502606	1	6502606	A	T	rs208042825
S1_149175693	1	149175693	G	T	rs208046596
S1_20323942	1	20323942	T	C	rs208053717
S1_59487635	1	59487635	G	A	rs208053861
S1_50702304	1	50702304	A	G	rs208063064
S1_150201588	1	150201588	A	G	rs208064686
S1_84148904	1	84148904	C	G	rs208066572
S1_145772725	1	145772725	C	G	rs208067131
S1_150518768	1	150518768	C	T	rs208069433
S1_89635872	1	89635872	G	C	rs208071092
S1_8718458	1	8718458	G	C	rs208072029
S1_84834834	1	84834834	C	T	rs208076841
S1_10067718	1	10067718	A	C	rs208077751
S1_95815390	1	95815390	T	C	rs208077806
S1_18027793	1	18027793	A	C	rs208091888
S1_8977961	1	8977961	G	T	rs208096565
S1_107710981	1	107710981	A	G	rs208100169
S1_65838471	1	65838471	G	A	rs208102581
S1_8980739	1	8980739	A	T	rs208109801
S1_157288347	1	157288347	A	T	rs208110725
S1_23113144	1	23113144	G	A	rs208110898
S1_151338106	1	151338106	G	A	rs208115977
S1_133096499	1	133096499	G	T	rs208121198
S1_149857138	1	149857138	C	T	rs208130528
S1_58312225	1	58312225	T	A	rs208139905
S1_105135885	1	105135885	G	A	rs208144608
S1_144246122	1	144246122	C	T	rs208152765
S1_8038037	1	8038037	G	A	rs208153101
S1_5976213	1	5976213	A	G	rs208162700
S1_136691475	1	136691475	C	T	rs208163240
S1_33856962	1	33856962	G	C	rs208179479
S1_59465032	1	59465032	G	A	rs208180783
S1_686961	1	686961	A	G	rs208183452
S1_73419533	1	73419533	C	T	rs208183609
S1_156114204	1	156114204	G	A	rs208184375
S1_152064419	1	152064419	T	C	rs208188267
S1_75876485	1	75876485	G	C	rs208197203
S1_121091394	1	121091394	A	G	rs208197572
S1_72583476	1	72583476	T	C	rs208199428
S1_26046026	1	26046026	C	T	rs208211939
S1_66669493	1	66669493	A	G	rs208212533
S1_94794811	1	94794811	C	T	rs208212692
S1_143016737	1	143016737	G	A	rs208219583
S1_145027307	1	145027307	C	T	rs208229877
S1_25825598	1	25825598	C	T	rs208230174
S1_160468795	1	160468795	G	T	rs208230885
S1_146097894	1	146097894	A	G	rs208240168
S1_132151553	1	132151553	A	G	rs208245879
S1_159382850	1	159382850	C	T	rs208260278
S1_62095403	1	62095403	A	G	rs208264715
S1_158957394	1	158957394	A	G	rs208268162
S1_25616168	1	25616168	G	A	rs208281640
S1_4132491	1	4132491	C	T	rs208292650
S1_145577645	1	145577645	C	A	rs208293242
S1_154528580	1	154528580	C	T	rs208298260
S1_13441530	1	13441530	G	A	rs208298730
S1_50806257	1	50806257	T	C	rs208303084
S1_131984963	1	131984963	T	C	rs208308238
S1_149682119	1	149682119	G	C	rs208314092
S1_126133835	1	126133835	C	T	rs208322456
S1_14806036	1	14806036	C	T	rs208323350
S1_154065876	1	154065876	C	T	rs208324611
S1_64187558	1	64187558	C	A	rs208326292
S1_41037700	1	41037700	A	G	rs208327156
S1_83169491	1	83169491	G	A	rs208327274
S1_2255310	1	2255310	C	T	rs208328317
S1_147652273	1	147652273	C	T	rs208329207
S1_38323321	1	38323321	C	A	rs208330933
S1_150224225	1	150224225	C	A	rs208334372
S1_10370158	1	10370158	G	A	rs208336891
S1_41885388	1	41885388	G	A	rs208337186
S1_70232903	1	70232903	A	G	rs208339439
S1_141609501	1	141609501	T	C	rs208343574
S1_127427200	1	127427200	A	G	rs208344272
S1_71547872	1	71547872	A	T	rs208349446
S1_74071706	1	74071706	A	T	rs208353195
S1_49673660	1	49673660	A	T	rs208353598
S1_91869227	1	91869227	C	T	rs208359283
S1_871050	1	871050	T	C	rs208360278
S1_139485402	1	139485402	C	T	rs208369263
S1_143598673	1	143598673	T	C	rs208374456
S1_68394926	1	68394926	A	G	rs208380555
S1_72216492	1	72216492	A	C	rs208386841
S1_55304388	1	55304388	C	T	rs208388249
S1_4749754	1	4749754	C	A	rs208396484
S1_72216443	1	72216443	C	T	rs208396659
S1_107713605	1	107713605	G	A	rs208399667
S1_83028564	1	83028564	T	C	rs208403891
S1_160922414	1	160922414	C	T	rs208403945
S1_109899697	1	109899697	T	G	rs208417442
S1_58656447	1	58656447	T	C	rs208425315
S1_129330268	1	129330268	A	G	rs208438891
S1_118857702	1	118857702	C	T	rs208448921
S1_161124740	1	161124740	A	G	rs208449377
S1_154935957	1	154935957	A	G	rs208459754
S1_127378892	1	127378892	G	A	rs208467629
S1_2140271	1	2140271	C	A	rs208476649
S1_43639655	1	43639655	G	A	rs208479865
S1_147662917	1	147662917	G	A	rs208492672
S1_149374433	1	149374433	C	G	rs208493084
S1_133823664	1	133823664	A	C	rs208504172
S1_130606176	1	130606176	T	G	rs208505370
S1_73585710	1	73585710	A	G	rs208515210
S1_25630174	1	25630174	C	A	rs208519069
S1_25197140	1	25197140	G	T	rs208522625
S1_50711146	1	50711146	C	T	rs208523652
S1_14417995	1	14417995	C	T	rs208530424
S1_153201503	1	153201503	C	G	rs208555253
S1_145255130	1	145255130	G	A	rs208560661
S1_136269775	1	136269775	T	C	rs208561171
S1_158849851	1	158849851	C	T	rs208568170
S1_161348969	1	161348969	A	G	rs208570042
S1_157288328	1	157288328	G	A	rs208577281
S1_137101021	1	137101021	T	C	rs208577562
S1_133783321	1	133783321	G	A	rs208582435
S1_58863413	1	58863413	T	C	rs208584543
S1_152102783	1	152102783	C	T	rs208585377
S1_100139356	1	100139356	G	T	rs208585996
S1_145516179	1	145516179	C	T	rs208590612
S1_3278808	1	3278808	C	T	rs208591824
S1_119435107	1	119435107	G	T	rs208600191
S1_90495843	1	90495843	C	G	rs208605475
S1_146445933	1	146445933	G	A	rs208609647
S1_520460	1	520460	A	G	rs208613118
S1_137974165	1	137974165	C	T	rs208634015
S1_156514997	1	156514997	C	T	rs208638477
S1_150138502	1	150138502	G	A	rs208644745
S1_156036703	1	156036703	C	A	rs208645426
S1_130615136	1	130615136	C	T	rs208659424
S1_7880751	1	7880751	A	G	rs208659457
S1_63183310	1	63183310	A	G	rs208668711
S1_60821264	1	60821264	C	G	rs208670738
S1_148910348	1	148910348	G	A	rs208672558
S1_109017576	1	109017576	A	T	rs208679402
S1_144931235	1	144931235	G	A	rs208681032
S1_56920085	1	56920085	T	C	rs208684958
S1_132195206	1	132195206	T	C	rs208689441
S1_152064607	1	152064607	T	C	rs208689983
S1_106070522	1	106070522	A	G	rs208696621
S1_3696260	1	3696260	T	C	rs208698100
S1_73399595	1	73399595	G	A	rs208712240
S1_160693429	1	160693429	C	T	rs208715049
S1_144931222	1	144931222	G	A	rs208721560
S1_106496429	1	106496429	G	T	rs208729589
S1_157587779	1	157587779	G	C	rs208732360
S1_48714859	1	48714859	A	G	rs208735972
S1_141610483	1	141610483	G	A	rs208737345
S1_152061952	1	152061952	G	C	rs208739894
S1_62224863	1	62224863	C	T	rs208747082
S1_75415987	1	75415987	T	C	rs208751761
S1_40632193	1	40632193	A	C	rs208753316
S1_128079358	1	128079358	T	C	rs208756856
S1_145694306	1	145694306	G	C	rs208761371
S1_68143849	1	68143849	A	T	rs208764687
S1_92464371	1	92464371	A	C	rs208765350
S1_147796916	1	147796916	C	A	rs208765489
S1_77413740	1	77413740	A	G	rs208768589
S1_145310350	1	145310350	G	T	rs208781299
S1_160083137	1	160083137	C	T	rs208781397
S1_8943085	1	8943085	G	A	rs208797910
S1_90372877	1	90372877	C	T	rs208799136
S1_18519881	1	18519881	C	T	rs208799349
S1_1639366	1	1639366	C	T	rs208810501
S1_56091557	1	56091557	C	T	rs208819737
S1_160130898	1	160130898	G	A	rs208828402
S1_59080939	1	59080939	G	C	rs208841555
S1_107428861	1	107428861	G	A	rs208841698
S1_145228010	1	145228010	T	C	rs208845071
S1_44852985	1	44852985	C	A	rs208846117
S1_51131321	1	51131321	G	A	rs208847261
S1_156932095	1	156932095	G	C	rs208849569
S1_147002888	1	147002888	A	G	rs208859687
S1_81121192	1	81121192	T	A	rs208859785
S1_84330311	1	84330311	A	G	rs208860598
S1_151228228	1	151228228	C	G	rs208871487
S1_157156208	1	157156208	G	A	rs208873882
S1_158047119	1	158047119	C	T	rs208878725
[truncated: 63,536 more rows]

## Sheet: Table S3b_GBS SNPs_SS numbers
Table S3b: Single nucleotide polymorphisms identified in this study: SNPs with SS nunmbers
Lab ID	CHROM	POS	REF	ALT	#SS	FREQ ALT	FREQ ALT MINOR	ID
S1_1100699	1	100699	T	A	1849959372	0.0048583		EIA_BOGENOMICS_1_100699
S1_1100739	1	100739	C	A	1849959373	0.00404858		EIA_BOGENOMICS_1_100739
S1_1125256	1	125256	C	T	1849959374	0.00526316		EIA_BOGENOMICS_1_125256
S1_1125308	1	125308	A	C	1849959375	0.00445344		EIA_BOGENOMICS_1_125308
S1_1125381	1	125381	A	T	1849959376	0.00566802		EIA_BOGENOMICS_1_125381
S1_1128165	1	128165	A	G	1849959377	0.00607287		EIA_BOGENOMICS_1_128165
S1_1128166	1	128166	G	C	1849959378	0.00809717		EIA_BOGENOMICS_1_128166
S1_1128170	1	128170	A	C	1849959379	0.00728745		EIA_BOGENOMICS_1_128170
S1_1128177	1	128177	A	C	1849959380	0.0153971		EIA_BOGENOMICS_1_128177
S1_1128185	1	128185	A	C	1849959381	0.021978		EIA_BOGENOMICS_1_128185
S1_1128197	1	128197	A	C	1849959382	0.00566802		EIA_BOGENOMICS_1_128197
S1_1138486	1	138486	T	G	1849959383	0.00404858		EIA_BOGENOMICS_1_138486
S1_1138501	1	138501	A	C	1849959384	0.00769231		EIA_BOGENOMICS_1_138501
S1_1138503	1	138503	C	T	1849959385	0.00202429		EIA_BOGENOMICS_1_138503
S1_1147299	1	147299	T	C	1849959386	0.00445344		EIA_BOGENOMICS_1_147299
S1_1147344	1	147344	T	C	1849959387	0.00445344		EIA_BOGENOMICS_1_147344
S1_1158971	1	158971	A	G	1849959388	0.000809717		EIA_BOGENOMICS_1_158971
S1_1159004	1	159004	A	C	1849959389	0.0117409		EIA_BOGENOMICS_1_159004
S1_1179805	1	179805	T	G	1849959390	0.0101215		EIA_BOGENOMICS_1_179805
S1_1179886	1	179886	T	C	1849959391	0.00526316		EIA_BOGENOMICS_1_179886
S1_1179892	1	179892	A	G	1849959392	0.0048583		EIA_BOGENOMICS_1_179892
S1_1179897	1	179897	T	A	1849959393	0.00526316		EIA_BOGENOMICS_1_179897
S1_1179909	1	179909	G	C	1849959394	0.00404858		EIA_BOGENOMICS_1_179909
S1_1179910	1	179910	C	T	1849959395	0.0459492		EIA_BOGENOMICS_1_179910
S1_1179914	1	179914	G	T	1849959396	0.0140148		EIA_BOGENOMICS_1_179914
S1_1179923	1	179923	A	C	1849959397	0.00688259		EIA_BOGENOMICS_1_179923
S1_1179924	1	179924	C	T	1849959398	0.00404858		EIA_BOGENOMICS_1_179924
S1_1201940	1	201940	T	C	1849959399	0.0048583		EIA_BOGENOMICS_1_201940
S1_1201956	1	201956	A	C	1849959400	0.0118367		EIA_BOGENOMICS_1_201956
S1_1214835	1	214835	T	G	1849959401	0.00526742		EIA_BOGENOMICS_1_214835
S1_1214853	1	214853	T	G	1849959402	0.0370722		EIA_BOGENOMICS_1_214853
S1_1214892	1	214892	A	C	1849959403	0.00647773		EIA_BOGENOMICS_1_214892
S1_1214907	1	214907	A	C	1849959404	0.011336		EIA_BOGENOMICS_1_214907
S1_1229319	1	229319	A	C	1849959405	0.00445344		EIA_BOGENOMICS_1_229319
S1_1247184	1	247184	T	G	1849959406	0.00401427		EIA_BOGENOMICS_1_247184
S1_1251312	1	251312	A	C	1849959407	0.00404858		EIA_BOGENOMICS_1_251312
S1_1251321	1	251321	T	G	1849959408	0.00647773		EIA_BOGENOMICS_1_251321
S1_1257968	1	257968	A	C	1849959409	0.00607287		EIA_BOGENOMICS_1_257968
S1_1257974	1	257974	A	C	1849959410	0.00607287		EIA_BOGENOMICS_1_257974
S1_1260880	1	260880	C	G	1849959411	0.00404858		EIA_BOGENOMICS_1_260880
S1_1260928	1	260928	A	G	1849959412	0.00405515		EIA_BOGENOMICS_1_260928
S1_1260932	1	260932	A	G	1849959413	0.00404858		EIA_BOGENOMICS_1_260932
S1_1261064	1	261064	A	T	1849959414	0.00609756		EIA_BOGENOMICS_1_261064
S1_1291645	1	291645	A	C	1849959415	0.00445344		EIA_BOGENOMICS_1_291645
S1_1291649	1	291649	A	C	1849959416	0.00526316		EIA_BOGENOMICS_1_291649
S1_1291672	1	291672	A	C	1849959417	0.714508		EIA_BOGENOMICS_1_291672
S1_1294276	1	294276	T	G	1849959418	0.0117409		EIA_BOGENOMICS_1_294276
S1_1294349	1	294349	A	C	1849959419	0.0105263		EIA_BOGENOMICS_1_294349
S1_1303267	1	303267	T	G	1849959420	0.00404858		EIA_BOGENOMICS_1_303267
S1_1303377	1	303377	A	C	1849959421	0.00404858		EIA_BOGENOMICS_1_303377
S1_1346375	1	346375	T	G	1849959422	0.00323887		EIA_BOGENOMICS_1_346375
S1_1346379	1	346379	T	G	1849959423	0.0028665		EIA_BOGENOMICS_1_346379
S1_1371849	1	371849	T	G	1849959424	0.00607287		EIA_BOGENOMICS_1_371849
S1_1371857	1	371857	T	G	1849959425	0.00364373		EIA_BOGENOMICS_1_371857
S1_1372001	1	372001	A	C	1849959426	0.00607287		EIA_BOGENOMICS_1_372001
S1_1372170	1	372170	G	C	1849959427	0.207201		EIA_BOGENOMICS_1_372170
S1_1372171	1	372171	T	A	1849959428	0.207201		EIA_BOGENOMICS_1_372171
S1_1391338	1	391338	T	G	1849959429	0.00445344		EIA_BOGENOMICS_1_391338
S1_1402681	1	402681	T	G	1849959430	0.0093801		EIA_BOGENOMICS_1_402681
S1_1402689	1	402689	T	G	1849959431	0.0147306		EIA_BOGENOMICS_1_402689
S1_1402697	1	402697	C	G	1849959432	0.00566802		EIA_BOGENOMICS_1_402697
S1_1426812	1	426812	T	A	1849959433	0.0151188		EIA_BOGENOMICS_1_426812
S1_1428871	1	428871	A	C	1849959434	0.0175081		EIA_BOGENOMICS_1_428871
S1_1428892	1	428892	T	G	1849959435	0.0298713		EIA_BOGENOMICS_1_428892
S1_1446632	1	446632	T	G	1849959436	0.0036526		EIA_BOGENOMICS_1_446632
S1_1446841	1	446841	T	G	1849959437	0.0655471		EIA_BOGENOMICS_1_446841
S1_1467108	1	467108	T	G	1849959438	0.00288066		EIA_BOGENOMICS_1_467108
S1_1467382	1	467382	T	G	1849959439	0.00526316		EIA_BOGENOMICS_1_467382
S1_1467510	1	467510	A	T	1849959440	0.0048583		EIA_BOGENOMICS_1_467510
S1_1467522	1	467522	A	C	1849959441	0.00972447		EIA_BOGENOMICS_1_467522
S1_1467525	1	467525	T	C	1849959442	0.00486224		EIA_BOGENOMICS_1_467525
S1_1469972	1	469972	A	C	1849959443	0.00324412		EIA_BOGENOMICS_1_469972
S1_1470291	1	470291	C	G	1849959444	0.059633		EIA_BOGENOMICS_1_470291
S1_1470341	1	470341	A	G	1849959445	0.0593607		EIA_BOGENOMICS_1_470341
S1_1470342	1	470342	G	A	1849959446	0.0594966		EIA_BOGENOMICS_1_470342
S1_1470346	1	470346	G	C	1849959447	0.0590909		EIA_BOGENOMICS_1_470346
S1_1471871	1	471871	G	A	1849959448	0.0040404		EIA_BOGENOMICS_1_471871
S1_1484053	1	484053	A	C	1849959449	0.00570963		EIA_BOGENOMICS_1_484053
S1_1484089	1	484089	A	C	1849959450	0.00445344		EIA_BOGENOMICS_1_484089
S1_1487206	1	487206	A	G	1849959451	0.0114007		EIA_BOGENOMICS_1_487206
S1_1487212	1	487212	A	C	1849959452	0.0118174		EIA_BOGENOMICS_1_487212
S1_1488771	1	488771	A	C	1849959453	0.00364373		EIA_BOGENOMICS_1_488771
S1_1488786	1	488786	A	T	1849959454	0.00526316		EIA_BOGENOMICS_1_488786
S1_1488814	1	488814	A	C	1849959455	0.00364373		EIA_BOGENOMICS_1_488814
S1_1492997	1	492997	T	G	1849959456	0.0048583		EIA_BOGENOMICS_1_492997
S1_1538731	1	538731	T	G	1849959457	0.00364373		EIA_BOGENOMICS_1_538731
S1_1538825	1	538825	A	C	1849959458	0.00445344		EIA_BOGENOMICS_1_538825
S1_1551524	1	551524	A	G	1849959459	0.0036855		EIA_BOGENOMICS_1_551524
S1_1551542	1	551542	A	G	1849959460	0.0048583		EIA_BOGENOMICS_1_551542
S1_1551565	1	551565	T	G	1849959461	0.0144991		EIA_BOGENOMICS_1_551565
S1_1551588	1	551588	T	G	1849959462	0.00324149		EIA_BOGENOMICS_1_551588
S1_1551650	1	551650	A	C	1849959463	0.00648824		EIA_BOGENOMICS_1_551650
S1_1552446	1	552446	A	G	1849959464	0.00404858		EIA_BOGENOMICS_1_552446
S1_1563303	1	563303	A	C	1849959465	0.0143678		EIA_BOGENOMICS_1_563303
S1_1563326	1	563326	C	G	1849959466	0.00404858		EIA_BOGENOMICS_1_563326
S1_1563337	1	563337	T	G	1849959467	0.00445344		EIA_BOGENOMICS_1_563337
S1_1563365	1	563365	T	G	1849959468	0.00688259		EIA_BOGENOMICS_1_563365
S1_1563409	1	563409	A	C	1849959469	0.00892133		EIA_BOGENOMICS_1_563409
S1_1563415	1	563415	T	G	1849959470	0.298301		EIA_BOGENOMICS_1_563415
S1_1563416	1	563416	C	A	1849959471	0.262582		EIA_BOGENOMICS_1_563416
S1_1563417	1	563417	T	A	1849959472	0.00590909		EIA_BOGENOMICS_1_563417
S1_1563418	1	563418	C	T	1849959473	0.0057168		EIA_BOGENOMICS_1_563418
S1_1563419	1	563419	C	T	1849959474	0.298301		EIA_BOGENOMICS_1_563419
S1_1563420	1	563420	T	C	1849959475	0.00445705		EIA_BOGENOMICS_1_563420
S1_1563439	1	563439	G	A	1849959476	0.00202429		EIA_BOGENOMICS_1_563439
S1_1563445	1	563445	A	C	1849959477	0.00649878		EIA_BOGENOMICS_1_563445
S1_1563464	1	563464	A	G	1849959478	0.00445344		EIA_BOGENOMICS_1_563464
S1_1563478	1	563478	A	G	1849959479	0.00647773		EIA_BOGENOMICS_1_563478
S1_1563537	1	563537	T	C	1849959480	0.00161943		EIA_BOGENOMICS_1_563537
S1_1651102	1	651102	A	G	1849959481	0.00445344		EIA_BOGENOMICS_1_651102
S1_1651108	1	651108	A	G	1849959482	0.00364373		EIA_BOGENOMICS_1_651108
S1_1670897	1	670897	T	G	1849959483	0.00404858		EIA_BOGENOMICS_1_670897
S1_1670907	1	670907	T	G	1849959484	0.00450082		EIA_BOGENOMICS_1_670907
S1_1670975	1	670975	A	C	1849959485	0.00404858		EIA_BOGENOMICS_1_670975
S1_1708891	1	708891	T	G	1849959486	0.00404858		EIA_BOGENOMICS_1_708891
S1_1708898	1	708898	T	C	1849959487	0.00364373		EIA_BOGENOMICS_1_708898
S1_1723750	1	723750	A	G	1849959488	0.0048583		EIA_BOGENOMICS_1_723750
S1_1723756	1	723756	A	G	1849959489	0.00364373		EIA_BOGENOMICS_1_723756
S1_1723781	1	723781	G	A	1849959490	0.0315271		EIA_BOGENOMICS_1_723781
S1_1723832	1	723832	A	G	1849959491	0.00566802		EIA_BOGENOMICS_1_723832
S1_1728318	1	728318	T	C	1849959492	0.00647773		EIA_BOGENOMICS_1_728318
S1_1728359	1	728359	A	G	1849959493	0.00404858		EIA_BOGENOMICS_1_728359
S1_1728386	1	728386	A	C	1849959494	0.0109845		EIA_BOGENOMICS_1_728386
S1_1728388	1	728388	G	C	1849959495	0.00404858		EIA_BOGENOMICS_1_728388
S1_1728397	1	728397	A	C	1849959496	0.00813008		EIA_BOGENOMICS_1_728397
S1_1728411	1	728411	T	C	1849959497	0.00364373		EIA_BOGENOMICS_1_728411
S1_1735871	1	735871	A	G	1849959498	0.0143325		EIA_BOGENOMICS_1_735871
S1_1747701	1	747701	T	G	1849959499	0.00852273		EIA_BOGENOMICS_1_747701
S1_1750358	1	750358	T	C	1849959500	0.00446791		EIA_BOGENOMICS_1_750358
S1_1750385	1	750385	A	G	1849959501	0.00404858		EIA_BOGENOMICS_1_750385
S1_1750395	1	750395	T	A	1849959502	0.00364373		EIA_BOGENOMICS_1_750395
S1_1754186	1	754186	A	G	1849959503	0.00526316		EIA_BOGENOMICS_1_754186
S1_1756557	1	756557	A	C	1849959504	0.00850202		EIA_BOGENOMICS_1_756557
S1_1775807	1	775807	G	C	1849959505	0.00445344		EIA_BOGENOMICS_1_775807
S1_1778732	1	778732	A	C	1849959506	0.0048583		EIA_BOGENOMICS_1_778732
S1_1778765	1	778765	T	C	1849959507	0.00404858		EIA_BOGENOMICS_1_778765
S1_1781442	1	781442	T	C	1849959508	0.00404858		EIA_BOGENOMICS_1_781442
S1_1781444	1	781444	T	C	1849959509	0.00364373		EIA_BOGENOMICS_1_781444
S1_1820692	1	820692	T	G	1849959510	0.00404858		EIA_BOGENOMICS_1_820692
S1_1820835	1	820835	T	C	1849959511	0.00364668		EIA_BOGENOMICS_1_820835
S1_1823171	1	823171	T	C	1849959512	0.00445344		EIA_BOGENOMICS_1_823171
S1_1867133	1	867133	T	A	1849959513	0.00569106		EIA_BOGENOMICS_1_867133
S1_1871073	1	871073	A	C	1849959514	0.00728745		EIA_BOGENOMICS_1_871073
S1_1871080	1	871080	T	G	1849959515	0.00404858		EIA_BOGENOMICS_1_871080
S1_1871093	1	871093	A	C	1849959516	0.00405186		EIA_BOGENOMICS_1_871093
S1_1871113	1	871113	A	C	1849959517	0.0178128		EIA_BOGENOMICS_1_871113
S1_1924072	1	924072	A	C	1849959518	0.00327065		EIA_BOGENOMICS_1_924072
S1_1928747	1	928747	T	G	1849959519	0.00567261		EIA_BOGENOMICS_1_928747
S1_11001902	1	1001902	T	C	1849959520	0.00404858		EIA_BOGENOMICS_1_1001902
S1_11001937	1	1001937	A	C	1849959521	0.00728745		EIA_BOGENOMICS_1_1001937
S1_11001957	1	1001957	A	G	1849959522	0.00404858		EIA_BOGENOMICS_1_1001957
S1_11002001	1	1002001	A	G	1849959523	0.0048583		EIA_BOGENOMICS_1_1002001
S1_11002048	1	1002048	G	A	1849959524	0.00607287		EIA_BOGENOMICS_1_1002048
S1_11003887	1	1003887	T	G	1849959525	0.00607287		EIA_BOGENOMICS_1_1003887
S1_11003897	1	1003897	T	C	1849959526	0.00566802		EIA_BOGENOMICS_1_1003897
S1_11003914	1	1003914	A	T	1849959527	0.0048583		EIA_BOGENOMICS_1_1003914
S1_11003930	1	1003930	T	G	1849959528	0.00364373		EIA_BOGENOMICS_1_1003930
S1_11086870	1	1086870	T	C	1849959529	0.00369458		EIA_BOGENOMICS_1_1086870
S1_11100324	1	1100324	T	G	1849959530	0.00364373		EIA_BOGENOMICS_1_1100324
S1_11100329	1	1100329	A	C	1849959531	0.0048583		EIA_BOGENOMICS_1_1100329
S1_11100352	1	1100352	T	C	1849959532	0.00364373		EIA_BOGENOMICS_1_1100352
S1_11100370	1	1100370	G	C	1849959533	0.00404858		EIA_BOGENOMICS_1_1100370
S1_11104075	1	1104075	T	G	1849959534	0.00731707		EIA_BOGENOMICS_1_1104075
S1_11104109	1	1104109	G	C	1849959535	0.00364373		EIA_BOGENOMICS_1_1104109
S1_11104110	1	1104110	G	C	1849959536	0.00323887		EIA_BOGENOMICS_1_1104110
S1_11104143	1	1104143	A	C	1849959537	0.00404858		EIA_BOGENOMICS_1_1104143
S1_11104153	1	1104153	A	G	1849959538	0.00769854		EIA_BOGENOMICS_1_1104153
S1_11129094	1	1129094	T	G	1849959539	0.0097166		EIA_BOGENOMICS_1_1129094
S1_11161648	1	1161648	A	G	1849959540	0.00445344		EIA_BOGENOMICS_1_1161648
S1_11167002	1	1167002	T	C	1849959541	0.00524476		EIA_BOGENOMICS_1_1167002
S1_11186451	1	1186451	T	G	1849959542	0.00445344		EIA_BOGENOMICS_1_1186451
S1_11186469	1	1186469	T	G	1849959543	0.00404858		EIA_BOGENOMICS_1_1186469
S1_11186479	1	1186479	C	A	1849959544	0.00526316		EIA_BOGENOMICS_1_1186479
S1_11186505	1	1186505	T	C	1849959545	0.00728745		EIA_BOGENOMICS_1_1186505
S1_11186526	1	1186526	A	G	1849959546	0.00405186		EIA_BOGENOMICS_1_1186526
S1_11199520	1	1199520	T	G	1849959547	0.00404858		EIA_BOGENOMICS_1_1199520
S1_11199562	1	1199562	A	C	1849959548	0.00364373		EIA_BOGENOMICS_1_1199562
S1_11199801	1	1199801	T	C	1849959549	0.00410509		EIA_BOGENOMICS_1_1199801
S1_11206216	1	1206216	A	C	1849959550	0.0048583		EIA_BOGENOMICS_1_1206216
S1_11248963	1	1248963	A	G	1849959551	0.00607287		EIA_BOGENOMICS_1_1248963
S1_11248976	1	1248976	T	G	1849959552	0.00650406		EIA_BOGENOMICS_1_1248976
S1_11249012	1	1249012	T	C	1849959553	0.00364373		EIA_BOGENOMICS_1_1249012
S1_11268312	1	1268312	A	C	1849959554	0.00445344		EIA_BOGENOMICS_1_1268312
S1_11298110	1	1298110	G	A	1849959555	0.00863558		EIA_BOGENOMICS_1_1298110
S1_11302369	1	1302369	A	T	1849959556	0.00490196		EIA_BOGENOMICS_1_1302369
S1_11307596	1	1307596	T	G	1849959557	0.0122283		EIA_BOGENOMICS_1_1307596
S1_11323553	1	1323553	T	C	1849959558	0.00445344		EIA_BOGENOMICS_1_1323553
S1_11323560	1	1323560	A	G	1849959559	0.00364373		EIA_BOGENOMICS_1_1323560
S1_11329185	1	1329185	T	G	1849959560	0.00364668		EIA_BOGENOMICS_1_1329185
S1_11333908	1	1333908	A	C	1849959561	0.00568182		EIA_BOGENOMICS_1_1333908
S1_11335628	1	1335628	T	G	1849959562	0.00569106		EIA_BOGENOMICS_1_1335628
S1_11339989	1	1339989	A	C	1849959563	0.00647773		EIA_BOGENOMICS_1_1339989
S1_11340024	1	1340024	A	G	1849959564	0.00445344		EIA_BOGENOMICS_1_1340024
S1_11366883	1	1366883	T	C	1849959565	0.00404858		EIA_BOGENOMICS_1_1366883
S1_11366953	1	1366953	T	C	1849959566	0.00405515		EIA_BOGENOMICS_1_1366953
S1_11367001	1	1367001	A	C	1849959567	0.00731113		EIA_BOGENOMICS_1_1367001
S1_11376009	1	1376009	A	C	1849959568	0.00900164		EIA_BOGENOMICS_1_1376009
S1_11376044	1	1376044	C	A	1849959569	0.96129		EIA_BOGENOMICS_1_1376044
S1_11401239	1	1401239	T	G	1849959570	0.0119048		EIA_BOGENOMICS_1_1401239
S1_11401241	1	1401241	T	G	1849959571	0.00446791		EIA_BOGENOMICS_1_1401241
S1_11422001	1	1422001	A	C	1849959572	0.00284553		EIA_BOGENOMICS_1_1422001
S1_11437725	1	1437725	T	G	1849959573	0.00404858		EIA_BOGENOMICS_1_1437725
S1_11440374	1	1440374	T	G	1849959574	0.00445344		EIA_BOGENOMICS_1_1440374
S1_11440401	1	1440401	C	G	1849959575	0.00689375		EIA_BOGENOMICS_1_1440401
S1_11459395	1	1459395	T	C	1849959576	0.00404858		EIA_BOGENOMICS_1_1459395
S1_11459410	1	1459410	A	C	1849959577	0.017842		EIA_BOGENOMICS_1_1459410
S1_11466989	1	1466989	T	C	1849959578	0.00526742		EIA_BOGENOMICS_1_1466989
S1_11467018	1	1467018	A	G	1849959579	0.00607287		EIA_BOGENOMICS_1_1467018
S1_11474893	1	1474893	T	C	1849959580	0.00404858		EIA_BOGENOMICS_1_1474893
S1_11475733	1	1475733	T	G	1849959581	0.00998336		EIA_BOGENOMICS_1_1475733
S1_11475773	1	1475773	A	C	1849959582	0.00283401		EIA_BOGENOMICS_1_1475773
S1_11475812	1	1475812	C	T	1849959583	0.0077173		EIA_BOGENOMICS_1_1475812
S1_11484553	1	1484553	C	A	1849959584	0.00404858		EIA_BOGENOMICS_1_1484553
S1_11484558	1	1484558	A	C	1849959585	0.00364373		EIA_BOGENOMICS_1_1484558
S1_11520557	1	1520557	A	C	1849959586	0.00890688		EIA_BOGENOMICS_1_1520557
S1_11527081	1	1527081	T	G	1849959587	0.0188442		EIA_BOGENOMICS_1_1527081
S1_11527082	1	1527082	A	G	1849959588	0.00404858		EIA_BOGENOMICS_1_1527082
S1_11537491	1	1537491	T	C	1849959589	0.0129976		EIA_BOGENOMICS_1_1537491
S1_11537540	1	1537540	A	G	1849959590	0.00364373		EIA_BOGENOMICS_1_1537540
S1_11537579	1	1537579	T	C	1849959591	0.00404858		EIA_BOGENOMICS_1_1537579
S1_11537599	1	1537599	A	C	1849959592	0.00566802		EIA_BOGENOMICS_1_1537599
S1_11537626	1	1537626	T	C	1849959593	0.0048583		EIA_BOGENOMICS_1_1537626
S1_11543181	1	1543181	A	G	1849959594	0.00447155		EIA_BOGENOMICS_1_1543181
S1_11543192	1	1543192	T	C	1849959595	0.00969646		EIA_BOGENOMICS_1_1543192
S1_11554988	1	1554988	T	G	1849959596	0.00931174		EIA_BOGENOMICS_1_1554988
S1_11560088	1	1560088	A	C	1849959597	0.0028363		EIA_BOGENOMICS_1_1560088
S1_11560112	1	1560112	A	C	1849959598	0.0053542		EIA_BOGENOMICS_1_1560112
S1_11571900	1	1571900	T	G	1849959599	0.00449714		EIA_BOGENOMICS_1_1571900
S1_11572108	1	1572108	A	C	1849959600	0.00324149		EIA_BOGENOMICS_1_1572108
S1_11586054	1	1586054	T	G	1849959601	0.00445344		EIA_BOGENOMICS_1_1586054
S1_11586063	1	1586063	T	C	1849959602	0.00526316		EIA_BOGENOMICS_1_1586063
S1_11591151	1	1591151	T	C	1849959603	0.00445705		EIA_BOGENOMICS_1_1591151
S1_11594546	1	1594546	A	C	1849959604	0.0101215		EIA_BOGENOMICS_1_1594546
S1_11594549	1	1594549	A	C	1849959605	0.0503673		EIA_BOGENOMICS_1_1594549
S1_11594554	1	1594554	A	C	1849959606	0.0151144		EIA_BOGENOMICS_1_1594554
S1_11594565	1	1594565	G	C	1849959607	0.00404858		EIA_BOGENOMICS_1_1594565
S1_11594602	1	1594602	T	G	1849959608	0.00728745		EIA_BOGENOMICS_1_1594602
S1_11594607	1	1594607	T	C	1849959609	0.00566802		EIA_BOGENOMICS_1_1594607
S1_11594746	1	1594746	T	C	1849959610	0.00404858		EIA_BOGENOMICS_1_1594746
S1_11594756	1	1594756	T	C	1849959611	0.00688259		EIA_BOGENOMICS_1_1594756
S1_11594787	1	1594787	T	C	1849959612	0.00404858		EIA_BOGENOMICS_1_1594787
S1_11594803	1	1594803	A	G	1849959613	0.00445344		EIA_BOGENOMICS_1_1594803
S1_11595866	1	1595866	A	C	1849959614	0.0152413		EIA_BOGENOMICS_1_1595866
S1_11628385	1	1628385	T	C	1849959615	0.00526316		EIA_BOGENOMICS_1_1628385
S1_11628451	1	1628451	T	C	1849959616	0.00445344		EIA_BOGENOMICS_1_1628451
S1_11628484	1	1628484	A	C	1849959617	0.00648824		EIA_BOGENOMICS_1_1628484
S1_11628644	1	1628644	A	C	1849959618	0.0089141		EIA_BOGENOMICS_1_1628644
S1_11628676	1	1628676	T	G	1849959619	0.0119934		EIA_BOGENOMICS_1_1628676
S1_11628787	1	1628787	A	G	1849959620	0.00729335		EIA_BOGENOMICS_1_1628787
S1_11628849	1	1628849	T	G	1849959621	0.0147059		EIA_BOGENOMICS_1_1628849
S1_11635105	1	1635105	A	C	1849959622	0.00445344		EIA_BOGENOMICS_1_1635105
S1_11639384	1	1639384	A	C	1849959623	0.00445344		EIA_BOGENOMICS_1_1639384
S1_11659779	1	1659779	T	G	1849959624	0.0124464		EIA_BOGENOMICS_1_1659779
S1_11662434	1	1662434	T	G	1849959625	0.00850202		EIA_BOGENOMICS_1_1662434
S1_11662444	1	1662444	T	G	1849959626	0.00850202		EIA_BOGENOMICS_1_1662444
S1_11672016	1	1672016	A	C	1849959627	0.00404858		EIA_BOGENOMICS_1_1672016
S1_11705407	1	1705407	A	C	1849959628	0.00526316		EIA_BOGENOMICS_1_1705407
S1_11730039	1	1730039	T	G	1849959629	0.0554435		EIA_BOGENOMICS_1_1730039
S1_11730042	1	1730042	T	G	1849959630	0.0194376		EIA_BOGENOMICS_1_1730042
S1_11730045	1	1730045	A	G	1849959631	0.00729335		EIA_BOGENOMICS_1_1730045
S1_11730056	1	1730056	T	G	1849959632	0.0253046		EIA_BOGENOMICS_1_1730056
S1_11730092	1	1730092	G	T	1849959633	0.00445344		EIA_BOGENOMICS_1_1730092
S1_11730094	1	1730094	T	C	1849959634	0.00404858		EIA_BOGENOMICS_1_1730094
S1_11730097	1	1730097	G	C	1849959635	0.00404858		EIA_BOGENOMICS_1_1730097
S1_11730728	1	1730728	T	G	1849959636	0.00688259		EIA_BOGENOMICS_1_1730728
S1_11765546	1	1765546	A	C	1849959637	0.00404858		EIA_BOGENOMICS_1_1765546
S1_11789670	1	1789670	T	G	1849959638	0.00445344		EIA_BOGENOMICS_1_1789670
S1_11789713	1	1789713	A	G	1849959639	0.00445705		EIA_BOGENOMICS_1_1789713
S1_11789736	1	1789736	G	C	1849959640	0.00405186		EIA_BOGENOMICS_1_1789736
S1_11789740	1	1789740	A	G	1849959641	0.00364373		EIA_BOGENOMICS_1_1789740
S1_11819074	1	1819074	T	G	1849959642	0.00566802		EIA_BOGENOMICS_1_1819074
S1_11819082	1	1819082	T	G	1849959643	0.00810373		EIA_BOGENOMICS_1_1819082
S1_11819089	1	1819089	C	G	1849959644	0.00405515		EIA_BOGENOMICS_1_1819089
S1_11822438	1	1822438	T	C	1849959645	0.0097561		EIA_BOGENOMICS_1_1822438
S1_11822481	1	1822481	A	G	1849959646	0.00404858		EIA_BOGENOMICS_1_1822481
S1_11822585	1	1822585	A	C	1849959647	0.00283861		EIA_BOGENOMICS_1_1822585
S1_11835701	1	1835701	T	G	1849959648	0.00404858		EIA_BOGENOMICS_1_1835701
S1_11838144	1	1838144	T	G	1849959649	0.00526316		EIA_BOGENOMICS_1_1838144
S1_11838173	1	1838173	C	A	1849959650	0.0048583		EIA_BOGENOMICS_1_1838173
S1_11838184	1	1838184	G	C	1849959651	0.00445344		EIA_BOGENOMICS_1_1838184
S1_11898589	1	1898589	A	G	1849959652	0.00404858		EIA_BOGENOMICS_1_1898589
S1_11898590	1	1898590	A	G	1849959653	0.00566802		EIA_BOGENOMICS_1_1898590
S1_11925205	1	1925205	T	G	1849959654	0.00404858		EIA_BOGENOMICS_1_1925205
S1_11925230	1	1925230	T	C	1849959655	0.00445344		EIA_BOGENOMICS_1_1925230
S1_11946331	1	1946331	T	C	1849959656	0.00364373		EIA_BOGENOMICS_1_1946331
S1_11973634	1	1973634	A	G	1849959657	0.00445344		EIA_BOGENOMICS_1_1973634
S1_11976368	1	1976368	A	C	1849959658	0.0137652		EIA_BOGENOMICS_1_1976368
S1_11976375	1	1976375	C	G	1849959659	0.0060778		EIA_BOGENOMICS_1_1976375
S1_11976388	1	1976388	T	G	1849959660	0.00404858		EIA_BOGENOMICS_1_1976388
S1_11976415	1	1976415	A	G	1849959661	0.00364373		EIA_BOGENOMICS_1_1976415
S1_11976438	1	1976438	T	G	1849959662	0.00445344		EIA_BOGENOMICS_1_1976438
S1_12010313	1	2010313	A	G	1849959663	0.00404858		EIA_BOGENOMICS_1_2010313
S1_12010317	1	2010317	C	A	1849959664	0.00566802		EIA_BOGENOMICS_1_2010317
S1_12010352	1	2010352	G	T	1849959665	0.00445344		EIA_BOGENOMICS_1_2010352
S1_12010353	1	2010353	T	G	1849959666	0.0156636		EIA_BOGENOMICS_1_2010353
S1_12010360	1	2010360	G	A	1849959667	0.00445344		EIA_BOGENOMICS_1_2010360
S1_12010361	1	2010361	A	C	1849959668	0.0121654		EIA_BOGENOMICS_1_2010361
S1_12010363	1	2010363	T	C	1849959669	0.00890688		EIA_BOGENOMICS_1_2010363
S1_12010368	1	2010368	G	C	1849959670	0.0367021		EIA_BOGENOMICS_1_2010368
S1_12010379	1	2010379	C	A	1849959671	0.0048583		EIA_BOGENOMICS_1_2010379
S1_12013045	1	2013045	A	T	1849959672	0.00607287		EIA_BOGENOMICS_1_2013045
S1_12014023	1	2014023	C	T	1849959673	0.0270891		EIA_BOGENOMICS_1_2014023
S1_12014999	1	2014999	G	C	1849959674	0.0101297		EIA_BOGENOMICS_1_2014999
S1_12015001	1	2015001	T	G	1849959675	0.0610022		EIA_BOGENOMICS_1_2015001
S1_12021683	1	2021683	T	G	1849959676	0.00526742		EIA_BOGENOMICS_1_2021683
S1_12021718	1	2021718	A	C	1849959677	0.00607287		EIA_BOGENOMICS_1_2021718
S1_12048640	1	2048640	T	C	1849959678	0.00728745		EIA_BOGENOMICS_1_2048640
S1_12048670	1	2048670	T	C	1849959679	0.00934959		EIA_BOGENOMICS_1_2048670
S1_12048690	1	2048690	A	G	1849959680	0.00364373		EIA_BOGENOMICS_1_2048690
S1_12048692	1	2048692	A	G	1849959681	0.00404858		EIA_BOGENOMICS_1_2048692
S1_12057493	1	2057493	T	G	1849959682	0.00404858		EIA_BOGENOMICS_1_2057493
S1_12057510	1	2057510	A	C	1849959683	0.00729335		EIA_BOGENOMICS_1_2057510
S1_12057529	1	2057529	T	C	1849959684	0.00404858		EIA_BOGENOMICS_1_2057529
S1_12059560	1	2059560	T	G	1849959685	0.00607287		EIA_BOGENOMICS_1_2059560
S1_12059566	1	2059566	G	T	1849959686	0.00364373		EIA_BOGENOMICS_1_2059566
S1_12059571	1	2059571	T	C	1849959687	0.00364373		EIA_BOGENOMICS_1_2059571
S1_12059615	1	2059615	T	C	1849959688	0.00607287		EIA_BOGENOMICS_1_2059615
S1_12073202	1	2073202	A	G	1849959689	0.00647773		EIA_BOGENOMICS_1_2073202
S1_12073206	1	2073206	A	G	1849959690	0.00364373		EIA_BOGENOMICS_1_2073206
S1_12073213	1	2073213	T	C	1849959691	0.00566802		EIA_BOGENOMICS_1_2073213
S1_12073215	1	2073215	T	G	1849959692	0.00445705		EIA_BOGENOMICS_1_2073215
S1_12074623	1	2074623	A	C	1849959693	0.0089667		EIA_BOGENOMICS_1_2074623
S1_12079447	1	2079447	T	G	1849959694	0.00488202		EIA_BOGENOMICS_1_2079447
S1_12079549	1	2079549	A	C	1849959695	0.00324939		EIA_BOGENOMICS_1_2079549
S1_12088443	1	2088443	A	G	1849959696	0.00607287		EIA_BOGENOMICS_1_2088443
S1_12088445	1	2088445	T	C	1849959697	0.00729927		EIA_BOGENOMICS_1_2088445
S1_12088463	1	2088463	T	C	1849959698	0.00404858		EIA_BOGENOMICS_1_2088463
S1_12094428	1	2094428	A	C	1849959699	0.0292929		EIA_BOGENOMICS_1_2094428
S1_12108643	1	2108643	A	G	1849959700	0.00404858		EIA_BOGENOMICS_1_2108643
S1_12112899	1	2112899	A	G	1849959701	0.00364373		EIA_BOGENOMICS_1_2112899
S1_12112926	1	2112926	T	C	1849959702	0.00445344		EIA_BOGENOMICS_1_2112926
S1_12112998	1	2112998	A	C	1849959703	0.0105519		EIA_BOGENOMICS_1_2112998
S1_12113008	1	2113008	A	C	1849959704	0.0158408		EIA_BOGENOMICS_1_2113008
S1_12129140	1	2129140	T	G	1849959705	0.00810373		EIA_BOGENOMICS_1_2129140
S1_12129165	1	2129165	T	G	1849959706	0.00607287		EIA_BOGENOMICS_1_2129165
S1_12129191	1	2129191	A	C	1849959707	0.01094		EIA_BOGENOMICS_1_2129191
S1_12129204	1	2129204	A	C	1849959708	0.00647773		EIA_BOGENOMICS_1_2129204
S1_12129210	1	2129210	A	C	1849959709	0.00526316		EIA_BOGENOMICS_1_2129210
S1_12141560	1	2141560	G	C	1849959710	0.00647773		EIA_BOGENOMICS_1_2141560
S1_12141585	1	2141585	G	A	1849959711	0.927461		EIA_BOGENOMICS_1_2141585
S1_12141660	1	2141660	A	C	1849959712	0.00812348		EIA_BOGENOMICS_1_2141660
S1_12146439	1	2146439	T	G	1849959713	0.0048583		EIA_BOGENOMICS_1_2146439
S1_12147159	1	2147159	A	G	1849959714	0.00931174		EIA_BOGENOMICS_1_2147159
S1_12147164	1	2147164	A	C	1849959715	0.0048583		EIA_BOGENOMICS_1_2147164
S1_12147174	1	2147174	T	G	1849959716	0.00607287		EIA_BOGENOMICS_1_2147174
S1_12180624	1	2180624	T	C	1849959717	0.00404858		EIA_BOGENOMICS_1_2180624
S1_12180633	1	2180633	A	G	1849959718	0.00404858		EIA_BOGENOMICS_1_2180633
S1_12204021	1	2204021	A	G	1849959719	0.00445344		EIA_BOGENOMICS_1_2204021
S1_12205933	1	2205933	A	C	1849959720	0.00647773		EIA_BOGENOMICS_1_2205933
S1_12205935	1	2205935	T	C	1849959721	0.00404858		EIA_BOGENOMICS_1_2205935
S1_12205958	1	2205958	T	G	1849959722	0.00404858		EIA_BOGENOMICS_1_2205958
S1_12205974	1	2205974	T	G	1849959723	0.127434		EIA_BOGENOMICS_1_2205974
S1_12205975	1	2205975	C	G	1849959724	0.377876		EIA_BOGENOMICS_1_2205975
S1_12205977	1	2205977	A	G	1849959725	0.00890688		EIA_BOGENOMICS_1_2205977
S1_12205978	1	2205978	T	G	1849959726	0.330088		EIA_BOGENOMICS_1_2205978
S1_12205979	1	2205979	A	G	1849959727	0.606195		EIA_BOGENOMICS_1_2205979
S1_12205985	1	2205985	C	G	1849959728	0.576106		EIA_BOGENOMICS_1_2205985
S1_12205993	1	2205993	A	G	1849959729	0.0142161		EIA_BOGENOMICS_1_2205993
S1_12205996	1	2205996	A	G	1849959730	0.0318584		EIA_BOGENOMICS_1_2205996
S1_12206002	1	2206002	T	G	1849959731	0.048583		EIA_BOGENOMICS_1_2206002
S1_12208211	1	2208211	T	G	1849959732	0.0129555		EIA_BOGENOMICS_1_2208211
S1_12208216	1	2208216	T	G	1849959733	0.00647773		EIA_BOGENOMICS_1_2208216
S1_12208222	1	2208222	T	G	1849959734	0.00809717		EIA_BOGENOMICS_1_2208222
S1_12208229	1	2208229	T	G	1849959735	0.00404858		EIA_BOGENOMICS_1_2208229
S1_12208237	1	2208237	A	C	1849959736	0.00446066		EIA_BOGENOMICS_1_2208237
S1_12208328	1	2208328	A	G	1849959737	0.00850202		EIA_BOGENOMICS_1_2208328
S1_12211730	1	2211730	T	G	1849959738	0.00566802		EIA_BOGENOMICS_1_2211730
S1_12215698	1	2215698	T	G	1849959739	0.0125506		EIA_BOGENOMICS_1_2215698
S1_12215721	1	2215721	A	C	1849959740	0.0101215		EIA_BOGENOMICS_1_2215721
S1_12218044	1	2218044	T	G	1849959741	0.0491228		EIA_BOGENOMICS_1_2218044
S1_12218047	1	2218047	G	T	1849959742	0.0048583		EIA_BOGENOMICS_1_2218047
S1_12218049	1	2218049	A	C	1849959743	0.00242915		EIA_BOGENOMICS_1_2218049
S1_12219974	1	2219974	A	G	1849959744	0.00445344		EIA_BOGENOMICS_1_2219974
S1_12219979	1	2219979	A	C	1849959745	0.00607287		EIA_BOGENOMICS_1_2219979
S1_12219999	1	2219999	T	C	1849959746	0.00404858		EIA_BOGENOMICS_1_2219999
S1_12223763	1	2223763	T	G	1849959747	0.00688817		EIA_BOGENOMICS_1_2223763
S1_12223778	1	2223778	T	C	1849959748	0.00445344		EIA_BOGENOMICS_1_2223778
S1_12244816	1	2244816	T	G	1849959749	0.0275468		EIA_BOGENOMICS_1_2244816
S1_12244836	1	2244836	A	C	1849959750	0.00445344		EIA_BOGENOMICS_1_2244836
S1_12247938	1	2247938	T	G	1849959751	0.00660066		EIA_BOGENOMICS_1_2247938
S1_12250839	1	2250839	A	G	1849959752	0.00526316		EIA_BOGENOMICS_1_2250839
S1_12255332	1	2255332	A	C	1849959753	0.00404858		EIA_BOGENOMICS_1_2255332
S1_12266808	1	2266808	A	C	1849959754	0.013382		EIA_BOGENOMICS_1_2266808
S1_12266846	1	2266846	G	C	1849959755	0.00404858		EIA_BOGENOMICS_1_2266846
S1_12304985	1	2304985	T	C	1849959756	0.00408163		EIA_BOGENOMICS_1_2304985
S1_12312044	1	2312044	T	G	1849959757	0.00809717		EIA_BOGENOMICS_1_2312044
S1_12317059	1	2317059	C	G	1849959758	0.0223881		EIA_BOGENOMICS_1_2317059
S1_12317060	1	2317060	T	C	1849959759	0.011336		EIA_BOGENOMICS_1_2317060
S1_12317064	1	2317064	C	T	1849959760	0.027972		EIA_BOGENOMICS_1_2317064
S1_12317065	1	2317065	A	C	1849959761	0.0228405		EIA_BOGENOMICS_1_2317065
S1_12341029	1	2341029	T	C	1849959762	0.0048583		EIA_BOGENOMICS_1_2341029
S1_12341030	1	2341030	C	G	1849959763	0.00323887		EIA_BOGENOMICS_1_2341030
S1_12341033	1	2341033	A	G	1849959764	0.0048583		EIA_BOGENOMICS_1_2341033
S1_12341039	1	2341039	T	G	1849959765	0.00404858		EIA_BOGENOMICS_1_2341039
S1_12342245	1	2342245	A	C	1849959766	0.00526316		EIA_BOGENOMICS_1_2342245
S1_12342256	1	2342256	T	C	1849959767	0.00323887		EIA_BOGENOMICS_1_2342256
S1_12342259	1	2342259	A	C	1849959768	0.0129555		EIA_BOGENOMICS_1_2342259
S1_12346396	1	2346396	C	T	1849959769	0.106383		EIA_BOGENOMICS_1_2346396
S1_12346403	1	2346403	A	C	1849959770	0.48227		EIA_BOGENOMICS_1_2346403
S1_12346413	1	2346413	C	A	1849959771	0.230496		EIA_BOGENOMICS_1_2346413
S1_12362616	1	2362616	T	G	1849959772	0.00850202		EIA_BOGENOMICS_1_2362616
S1_12372698	1	2372698	T	A	1849959773	0.00405186		EIA_BOGENOMICS_1_2372698
S1_12372724	1	2372724	G	C	1849959774	0.00404858		EIA_BOGENOMICS_1_2372724
S1_12372771	1	2372771	A	C	1849959775	0.00607287		EIA_BOGENOMICS_1_2372771
S1_12381868	1	2381868	A	C	1849959776	0.00566802		EIA_BOGENOMICS_1_2381868
S1_12381877	1	2381877	G	A	1849959777	0.00769231		EIA_BOGENOMICS_1_2381877
S1_12402804	1	2402804	A	G	1849959778	0.00445344		EIA_BOGENOMICS_1_2402804
S1_12419929	1	2419929	A	G	1849959779	0.0048583		EIA_BOGENOMICS_1_2419929
S1_12419933	1	2419933	T	C	1849959780	0.0048583		EIA_BOGENOMICS_1_2419933
S1_12444912	1	2444912	A	C	1849959781	0.00323887		EIA_BOGENOMICS_1_2444912
S1_12445006	1	2445006	T	G	1849959782	0.0109983		EIA_BOGENOMICS_1_2445006
S1_12445032	1	2445032	T	G	1849959783	0.00445344		EIA_BOGENOMICS_1_2445032
S1_12469710	1	2469710	T	G	1849959784	0.00502513		EIA_BOGENOMICS_1_2469710
S1_12469741	1	2469741	T	G	1849959785	0.037037		EIA_BOGENOMICS_1_2469741
S1_12469914	1	2469914	T	C	1849959786	0.0028363		EIA_BOGENOMICS_1_2469914
S1_12478851	1	2478851	T	G	1849959787	0.00769231		EIA_BOGENOMICS_1_2478851
S1_12478906	1	2478906	T	C	1849959788	0.00566802		EIA_BOGENOMICS_1_2478906
S1_12480760	1	2480760	A	G	1849959789	0.00526742		EIA_BOGENOMICS_1_2480760
S1_12485052	1	2485052	T	G	1849959790	0.00445344		EIA_BOGENOMICS_1_2485052
S1_12485226	1	2485226	A	C	1849959791	0.00404858		EIA_BOGENOMICS_1_2485226
S1_12519442	1	2519442	T	C	1849959792	0.00566802		EIA_BOGENOMICS_1_2519442
S1_12519470	1	2519470	A	C	1849959793	0.0129555		EIA_BOGENOMICS_1_2519470
S1_12519476	1	2519476	A	C	1849959794	0.00404858		EIA_BOGENOMICS_1_2519476
S1_12519496	1	2519496	A	G	1849959795	0.00364373		EIA_BOGENOMICS_1_2519496
S1_12519505	1	2519505	A	G	1849959796	0.0048583		EIA_BOGENOMICS_1_2519505
S1_12529211	1	2529211	T	G	1849959797	0.00607287		EIA_BOGENOMICS_1_2529211
S1_12529216	1	2529216	A	G	1849959798	0.00404858		EIA_BOGENOMICS_1_2529216
S1_12529320	1	2529320	A	C	1849959799	0.00526316		EIA_BOGENOMICS_1_2529320
S1_12529330	1	2529330	A	C	1849959800	0.00404858		EIA_BOGENOMICS_1_2529330
S1_12538563	1	2538563	A	G	1849959801	0.0048583		EIA_BOGENOMICS_1_2538563
S1_12538606	1	2538606	A	C	1849959802	0.00404858		EIA_BOGENOMICS_1_2538606
S1_12538774	1	2538774	T	C	1849959803	0.00488599		EIA_BOGENOMICS_1_2538774
S1_12538788	1	2538788	A	C	1849959804	0.00608272		EIA_BOGENOMICS_1_2538788
S1_12540014	1	2540014	T	G	1849959805	0.0109756		EIA_BOGENOMICS_1_2540014
S1_12540045	1	2540045	A	C	1849959806	0.00526316		EIA_BOGENOMICS_1_2540045
S1_12540318	1	2540318	G	A	1849959807	0.00688259		EIA_BOGENOMICS_1_2540318
S1_12548722	1	2548722	T	C	1849959808	0.00326264		EIA_BOGENOMICS_1_2548722
S1_12548759	1	2548759	T	A	1849959809	0.00404858		EIA_BOGENOMICS_1_2548759
S1_12548886	1	2548886	A	C	1849959810	0.00453795		EIA_BOGENOMICS_1_2548886
S1_12553809	1	2553809	A	G	1849959811	0.00404858		EIA_BOGENOMICS_1_2553809
S1_12580117	1	2580117	T	G	1849959812	0.0269576		EIA_BOGENOMICS_1_2580117
S1_12580237	1	2580237	A	C	1849959813	0.00526316		EIA_BOGENOMICS_1_2580237
S1_12580318	1	2580318	G	C	1849959814	0.00445344		EIA_BOGENOMICS_1_2580318
S1_12594991	1	2594991	A	G	1849959815	0.00404858		EIA_BOGENOMICS_1_2594991
S1_12595028	1	2595028	A	G	1849959816	0.00893582		EIA_BOGENOMICS_1_2595028
S1_12595041	1	2595041	T	C	1849959817	0.00445344		EIA_BOGENOMICS_1_2595041
S1_12595055	1	2595055	G	A	1849959818	0.00570033		EIA_BOGENOMICS_1_2595055
S1_12595081	1	2595081	A	C	1849959819	0.00890688		EIA_BOGENOMICS_1_2595081
S1_12602826	1	2602826	T	C	1849959820	0.00566802		EIA_BOGENOMICS_1_2602826
S1_12602830	1	2602830	T	G	1849959821	0.00445344		EIA_BOGENOMICS_1_2602830
S1_12602836	1	2602836	T	C	1849959822	0.00364373		EIA_BOGENOMICS_1_2602836
S1_12622131	1	2622131	T	G	1849959823	0.00404858		EIA_BOGENOMICS_1_2622131
S1_12622147	1	2622147	T	G	1849959824	0.0048583		EIA_BOGENOMICS_1_2622147
S1_12622153	1	2622153	T	C	1849959825	0.00404858		EIA_BOGENOMICS_1_2622153
S1_12635157	1	2635157	A	C	1849959826	0.0151515		EIA_BOGENOMICS_1_2635157
S1_12635163	1	2635163	T	C	1849959827	0.00445705		EIA_BOGENOMICS_1_2635163
S1_12635167	1	2635167	G	C	1849959828	0.00405186		EIA_BOGENOMICS_1_2635167
S1_12644643	1	2644643	T	C	1849959829	0.00651466		EIA_BOGENOMICS_1_2644643
S1_12644695	1	2644695	T	C	1849959830	0.0048583		EIA_BOGENOMICS_1_2644695
S1_12644743	1	2644743	A	C	1849959831	0.048317		EIA_BOGENOMICS_1_2644743
S1_12644750	1	2644750	A	C	1849959832	0.0629792		EIA_BOGENOMICS_1_2644750
S1_12644756	1	2644756	A	C	1849959833	0.00728745		EIA_BOGENOMICS_1_2644756
S1_12644786	1	2644786	A	C	1849959834	0.00809717		EIA_BOGENOMICS_1_2644786
S1_12644793	1	2644793	A	G	1849959835	0.00405186		EIA_BOGENOMICS_1_2644793
S1_12659141	1	2659141	C	G	1849959836	0.00405515		EIA_BOGENOMICS_1_2659141
S1_12659171	1	2659171	A	C	1849959837	0.00445705		EIA_BOGENOMICS_1_2659171
S1_12659194	1	2659194	T	C	1849959838	0.00405515		EIA_BOGENOMICS_1_2659194
S1_12659199	1	2659199	A	C	1849959839	0.00486224		EIA_BOGENOMICS_1_2659199
S1_12673258	1	2673258	T	C	1849959840	0.00611247		EIA_BOGENOMICS_1_2673258
S1_12673288	1	2673288	A	G	1849959841	0.00404858		EIA_BOGENOMICS_1_2673288
S1_12673290	1	2673290	C	T	1849959842	0.00692746		EIA_BOGENOMICS_1_2673290
S1_12673297	1	2673297	A	C	1849959843	0.00853658		EIA_BOGENOMICS_1_2673297
S1_12673309	1	2673309	T	C	1849959844	0.00404858		EIA_BOGENOMICS_1_2673309
S1_12673336	1	2673336	A	G	1849959845	0.00728745		EIA_BOGENOMICS_1_2673336
S1_12686688	1	2686688	T	C	1849959846	0.00973236		EIA_BOGENOMICS_1_2686688
S1_12688986	1	2688986	A	G	1849959847	0.00323887		EIA_BOGENOMICS_1_2688986
S1_12688997	1	2688997	T	G	1849959848	0.00405186		EIA_BOGENOMICS_1_2688997
S1_12713397	1	2713397	A	C	1849959849	0.0699301		EIA_BOGENOMICS_1_2713397
S1_12723056	1	2723056	A	G	1849959850	0.00445344		EIA_BOGENOMICS_1_2723056
S1_12739714	1	2739714	T	G	1849959851	0.00648298		EIA_BOGENOMICS_1_2739714
S1_12739958	1	2739958	G	T	1849959852	0.00324412		EIA_BOGENOMICS_1_2739958
S1_12739962	1	2739962	A	G	1849959853	0.00378072		EIA_BOGENOMICS_1_2739962
S1_12740138	1	2740138	A	C	1849959854	0.00880088		EIA_BOGENOMICS_1_2740138
S1_12756228	1	2756228	T	C	1849959855	0.00364964		EIA_BOGENOMICS_1_2756228
S1_12756262	1	2756262	A	C	1849959856	0.00406174		EIA_BOGENOMICS_1_2756262
S1_12762328	1	2762328	A	C	1849959857	0.00445344		EIA_BOGENOMICS_1_2762328
S1_12767841	1	2767841	A	C	1849959858	0.0060778		EIA_BOGENOMICS_1_2767841
S1_12768891	1	2768891	T	C	1849959859	0.00364373		EIA_BOGENOMICS_1_2768891
S1_12768906	1	2768906	A	C	1849959860	0.00931174		EIA_BOGENOMICS_1_2768906
S1_12782779	1	2782779	T	G	1849959861	0.00323887		EIA_BOGENOMICS_1_2782779
S1_12791943	1	2791943	T	G	1849959862	0.00566802		EIA_BOGENOMICS_1_2791943
S1_12791982	1	2791982	A	C	1849959863	0.00446791		EIA_BOGENOMICS_1_2791982
S1_12799769	1	2799769	T	G	1849959864	0.0117409		EIA_BOGENOMICS_1_2799769
S1_12799776	1	2799776	A	G	1849959865	0.00769854		EIA_BOGENOMICS_1_2799776
S1_12799782	1	2799782	G	C	1849959866	0.00404858		EIA_BOGENOMICS_1_2799782
S1_12799815	1	2799815	A	G	1849959867	0.00526316		EIA_BOGENOMICS_1_2799815
S1_12799825	1	2799825	A	C	1849959868	0.00404858		EIA_BOGENOMICS_1_2799825
S1_12806294	1	2806294	A	C	1849959869	0.00404858		EIA_BOGENOMICS_1_2806294
S1_12830874	1	2830874	T	G	1849959870	0.00850202		EIA_BOGENOMICS_1_2830874
S1_12835066	1	2835066	A	C	1849959871	0.00566802		EIA_BOGENOMICS_1_2835066
S1_12836176	1	2836176	T	C	1849959872	0.00728745		EIA_BOGENOMICS_1_2836176
S1_12836193	1	2836193	T	G	1849959873	0.00404858		EIA_BOGENOMICS_1_2836193
S1_12836203	1	2836203	C	T	1849959874	0.00566802		EIA_BOGENOMICS_1_2836203
S1_12836246	1	2836246	A	C	1849959875	0.00364373		EIA_BOGENOMICS_1_2836246
S1_12848281	1	2848281	T	C	1849959876	0.00404858		EIA_BOGENOMICS_1_2848281
S1_12848342	1	2848342	A	G	1849959877	0.00654665		EIA_BOGENOMICS_1_2848342
S1_12870337	1	2870337	T	G	1849959878	0.00445344		EIA_BOGENOMICS_1_2870337
S1_12904207	1	2904207	T	C	1849959879	0.00324149		EIA_BOGENOMICS_1_2904207
S1_12904331	1	2904331	A	C	1849959880	0.00445344		EIA_BOGENOMICS_1_2904331
S1_12965731	1	2965731	C	A	1849959881	0.0281753		EIA_BOGENOMICS_1_2965731
S1_12967579	1	2967579	C	G	1849959882	0.214953		EIA_BOGENOMICS_1_2967579
S1_12967588	1	2967588	T	G	1849959883	0.214953		EIA_BOGENOMICS_1_2967588
S1_12988970	1	2988970	T	G	1849959884	0.00445344		EIA_BOGENOMICS_1_2988970
S1_12992529	1	2992529	T	G	1849959885	0.00404858		EIA_BOGENOMICS_1_2992529
S1_12992575	1	2992575	G	C	1849959886	0.00608272		EIA_BOGENOMICS_1_2992575
S1_13004230	1	3004230	T	C	1849959887	0.00404858		EIA_BOGENOMICS_1_3004230
S1_13004234	1	3004234	A	G	1849959888	0.00688259		EIA_BOGENOMICS_1_3004234
S1_13016081	1	3016081	A	C	1849959889	0.00821018		EIA_BOGENOMICS_1_3016081
S1_13020941	1	3020941	T	C	1849959890	0.00526316		EIA_BOGENOMICS_1_3020941
S1_13020945	1	3020945	T	G	1849959891	0.00974026		EIA_BOGENOMICS_1_3020945
S1_13020949	1	3020949	T	G	1849959892	0.0113544		EIA_BOGENOMICS_1_3020949
S1_13020962	1	3020962	C	T	1849959893	0.00689375		EIA_BOGENOMICS_1_3020962
S1_13021000	1	3021000	T	C	1849959894	0.00364373		EIA_BOGENOMICS_1_3021000
S1_13021046	1	3021046	T	G	1849959895	0.0260223		EIA_BOGENOMICS_1_3021046
S1_13061886	1	3061886	T	G	1849959896	0.00404858		EIA_BOGENOMICS_1_3061886
S1_13061952	1	3061952	A	G	1849959897	0.00607287		EIA_BOGENOMICS_1_3061952
S1_13062095	1	3062095	A	C	1849959898	0.00364668		EIA_BOGENOMICS_1_3062095
S1_13062270	1	3062270	T	C	1849959899	0.00371594		EIA_BOGENOMICS_1_3062270
S1_13062280	1	3062280	T	C	1849959900	0.0037037		EIA_BOGENOMICS_1_3062280
S1_13076468	1	3076468	T	G	1849959901	0.00445344		EIA_BOGENOMICS_1_3076468
S1_13076473	1	3076473	T	G	1849959902	0.00648298		EIA_BOGENOMICS_1_3076473
S1_13083675	1	3083675	C	G	1849959903	0.00445344		EIA_BOGENOMICS_1_3083675
S1_13083688	1	3083688	A	G	1849959904	0.00729927		EIA_BOGENOMICS_1_3083688
S1_13085069	1	3085069	A	C	1849959905	0.00526316		EIA_BOGENOMICS_1_3085069
S1_13085074	1	3085074	G	C	1849959906	0.00731707		EIA_BOGENOMICS_1_3085074
S1_13085078	1	3085078	G	A	1849959907	0.00607287		EIA_BOGENOMICS_1_3085078
S1_13085080	1	3085080	A	G	1849959908	0.00526316		EIA_BOGENOMICS_1_3085080
S1_13085082	1	3085082	T	G	1849959909	0.0515873		EIA_BOGENOMICS_1_3085082
S1_13085086	1	3085086	G	C	1849959910	0.00364668		EIA_BOGENOMICS_1_3085086
S1_13085111	1	3085111	C	T	1849959911	0.993927		EIA_BOGENOMICS_1_3085111
S1_13093658	1	3093658	A	C	1849959912	0.00688817		EIA_BOGENOMICS_1_3093658
S1_13093667	1	3093667	A	C	1849959913	0.0113821		EIA_BOGENOMICS_1_3093667
S1_13097588	1	3097588	T	C	1849959914	0.00445344		EIA_BOGENOMICS_1_3097588
S1_13097589	1	3097589	G	C	1849959915	0.00324412		EIA_BOGENOMICS_1_3097589
S1_13097633	1	3097633	T	C	1849959916	0.00486224		EIA_BOGENOMICS_1_3097633
S1_13100782	1	3100782	T	G	1849959917	0.00404858		EIA_BOGENOMICS_1_3100782
S1_13100789	1	3100789	T	C	1849959918	0.00446429		EIA_BOGENOMICS_1_3100789
S1_13100806	1	3100806	G	A	1849959919	0.00365854		EIA_BOGENOMICS_1_3100806
S1_13100859	1	3100859	G	C	1849959920	0.00445705		EIA_BOGENOMICS_1_3100859
S1_13100900	1	3100900	T	C	1849959921	0.00404858		EIA_BOGENOMICS_1_3100900
S1_13100907	1	3100907	A	C	1849959922	0.00647773		EIA_BOGENOMICS_1_3100907
S1_13128631	1	3128631	A	C	1849959923	0.00404858		EIA_BOGENOMICS_1_3128631
S1_13133368	1	3133368	T	G	1849959924	0.00405515		EIA_BOGENOMICS_1_3133368
S1_13133404	1	3133404	T	C	1849959925	0.0040783		EIA_BOGENOMICS_1_3133404
S1_13133627	1	3133627	T	G	1849959926	0.00364373		EIA_BOGENOMICS_1_3133627
S1_13133629	1	3133629	G	T	1849959927	0.0145867		EIA_BOGENOMICS_1_3133629
S1_13133630	1	3133630	G	T	1849959928	0.00446066		EIA_BOGENOMICS_1_3133630
S1_13133636	1	3133636	T	C	1849959929	0.00445344		EIA_BOGENOMICS_1_3133636
S1_13141527	1	3141527	A	G	1849959930	0.00473322		EIA_BOGENOMICS_1_3141527
S1_13148640	1	3148640	A	C	1849959931	0.00445705		EIA_BOGENOMICS_1_3148640
S1_13148677	1	3148677	T	C	1849959932	0.00526316		EIA_BOGENOMICS_1_3148677
S1_13148739	1	3148739	A	G	1849959933	0.00607287		EIA_BOGENOMICS_1_3148739
S1_13165832	1	3165832	T	G	1849959934	0.00728745		EIA_BOGENOMICS_1_3165832
S1_13165923	1	3165923	A	T	1849959935	0.0048583		EIA_BOGENOMICS_1_3165923
S1_13165933	1	3165933	A	C	1849959936	0.00647773		EIA_BOGENOMICS_1_3165933
S1_13175749	1	3175749	A	G	1849959937	0.00404858		EIA_BOGENOMICS_1_3175749
S1_13175758	1	3175758	T	C	1849959938	0.00445344		EIA_BOGENOMICS_1_3175758
S1_13175763	1	3175763	T	C	1849959939	0.00404858		EIA_BOGENOMICS_1_3175763
S1_13193280	1	3193280	A	G	1849959940	0.00325468		EIA_BOGENOMICS_1_3193280
S1_13227848	1	3227848	T	G	1849959941	0.00487013		EIA_BOGENOMICS_1_3227848
S1_13228042	1	3228042	T	C	1849959942	0.00323887		EIA_BOGENOMICS_1_3228042
S1_13228796	1	3228796	A	C	1849959943	0.00364373		EIA_BOGENOMICS_1_3228796
S1_13228821	1	3228821	T	G	1849959944	0.0048583		EIA_BOGENOMICS_1_3228821
S1_13228837	1	3228837	A	C	1849959945	0.00283401		EIA_BOGENOMICS_1_3228837
S1_13230966	1	3230966	T	G	1849959946	0.00486224		EIA_BOGENOMICS_1_3230966
S1_13250568	1	3250568	G	A	1849959947	0.00283861		EIA_BOGENOMICS_1_3250568
S1_13281408	1	3281408	T	C	1849959948	0.00445344		EIA_BOGENOMICS_1_3281408
S1_13281431	1	3281431	T	C	1849959949	0.00283401		EIA_BOGENOMICS_1_3281431
S1_13293861	1	3293861	T	G	1849959950	0.00728745		EIA_BOGENOMICS_1_3293861
S1_13293865	1	3293865	T	G	1849959951	0.00688259		EIA_BOGENOMICS_1_3293865
S1_13293891	1	3293891	T	C	1849959952	0.00242915		EIA_BOGENOMICS_1_3293891
S1_13316319	1	3316319	A	C	1849959953	0.00850202		EIA_BOGENOMICS_1_3316319
S1_13316346	1	3316346	A	C	1849959954	0.00445344		EIA_BOGENOMICS_1_3316346
S1_13316353	1	3316353	A	C	1849959955	0.0101379		EIA_BOGENOMICS_1_3316353
S1_13316364	1	3316364	G	C	1849959956	0.0048583		EIA_BOGENOMICS_1_3316364
S1_13329857	1	3329857	T	C	1849959957	0.00405515		EIA_BOGENOMICS_1_3329857
S1_13329873	1	3329873	T	G	1849959958	0.0331781		EIA_BOGENOMICS_1_3329873
S1_13329878	1	3329878	T	G	1849959959	0.00648298		EIA_BOGENOMICS_1_3329878
S1_13329979	1	3329979	A	T	1849959960	0.00404858		EIA_BOGENOMICS_1_3329979
S1_13333898	1	3333898	A	G	1849959961	0.00445344		EIA_BOGENOMICS_1_3333898
S1_13357336	1	3357336	T	G	1849959962	0.0117409		EIA_BOGENOMICS_1_3357336
S1_13371571	1	3371571	A	G	1849959963	0.00404858		EIA_BOGENOMICS_1_3371571
S1_13390849	1	3390849	T	G	1849959964	0.00364373		EIA_BOGENOMICS_1_3390849
S1_13390947	1	3390947	A	C	1849959965	0.00364373		EIA_BOGENOMICS_1_3390947
S1_13390955	1	3390955	A	C	1849959966	0.0109312		EIA_BOGENOMICS_1_3390955
S1_13463070	1	3463070	T	G	1849959967	0.00890688		EIA_BOGENOMICS_1_3463070
S1_13469857	1	3469857	G	T	1849959968	0.00364373		EIA_BOGENOMICS_1_3469857
S1_13469976	1	3469976	A	C	1849959969	0.00445344		EIA_BOGENOMICS_1_3469976
S1_13470008	1	3470008	A	C	1849959970	0.00566802		EIA_BOGENOMICS_1_3470008
S1_13470068	1	3470068	A	G	1849959971	0.00445344		EIA_BOGENOMICS_1_3470068
S1_13470128	1	3470128	A	G	1849959972	0.00688259		EIA_BOGENOMICS_1_3470128
S1_13470153	1	3470153	T	C	1849959973	0.00404858		EIA_BOGENOMICS_1_3470153
S1_13493640	1	3493640	A	C	1849959974	0.0048583		EIA_BOGENOMICS_1_3493640
S1_13493651	1	3493651	A	C	1849959975	0.0048583		EIA_BOGENOMICS_1_3493651
S1_13493660	1	3493660	A	C	1849959976	0.00445344		EIA_BOGENOMICS_1_3493660
S1_13537405	1	3537405	T	G	1849959977	0.00931174		EIA_BOGENOMICS_1_3537405
S1_13537483	1	3537483	T	C	1849959978	0.00364373		EIA_BOGENOMICS_1_3537483
S1_13537497	1	3537497	A	C	1849959979	0.00850202		EIA_BOGENOMICS_1_3537497
S1_13537526	1	3537526	A	C	1849959980	0.00445344		EIA_BOGENOMICS_1_3537526
S1_13542374	1	3542374	A	C	1849959981	0.00364373		EIA_BOGENOMICS_1_3542374
S1_13542383	1	3542383	T	C	1849959982	0.00526316		EIA_BOGENOMICS_1_3542383
S1_13562691	1	3562691	A	G	1849959983	0.00445344		EIA_BOGENOMICS_1_3562691
S1_13562741	1	3562741	T	G	1849959984	0.00728745		EIA_BOGENOMICS_1_3562741
S1_13562753	1	3562753	T	C	1849959985	0.00364373		EIA_BOGENOMICS_1_3562753
S1_13578063	1	3578063	T	G	1849959986	0.00566802		EIA_BOGENOMICS_1_3578063
S1_13578068	1	3578068	A	G	1849959987	0.00404858		EIA_BOGENOMICS_1_3578068
S1_13578073	1	3578073	T	C	1849959988	0.0048583		EIA_BOGENOMICS_1_3578073
S1_13578083	1	3578083	A	C	1849959989	0.00404858		EIA_BOGENOMICS_1_3578083
S1_13582412	1	3582412	T	C	1849959990	0.00404858		EIA_BOGENOMICS_1_3582412
S1_13582454	1	3582454	T	G	1849959991	0.00323887		EIA_BOGENOMICS_1_3582454
S1_13582456	1	3582456	C	G	1849959992	0.00404858		EIA_BOGENOMICS_1_3582456
S1_13582572	1	3582572	A	C	1849959993	0.0663058		EIA_BOGENOMICS_1_3582572
S1_13582576	1	3582576	A	G	1849959994	0.00404858		EIA_BOGENOMICS_1_3582576
S1_13588647	1	3588647	G	T	1849959995	0.00448613		EIA_BOGENOMICS_1_3588647
S1_13601957	1	3601957	T	G	1849959996	0.00364373		EIA_BOGENOMICS_1_3601957
S1_13601959	1	3601959	T	G	1849959997	0.00405186		EIA_BOGENOMICS_1_3601959
S1_13629978	1	3629978	A	G	1849959998	0.0048583		EIA_BOGENOMICS_1_3629978
S1_13629993	1	3629993	A	G	1849959999	0.00526742		EIA_BOGENOMICS_1_3629993
S1_13642297	1	3642297	A	C	1849960000	0.00405515		EIA_BOGENOMICS_1_3642297
S1_13652434	1	3652434	A	C	1849960001	0.00566802		EIA_BOGENOMICS_1_3652434
S1_13664892	1	3664892	C	G	1849960002	0.00526316		EIA_BOGENOMICS_1_3664892
S1_13664987	1	3664987	G	C	1849960003	0.00405186		EIA_BOGENOMICS_1_3664987
S1_13665038	1	3665038	A	C	1849960004	0.00364373		EIA_BOGENOMICS_1_3665038
S1_13696282	1	3696282	T	C	1849960005	0.00809717		EIA_BOGENOMICS_1_3696282
S1_13696286	1	3696286	T	G	1849960006	0.00486224		EIA_BOGENOMICS_1_3696286
S1_13696292	1	3696292	T	C	1849960007	0.00404858		EIA_BOGENOMICS_1_3696292
S1_13700190	1	3700190	T	C	1849960008	0.00769231		EIA_BOGENOMICS_1_3700190
S1_13700252	1	3700252	A	G	1849960009	0.00648298		EIA_BOGENOMICS_1_3700252
S1_13709483	1	3709483	T	G	1849960010	0.0438898		EIA_BOGENOMICS_1_3709483
S1_13712620	1	3712620	A	G	1849960011	0.00445344		EIA_BOGENOMICS_1_3712620
S1_13712657	1	3712657	T	G	1849960012	0.00445344		EIA_BOGENOMICS_1_3712657
S1_13774707	1	3774707	A	C	1849960013	0.011336		EIA_BOGENOMICS_1_3774707
S1_13774729	1	3774729	A	C	1849960014	0.0155102		EIA_BOGENOMICS_1_3774729
S1_13777417	1	3777417	A	G	1849960015	0.00404858		EIA_BOGENOMICS_1_3777417
S1_13777426	1	3777426	A	T	1849960016	0.00648298		EIA_BOGENOMICS_1_3777426
S1_13791838	1	3791838	C	G	1849960017	0.00404858		EIA_BOGENOMICS_1_3791838
S1_13791941	1	3791941	A	C	1849960018	0.0130293		EIA_BOGENOMICS_1_3791941
S1_13791947	1	3791947	T	C	1849960019	0.00364373		EIA_BOGENOMICS_1_3791947
S1_13791952	1	3791952	A	C	1849960020	0.00931929		EIA_BOGENOMICS_1_3791952
S1_13816342	1	3816342	T	C	1849960021	0.00404858		EIA_BOGENOMICS_1_3816342
S1_13816352	1	3816352	T	G	1849960022	0.00445344		EIA_BOGENOMICS_1_3816352
S1_13816369	1	3816369	A	C	1849960023	0.023224		EIA_BOGENOMICS_1_3816369
S1_13816380	1	3816380	A	C	1849960024	0.00688817		EIA_BOGENOMICS_1_3816380
S1_13816383	1	3816383	T	C	1849960025	0.00364373		EIA_BOGENOMICS_1_3816383
S1_13856022	1	3856022	A	C	1849960026	0.00526742		EIA_BOGENOMICS_1_3856022
S1_13860452	1	3860452	T	G	1849960027	0.00701899		EIA_BOGENOMICS_1_3860452
S1_13903020	1	3903020	T	C	1849960028	0.503903		EIA_BOGENOMICS_1_3903020
S1_13903026	1	3903026	A	C	1849960029	0.00445344		EIA_BOGENOMICS_1_3903026
S1_13907425	1	3907425	T	G	1849960030	0.00202429		EIA_BOGENOMICS_1_3907425
S1_13930324	1	3930324	A	C	1849960031	0.00445344		EIA_BOGENOMICS_1_3930324
S1_13930336	1	3930336	A	G	1849960032	0.00526316		EIA_BOGENOMICS_1_3930336
S1_13930342	1	3930342	G	A	1849960033	0.187386		EIA_BOGENOMICS_1_3930342
S1_13930343	1	3930343	G	A	1849960034	0.187386		EIA_BOGENOMICS_1_3930343
S1_13930348	1	3930348	T	A	1849960035	0.189214		EIA_BOGENOMICS_1_3930348
S1_13938199	1	3938199	T	G	1849960036	0.00446066		EIA_BOGENOMICS_1_3938199
S1_13938209	1	3938209	A	G	1849960037	0.00323887		EIA_BOGENOMICS_1_3938209
S1_13970845	1	3970845	A	C	1849960038	0.00526316		EIA_BOGENOMICS_1_3970845
S1_13970865	1	3970865	T	G	1849960039	0.00527597		EIA_BOGENOMICS_1_3970865
S1_13971209	1	3971209	A	G	1849960040	0.379828		EIA_BOGENOMICS_1_3971209
S1_13971223	1	3971223	A	C	1849960041	0.448498		EIA_BOGENOMICS_1_3971223
S1_13975271	1	3975271	T	C	1849960042	0.00445344		EIA_BOGENOMICS_1_3975271
S1_13975276	1	3975276	A	T	1849960043	0.00488998		EIA_BOGENOMICS_1_3975276
S1_13975283	1	3975283	T	G	1849960044	0.00769231		EIA_BOGENOMICS_1_3975283
S1_13975291	1	3975291	A	G	1849960045	0.00890688		EIA_BOGENOMICS_1_3975291
S1_14083387	1	4083387	A	C	1849960046	0.975714		EIA_BOGENOMICS_1_4083387
S1_14083392	1	4083392	A	C	1849960047	0.976902		EIA_BOGENOMICS_1_4083392
S1_14092627	1	4092627	T	G	1849960048	0.00526316		EIA_BOGENOMICS_1_4092627
S1_14092655	1	4092655	A	G	1849960049	0.00404858		EIA_BOGENOMICS_1_4092655
S1_14092657	1	4092657	A	G	1849960050	0.00526316		EIA_BOGENOMICS_1_4092657
S1_14092670	1	4092670	A	C	1849960051	0.00445344		EIA_BOGENOMICS_1_4092670
S1_14132395	1	4132395	T	G	1849960052	0.00688259		EIA_BOGENOMICS_1_4132395
S1_14132400	1	4132400	T	C	1849960053	0.00364373		EIA_BOGENOMICS_1_4132400
S1_14154163	1	4154163	T	C	1849960054	0.0097166		EIA_BOGENOMICS_1_4154163
S1_14154217	1	4154217	A	G	1849960055	0.00566802		EIA_BOGENOMICS_1_4154217
S1_14154225	1	4154225	A	G	1849960056	0.00688259		EIA_BOGENOMICS_1_4154225
S1_14157758	1	4157758	A	G	1849960057	0.00323887		EIA_BOGENOMICS_1_4157758
S1_14157794	1	4157794	A	G	1849960058	0.00404858		EIA_BOGENOMICS_1_4157794
S1_14233210	1	4233210	A	G	1849960059	0.0048583		EIA_BOGENOMICS_1_4233210
S1_14233212	1	4233212	A	C	1849960060	0.00850202		EIA_BOGENOMICS_1_4233212
S1_14257599	1	4257599	T	G	1849960061	0.00445344		EIA_BOGENOMICS_1_4257599
S1_14257603	1	4257603	T	G	1849960062	0.00566802		EIA_BOGENOMICS_1_4257603
S1_14257609	1	4257609	T	G	1849960063	0.0048583		EIA_BOGENOMICS_1_4257609
S1_14268340	1	4268340	T	C	1849960064	0.00809717		EIA_BOGENOMICS_1_4268340
S1_14268355	1	4268355	A	G	1849960065	0.0105263		EIA_BOGENOMICS_1_4268355
S1_14268359	1	4268359	T	C	1849960066	0.189189		EIA_BOGENOMICS_1_4268359
S1_14296499	1	4296499	T	C	1849960067	0.00364373		EIA_BOGENOMICS_1_4296499
S1_14463429	1	4463429	A	G	1849960068	0.00364373		EIA_BOGENOMICS_1_4463429
S1_14606181	1	4606181	A	C	1849960069	0.00445344		EIA_BOGENOMICS_1_4606181
S1_14606183	1	4606183	A	G	1849960070	0.00404858		EIA_BOGENOMICS_1_4606183
S1_14636161	1	4636161	T	C	1849960071	0.00404858		EIA_BOGENOMICS_1_4636161
S1_14636174	1	4636174	T	G	1849960072	0.00689935		EIA_BOGENOMICS_1_4636174
S1_14639530	1	4639530	T	G	1849960073	0.0105519		EIA_BOGENOMICS_1_4639530
S1_14639588	1	4639588	G	C	1849960074	0.00364373		EIA_BOGENOMICS_1_4639588
S1_14639624	1	4639624	A	C	1849960075	0.00931174		EIA_BOGENOMICS_1_4639624
S1_14685142	1	4685142	G	C	1849960076	0.0577446		EIA_BOGENOMICS_1_4685142
S1_14685149	1	4685149	G	T	1849960077	0.00445344		EIA_BOGENOMICS_1_4685149
S1_14685150	1	4685150	T	G	1849960078	0.0048583		EIA_BOGENOMICS_1_4685150
S1_14685153	1	4685153	A	C	1849960079	0.00647773		EIA_BOGENOMICS_1_4685153
S1_14685154	1	4685154	G	A	1849960080	0.00445344		EIA_BOGENOMICS_1_4685154
S1_14685163	1	4685163	G	T	1849960081	0.0149592		EIA_BOGENOMICS_1_4685163
S1_14687091	1	4687091	A	G	1849960082	0.00404858		EIA_BOGENOMICS_1_4687091
S1_14687109	1	4687109	T	C	1849960083	0.00445344		EIA_BOGENOMICS_1_4687109
S1_14687135	1	4687135	A	G	1849960084	0.00404858		EIA_BOGENOMICS_1_4687135
S1_14687152	1	4687152	A	G	1849960085	0.00445344		EIA_BOGENOMICS_1_4687152
S1_14750124	1	4750124	T	C	1849960086	0.00445344		EIA_BOGENOMICS_1_4750124
S1_14750156	1	4750156	T	C	1849960087	0.00323887		EIA_BOGENOMICS_1_4750156
S1_14750157	1	4750157	G	C	1849960088	0.00404858		EIA_BOGENOMICS_1_4750157
S1_14789453	1	4789453	T	G	1849960089	0.0143918		EIA_BOGENOMICS_1_4789453
S1_14789463	1	4789463	T	C	1849960090	0.00688259		EIA_BOGENOMICS_1_4789463
S1_14843526	1	4843526	A	C	1849960091	0.104089		EIA_BOGENOMICS_1_4843526
S1_14843531	1	4843531	A	C	1849960092	0.0730769		EIA_BOGENOMICS_1_4843531
S1_14876929	1	4876929	A	G	1849960093	0.00526316		EIA_BOGENOMICS_1_4876929
S1_14876939	1	4876939	A	G	1849960094	0.00890688		EIA_BOGENOMICS_1_4876939
S1_15078252	1	5078252	A	G	1849960095	0.00364373		EIA_BOGENOMICS_1_5078252
S1_15078255	1	5078255	A	C	1849960096	0.00607287		EIA_BOGENOMICS_1_5078255
S1_15078266	1	5078266	T	C	1849960097	0.00445344		EIA_BOGENOMICS_1_5078266
S1_15078717	1	5078717	T	G	1849960098	0.0048583		EIA_BOGENOMICS_1_5078717
S1_15078731	1	5078731	G	C	1849960099	0.0105348		EIA_BOGENOMICS_1_5078731
S1_15107676	1	5107676	A	T	1849960100	0.0736196		EIA_BOGENOMICS_1_5107676
S1_15107677	1	5107677	G	T	1849960101	0.0736196		EIA_BOGENOMICS_1_5107677
S1_15107679	1	5107679	A	C	1849960102	0.0736196		EIA_BOGENOMICS_1_5107679
S1_15140195	1	5140195	A	C	1849960103	0.00404858		EIA_BOGENOMICS_1_5140195
S1_15140196	1	5140196	A	C	1849960104	0.0356633		EIA_BOGENOMICS_1_5140196
S1_15174791	1	5174791	C	A	1849960105	0.0393939		EIA_BOGENOMICS_1_5174791
S1_15175003	1	5175003	C	A	1849960106	0.996697		EIA_BOGENOMICS_1_5175003
S1_15239009	1	5239009	T	G	1849960107	0.0260417		EIA_BOGENOMICS_1_5239009
S1_15239034	1	5239034	T	G	1849960108	0.00364373		EIA_BOGENOMICS_1_5239034
S1_15239129	1	5239129	A	C	1849960109	0.00526316		EIA_BOGENOMICS_1_5239129
S1_15262530	1	5262530	T	C	1849960110	0.00445344		EIA_BOGENOMICS_1_5262530
S1_15262571	1	5262571	A	G	1849960111	0.00404858		EIA_BOGENOMICS_1_5262571
S1_15262665	1	5262665	A	G	1849960112	0.00688259		EIA_BOGENOMICS_1_5262665
S1_15487335	1	5487335	T	C	1849960113	0.0097166		EIA_BOGENOMICS_1_5487335
S1_15487345	1	5487345	T	G	1849960114	0.00566802		EIA_BOGENOMICS_1_5487345
S1_15535479	1	5535479	T	C	1849960115	0.00931174		EIA_BOGENOMICS_1_5535479
S1_15602334	1	5602334	T	A	1849960116	0.00769231		EIA_BOGENOMICS_1_5602334
S1_15602393	1	5602393	G	A	1849960117	0.00404858		EIA_BOGENOMICS_1_5602393
S1_15602431	1	5602431	A	C	1849960118	0.00607287		EIA_BOGENOMICS_1_5602431
S1_15602438	1	5602438	A	C	1849960119	0.00445344		EIA_BOGENOMICS_1_5602438
S1_15668280	1	5668280	A	C	1849960120	0.00647773		EIA_BOGENOMICS_1_5668280
S1_15680813	1	5680813	T	G	1849960121	0.00566802		EIA_BOGENOMICS_1_5680813
S1_15680823	1	5680823	T	C	1849960122	0.00647773		EIA_BOGENOMICS_1_5680823
S1_15706578	1	5706578	T	C	1849960123	0.00566802		EIA_BOGENOMICS_1_5706578
S1_15706626	1	5706626	T	C	1849960124	0.00566802		EIA_BOGENOMICS_1_5706626
S1_15725103	1	5725103	A	C	1849960125	0.101695		EIA_BOGENOMICS_1_5725103
S1_15725389	1	5725389	T	G	1849960126	0.00364373		EIA_BOGENOMICS_1_5725389
S1_15725406	1	5725406	T	C	1849960127	0.0048583		EIA_BOGENOMICS_1_5725406
S1_15725409	1	5725409	T	G	1849960128	0.0048583		EIA_BOGENOMICS_1_5725409
S1_15725430	1	5725430	A	C	1849960129	0.00769231		EIA_BOGENOMICS_1_5725430
S1_15754476	1	5754476	G	C	1849960130	0.00405186		EIA_BOGENOMICS_1_5754476
S1_15770160	1	5770160	T	G	1849960131	0.0150415		EIA_BOGENOMICS_1_5770160
S1_15853437	1	5853437	T	C	1849960132	0.00607287		EIA_BOGENOMICS_1_5853437
S1_15853462	1	5853462	A	G	1849960133	0.00566802		EIA_BOGENOMICS_1_5853462
S1_15853473	1	5853473	T	G	1849960134	0.00608766		EIA_BOGENOMICS_1_5853473
S1_15853500	1	5853500	A	G	1849960135	0.00647773		EIA_BOGENOMICS_1_5853500
S1_15861231	1	5861231	T	C	1849960136	0.00323887		EIA_BOGENOMICS_1_5861231
S1_15861232	1	5861232	T	C	1849960137	0.00404858		EIA_BOGENOMICS_1_5861232
S1_15861256	1	5861256	A	C	1849960138	0.00566802		EIA_BOGENOMICS_1_5861256
S1_15867723	1	5867723	A	C	1849960139	0.00890688		EIA_BOGENOMICS_1_5867723
S1_15891620	1	5891620	T	G	1849960140	0.0361257		EIA_BOGENOMICS_1_5891620
S1_15891633	1	5891633	A	G	1849960141	0.00364373		EIA_BOGENOMICS_1_5891633
S1_15891700	1	5891700	T	C	1849960142	0.00404858		EIA_BOGENOMICS_1_5891700
S1_15903571	1	5903571	A	G	1849960143	0.00445344		EIA_BOGENOMICS_1_5903571
S1_15912846	1	5912846	T	C	1849960144	0.00323887		EIA_BOGENOMICS_1_5912846
S1_15912856	1	5912856	A	C	1849960145	0.0117253		EIA_BOGENOMICS_1_5912856
S1_15912865	1	5912865	A	G	1849960146	0.00404858		EIA_BOGENOMICS_1_5912865
S1_15918319	1	5918319	A	G	1849960147	0.0183246		EIA_BOGENOMICS_1_5918319
S1_15918320	1	5918320	G	A	1849960148	0.03125		EIA_BOGENOMICS_1_5918320
S1_15918321	1	5918321	A	G	1849960149	0.00284091		EIA_BOGENOMICS_1_5918321
S1_15918323	1	5918323	A	G	1849960150	0.0177066		EIA_BOGENOMICS_1_5918323
S1_15920586	1	5920586	A	C	1849960151	0.00468484		EIA_BOGENOMICS_1_5920586
S1_15920593	1	5920593	A	C	1849960152	0.0418719		EIA_BOGENOMICS_1_5920593
S1_15921028	1	5921028	A	G	1849960153	0.00568182		EIA_BOGENOMICS_1_5921028
S1_15921111	1	5921111	T	G	1849960154	0.00364373		EIA_BOGENOMICS_1_5921111
S1_15944983	1	5944983	T	G	1849960155	0.00445705		EIA_BOGENOMICS_1_5944983
S1_15945026	1	5945026	A	G	1849960156	0.00405186		EIA_BOGENOMICS_1_5945026
S1_15968687	1	5968687	A	G	1849960157	0.00455466		EIA_BOGENOMICS_1_5968687
S1_15968989	1	5968989	T	C	1849960158	0.00526316		EIA_BOGENOMICS_1_5968989
S1_15969034	1	5969034	T	G	1849960159	0.00735895		EIA_BOGENOMICS_1_5969034
S1_15972870	1	5972870	T	G	1849960160	0.0127258		EIA_BOGENOMICS_1_5972870
S1_15972889	1	5972889	A	G	1849960161	0.00445344		EIA_BOGENOMICS_1_5972889
S1_15972964	1	5972964	C	G	1849960162	0.00404858		EIA_BOGENOMICS_1_5972964
S1_15972965	1	5972965	A	G	1849960163	0.00527597		EIA_BOGENOMICS_1_5972965
S1_15976220	1	5976220	A	G	1849960164	0.0048583		EIA_BOGENOMICS_1_5976220
S1_15976241	1	5976241	T	G	1849960165	0.00890688		EIA_BOGENOMICS_1_5976241
S1_16086198	1	6086198	T	G	1849960166	0.0145749		EIA_BOGENOMICS_1_6086198
S1_16086220	1	6086220	A	C	1849960167	0.0048583		EIA_BOGENOMICS_1_6086220
S1_16086256	1	6086256	A	C	1849960168	0.012966		EIA_BOGENOMICS_1_6086256
S1_16086260	1	6086260	T	C	1849960169	0.0105605		EIA_BOGENOMICS_1_6086260
S1_16086264	1	6086264	A	C	1849960170	0.0089141		EIA_BOGENOMICS_1_6086264
S1_16095140	1	6095140	A	C	1849960171	0.0048583		EIA_BOGENOMICS_1_6095140
S1_16095141	1	6095141	A	C	1849960172	0.0048583		EIA_BOGENOMICS_1_6095141
S1_16101378	1	6101378	T	G	1849960173	0.0150162		EIA_BOGENOMICS_1_6101378
S1_16101390	1	6101390	T	C	1849960174	0.00323887		EIA_BOGENOMICS_1_6101390
S1_16184311	1	6184311	T	G	1849960175	0.0133603		EIA_BOGENOMICS_1_6184311
S1_16184349	1	6184349	A	T	1849960176	0.00404858		EIA_BOGENOMICS_1_6184349
S1_16184351	1	6184351	G	T	1849960177	0.00445344		EIA_BOGENOMICS_1_6184351
S1_16184381	1	6184381	T	G	1849960178	0.00769854		EIA_BOGENOMICS_1_6184381
S1_16184423	1	6184423	A	G	1849960179	0.00445344		EIA_BOGENOMICS_1_6184423
S1_16195061	1	6195061	A	C	1849960180	0.00647773		EIA_BOGENOMICS_1_6195061
S1_16286780	1	6286780	T	G	1849960181	0.00809717		EIA_BOGENOMICS_1_6286780
S1_16286949	1	6286949	T	G	1849960182	0.00445344		EIA_BOGENOMICS_1_6286949
S1_16293009	1	6293009	A	T	1849960183	0.0344828		EIA_BOGENOMICS_1_6293009
S1_16293019	1	6293019	A	C	1849960184	0.0378151		EIA_BOGENOMICS_1_6293019
S1_16306519	1	6306519	T	G	1849960185	0.00323887		EIA_BOGENOMICS_1_6306519
S1_16306529	1	6306529	T	C	1849960186	0.00932685		EIA_BOGENOMICS_1_6306529
S1_16306643	1	6306643	A	C	1849960187	0.00323887		EIA_BOGENOMICS_1_6306643
S1_16306645	1	6306645	A	C	1849960188	0.00729335		EIA_BOGENOMICS_1_6306645
S1_16307854	1	6307854	T	G	1849960189	0.00526316		EIA_BOGENOMICS_1_6307854
S1_16320114	1	6320114	A	C	1849960190	0.00728745		EIA_BOGENOMICS_1_6320114
S1_16320157	1	6320157	A	C	1849960191	0.00445344		EIA_BOGENOMICS_1_6320157
S1_16320186	1	6320186	A	C	1849960192	0.10989		EIA_BOGENOMICS_1_6320186
S1_16320194	1	6320194	T	A	1849960193	0.23956		EIA_BOGENOMICS_1_6320194
S1_16320198	1	6320198	T	A	1849960194	0.298901		EIA_BOGENOMICS_1_6320198
S1_16320202	1	6320202	T	A	1849960195	0.127473		EIA_BOGENOMICS_1_6320202
S1_16320220	1	6320220	A	G	1849960196	0.0282609		EIA_BOGENOMICS_1_6320220
S1_16320225	1	6320225	G	C	1849960197	0.0097166		EIA_BOGENOMICS_1_6320225
S1_16320226	1	6320226	C	A	1849960198	0.146889		EIA_BOGENOMICS_1_6320226
S1_16320229	1	6320229	G	A	1849960199	0.539216		EIA_BOGENOMICS_1_6320229
S1_16373355	1	6373355	A	G	1849960200	0.153846		EIA_BOGENOMICS_1_6373355
S1_16373356	1	6373356	A	T	1849960201	0.913462		EIA_BOGENOMICS_1_6373356
S1_16383562	1	6383562	T	G	1849960202	0.00809717		EIA_BOGENOMICS_1_6383562
S1_16383661	1	6383661	A	C	1849960203	0.00445344		EIA_BOGENOMICS_1_6383661
S1_16383767	1	6383767	T	C	1849960204	0.00404858		EIA_BOGENOMICS_1_6383767
S1_16383768	1	6383768	G	C	1849960205	0.0048583		EIA_BOGENOMICS_1_6383768
S1_16383769	1	6383769	T	C	1849960206	0.00445344		EIA_BOGENOMICS_1_6383769
S1_16383772	1	6383772	A	C	1849960207	0.00445344		EIA_BOGENOMICS_1_6383772
S1_16383799	1	6383799	A	T	1849960208	0.00364373		EIA_BOGENOMICS_1_6383799
S1_16390216	1	6390216	A	C	1849960209	0.00526316		EIA_BOGENOMICS_1_6390216
S1_16390239	1	6390239	A	G	1849960210	0.00445344		EIA_BOGENOMICS_1_6390239
S1_16390261	1	6390261	T	C	1849960211	0.00445344		EIA_BOGENOMICS_1_6390261
S1_16416311	1	6416311	A	C	1849960212	0.0048583		EIA_BOGENOMICS_1_6416311
S1_16443326	1	6443326	A	G	1849960213	0.0048583		EIA_BOGENOMICS_1_6443326
S1_16502270	1	6502270	A	C	1849960214	0.00445344		EIA_BOGENOMICS_1_6502270
S1_16545723	1	6545723	T	G	1849960215	0.0048583		EIA_BOGENOMICS_1_6545723
S1_16564680	1	6564680	T	G	1849960216	0.00607287		EIA_BOGENOMICS_1_6564680
S1_16564715	1	6564715	A	G	1849960217	0.00445344		EIA_BOGENOMICS_1_6564715
S1_16616157	1	6616157	A	C	1849960218	0.00404858		EIA_BOGENOMICS_1_6616157
S1_16616161	1	6616161	A	C	1849960219	0.00526316		EIA_BOGENOMICS_1_6616161
S1_16635445	1	6635445	T	G	1849960220	0.00566802		EIA_BOGENOMICS_1_6635445
S1_16635511	1	6635511	T	G	1849960221	0.0191987		EIA_BOGENOMICS_1_6635511
S1_16635533	1	6635533	T	G	1849960222	0.00931174		EIA_BOGENOMICS_1_6635533
S1_16639359	1	6639359	T	G	1849960223	0.0048583		EIA_BOGENOMICS_1_6639359
S1_16656214	1	6656214	A	G	1849960224	0.0109935		EIA_BOGENOMICS_1_6656214
S1_16665152	1	6665152	A	G	1849960225	0.00486618		EIA_BOGENOMICS_1_6665152
S1_16665173	1	6665173	T	C	1849960226	0.00445344		EIA_BOGENOMICS_1_6665173
S1_16679228	1	6679228	T	G	1849960227	0.00769231		EIA_BOGENOMICS_1_6679228
S1_16681682	1	6681682	T	G	1849960228	0.00412201		EIA_BOGENOMICS_1_6681682
S1_16681819	1	6681819	A	C	1849960229	0.00364373		EIA_BOGENOMICS_1_6681819
S1_16694540	1	6694540	A	G	1849960230	0.00405186		EIA_BOGENOMICS_1_6694540
S1_16694546	1	6694546	T	C	1849960231	0.00526316		EIA_BOGENOMICS_1_6694546
S1_16694582	1	6694582	T	A	1849960232	0.00566802		EIA_BOGENOMICS_1_6694582
S1_16694586	1	6694586	A	G	1849960233	0.00486618		EIA_BOGENOMICS_1_6694586
S1_16694627	1	6694627	A	C	1849960234	0.0136251		EIA_BOGENOMICS_1_6694627
S1_16694632	1	6694632	A	C	1849960235	0.00526316		EIA_BOGENOMICS_1_6694632
S1_16710512	1	6710512	T	C	1849960236	0.00732303		EIA_BOGENOMICS_1_6710512
S1_16712321	1	6712321	T	G	1849960237	0.0101215		EIA_BOGENOMICS_1_6712321
S1_16723843	1	6723843	A	C	1849960238	0.0148221		EIA_BOGENOMICS_1_6723843
S1_16738534	1	6738534	A	G	1849960239	0.00526316		EIA_BOGENOMICS_1_6738534
S1_16738539	1	6738539	A	C	1849960240	0.0161943		EIA_BOGENOMICS_1_6738539
S1_16738556	1	6738556	A	C	1849960241	0.00404858		EIA_BOGENOMICS_1_6738556
S1_16738559	1	6738559	A	G	1849960242	0.00445344		EIA_BOGENOMICS_1_6738559
S1_16778143	1	6778143	A	T	1849960243	0.00567261		EIA_BOGENOMICS_1_6778143
S1_16778183	1	6778183	T	C	1849960244	0.00445344		EIA_BOGENOMICS_1_6778183
S1_16809782	1	6809782	A	C	1849960245	0.00445344		EIA_BOGENOMICS_1_6809782
S1_16809796	1	6809796	T	G	1849960246	0.0048583		EIA_BOGENOMICS_1_6809796
S1_16838355	1	6838355	A	G	1849960247	0.00487013		EIA_BOGENOMICS_1_6838355
S1_16838405	1	6838405	A	C	1849960248	0.00769231		EIA_BOGENOMICS_1_6838405
S1_16838410	1	6838410	A	C	1849960249	0.00406174		EIA_BOGENOMICS_1_6838410
S1_16855662	1	6855662	A	G	1849960250	0.00405844		EIA_BOGENOMICS_1_6855662
S1_16855688	1	6855688	T	A	1849960251	0.00364373		EIA_BOGENOMICS_1_6855688
S1_16855692	1	6855692	A	C	1849960252	0.0127362		EIA_BOGENOMICS_1_6855692
S1_16894882	1	6894882	A	C	1849960253	0.00647773		EIA_BOGENOMICS_1_6894882
S1_16920351	1	6920351	T	G	1849960254	0.0109312		EIA_BOGENOMICS_1_6920351
S1_16920377	1	6920377	C	G	1849960255	0.00364373		EIA_BOGENOMICS_1_6920377
S1_16920463	1	6920463	A	G	1849960256	0.00526316		EIA_BOGENOMICS_1_6920463
S1_16938930	1	6938930	G	T	1849960257	0.0157895		EIA_BOGENOMICS_1_6938930
S1_16938931	1	6938931	T	G	1849960258	0.00809717		EIA_BOGENOMICS_1_6938931
S1_16938932	1	6938932	C	T	1849960259	0.00566802		EIA_BOGENOMICS_1_6938932
S1_16969825	1	6969825	A	G	1849960260	0.00323887		EIA_BOGENOMICS_1_6969825
S1_16980982	1	6980982	T	G	1849960261	0.00445344		EIA_BOGENOMICS_1_6980982
S1_16981222	1	6981222	A	C	1849960262	0.00404858		EIA_BOGENOMICS_1_6981222
S1_17013695	1	7013695	G	T	1849960263	0.00647773		EIA_BOGENOMICS_1_7013695
S1_17013696	1	7013696	T	G	1849960264	0.0165992		EIA_BOGENOMICS_1_7013696
S1_17013723	1	7013723	A	G	1849960265	0.00607287		EIA_BOGENOMICS_1_7013723
S1_17049642	1	7049642	T	C	1849960266	0.00404858		EIA_BOGENOMICS_1_7049642
S1_17071420	1	7071420	C	A	1849960267	0.964143		EIA_BOGENOMICS_1_7071420
S1_17071423	1	7071423	T	G	1849960268	0.964143		EIA_BOGENOMICS_1_7071423
S1_17078952	1	7078952	T	C	1849960269	0.0101215		EIA_BOGENOMICS_1_7078952
S1_17078962	1	7078962	T	G	1849960270	0.00404858		EIA_BOGENOMICS_1_7078962
S1_17094753	1	7094753	T	G	1849960271	0.00566802		EIA_BOGENOMICS_1_7094753
S1_17094932	1	7094932	A	C	1849960272	0.00404858		EIA_BOGENOMICS_1_7094932
S1_17117450	1	7117450	T	G	1849960273	0.00445344		EIA_BOGENOMICS_1_7117450
S1_17117485	1	7117485	A	C	1849960274	0.0048583		EIA_BOGENOMICS_1_7117485
S1_17117505	1	7117505	T	C	1849960275	0.00364373		EIA_BOGENOMICS_1_7117505
S1_17153902	1	7153902	T	C	1849960276	0.00364373		EIA_BOGENOMICS_1_7153902
S1_17192612	1	7192612	T	C	1849960277	0.00364373		EIA_BOGENOMICS_1_7192612
S1_17272086	1	7272086	C	G	1849960278	0.00283401		EIA_BOGENOMICS_1_7272086
S1_17272119	1	7272119	T	C	1849960279	0.00283401		EIA_BOGENOMICS_1_7272119
S1_17368171	1	7368171	T	G	1849960280	0.00404858		EIA_BOGENOMICS_1_7368171
S1_17368176	1	7368176	T	G	1849960281	0.0101215		EIA_BOGENOMICS_1_7368176
S1_17405860	1	7405860	T	C	1849960282	0.00688259		EIA_BOGENOMICS_1_7405860
S1_17405881	1	7405881	A	C	1849960283	0.00526316		EIA_BOGENOMICS_1_7405881
S1_17405919	1	7405919	A	G	1849960284	0.00566802		EIA_BOGENOMICS_1_7405919
S1_17405921	1	7405921	G	A	1849960285	0.0238971		EIA_BOGENOMICS_1_7405921
S1_17405922	1	7405922	A	G	1849960286	0.0480769		EIA_BOGENOMICS_1_7405922
S1_17405923	1	7405923	C	T	1849960287	0.913043		EIA_BOGENOMICS_1_7405923
S1_17413995	1	7413995	T	G	1849960288	0.00526316		EIA_BOGENOMICS_1_7413995
S1_17414026	1	7414026	A	G	1849960289	0.00404858		EIA_BOGENOMICS_1_7414026
S1_17414030	1	7414030	T	C	1849960290	0.0048583		EIA_BOGENOMICS_1_7414030
S1_17471421	1	7471421	T	C	1849960291	0.00566802		EIA_BOGENOMICS_1_7471421
S1_17482168	1	7482168	A	G	1849960292	0.00526316		EIA_BOGENOMICS_1_7482168
S1_17482178	1	7482178	A	C	1849960293	0.00364373		EIA_BOGENOMICS_1_7482178
S1_17482898	1	7482898	A	T	1849960294	0.00688259		EIA_BOGENOMICS_1_7482898
S1_17482906	1	7482906	A	T	1849960295	0.00850202		EIA_BOGENOMICS_1_7482906
S1_17504962	1	7504962	T	G	1849960296	0.00404858		EIA_BOGENOMICS_1_7504962
S1_17508970	1	7508970	T	G	1849960297	0.186207		EIA_BOGENOMICS_1_7508970
S1_17588561	1	7588561	T	G	1849960298	0.00526316		EIA_BOGENOMICS_1_7588561
S1_17628838	1	7628838	A	T	1849960299	0.00445344		EIA_BOGENOMICS_1_7628838
S1_17644864	1	7644864	T	G	1849960300	0.0048583		EIA_BOGENOMICS_1_7644864
S1_17677401	1	7677401	T	G	1849960301	0.00607287		EIA_BOGENOMICS_1_7677401
S1_17677412	1	7677412	T	A	1849960302	0.00607287		EIA_BOGENOMICS_1_7677412
S1_17677423	1	7677423	A	G	1849960303	0.00850202		EIA_BOGENOMICS_1_7677423
S1_17684315	1	7684315	A	C	1849960304	0.0105263		EIA_BOGENOMICS_1_7684315
S1_17684348	1	7684348	T	G	1849960305	0.00445344		EIA_BOGENOMICS_1_7684348
S1_17708656	1	7708656	A	C	1849960306	0.0048583		EIA_BOGENOMICS_1_7708656
S1_17708675	1	7708675	A	G	1849960307	0.0048583		EIA_BOGENOMICS_1_7708675
S1_17824636	1	7824636	G	T	1849960308	0.0048583		EIA_BOGENOMICS_1_7824636
S1_17824659	1	7824659	A	C	1849960309	0.00404858		EIA_BOGENOMICS_1_7824659
S1_17839232	1	7839232	A	G	1849960310	0.00446791		EIA_BOGENOMICS_1_7839232
S1_17848779	1	7848779	A	C	1849960311	0.0989975		EIA_BOGENOMICS_1_7848779
S1_17904706	1	7904706	G	T	1849960312	0.361386		EIA_BOGENOMICS_1_7904706
S1_18215579	1	8215579	G	A	1849960313	0.861111		EIA_BOGENOMICS_1_8215579
S1_18215583	1	8215583	T	C	1849960314	0.00404858		EIA_BOGENOMICS_1_8215583
S1_18215607	1	8215607	T	C	1849960315	0.00890688		EIA_BOGENOMICS_1_8215607
S1_18215642	1	8215642	A	G	1849960316	0.00647773		EIA_BOGENOMICS_1_8215642
S1_18215645	1	8215645	A	C	1849960317	0.0918367		EIA_BOGENOMICS_1_8215645
S1_18225674	1	8225674	T	G	1849960318	0.0048583		EIA_BOGENOMICS_1_8225674
S1_18241915	1	8241915	T	G	1849960319	0.00364373		EIA_BOGENOMICS_1_8241915
S1_18241952	1	8241952	A	C	1849960320	0.0048583		EIA_BOGENOMICS_1_8241952
S1_18256435	1	8256435	A	C	1849960321	0.00648298		EIA_BOGENOMICS_1_8256435
S1_18281782	1	8281782	A	C	1849960322	0.00323887		EIA_BOGENOMICS_1_8281782
S1_18281803	1	8281803	C	A	1849960323	0.00526316		EIA_BOGENOMICS_1_8281803
S1_18281826	1	8281826	A	C	1849960324	0.00566802		EIA_BOGENOMICS_1_8281826
S1_18284823	1	8284823	A	C	1849960325	0.0413793		EIA_BOGENOMICS_1_8284823
S1_18284828	1	8284828	C	A	1849960326	0.182759		EIA_BOGENOMICS_1_8284828
S1_18285030	1	8285030	T	C	1849960327	0.00364373		EIA_BOGENOMICS_1_8285030
S1_18285072	1	8285072	T	G	1849960328	0.0097166		EIA_BOGENOMICS_1_8285072
S1_18285121	1	8285121	A	C	1849960329	0.00688259		EIA_BOGENOMICS_1_8285121
S1_18285148	1	8285148	A	G	1849960330	0.0048583		EIA_BOGENOMICS_1_8285148
S1_18382336	1	8382336	G	T	1849960331	0.0045639		EIA_BOGENOMICS_1_8382336
S1_18382358	1	8382358	T	G	1849960332	0.0659898		EIA_BOGENOMICS_1_8382358
S1_18389777	1	8389777	A	G	1849960333	0.00364373		EIA_BOGENOMICS_1_8389777
S1_18452573	1	8452573	T	G	1849960334	0.00364373		EIA_BOGENOMICS_1_8452573
S1_18452600	1	8452600	A	G	1849960335	0.0466867		EIA_BOGENOMICS_1_8452600
S1_18536846	1	8536846	A	C	1849960336	0.00526316		EIA_BOGENOMICS_1_8536846
S1_18621202	1	8621202	T	G	1849960337	0.00566802		EIA_BOGENOMICS_1_8621202
S1_18621348	1	8621348	A	G	1849960338	0.0709413		EIA_BOGENOMICS_1_8621348
S1_18621351	1	8621351	C	T	1849960339	0.0791269		EIA_BOGENOMICS_1_8621351
S1_18621353	1	8621353	T	C	1849960340	0.151432		EIA_BOGENOMICS_1_8621353
S1_18621355	1	8621355	C	T	1849960341	0.0668486		EIA_BOGENOMICS_1_8621355
S1_18621363	1	8621363	C	A	1849960342	0.0791269		EIA_BOGENOMICS_1_8621363
S1_18621365	1	8621365	A	C	1849960343	0.134379		EIA_BOGENOMICS_1_8621365
S1_18621367	1	8621367	C	A	1849960344	0.134379		EIA_BOGENOMICS_1_8621367
S1_18621371	1	8621371	C	A	1849960345	0.0572988		EIA_BOGENOMICS_1_8621371
S1_18621432	1	8621432	T	C	1849960346	0.0048583		EIA_BOGENOMICS_1_8621432
S1_18653708	1	8653708	A	G	1849960347	0.00283401		EIA_BOGENOMICS_1_8653708
S1_18653710	1	8653710	T	G	1849960348	0.00526316		EIA_BOGENOMICS_1_8653710
S1_18690615	1	8690615	T	C	1849960349	0.00890688		EIA_BOGENOMICS_1_8690615
S1_18690657	1	8690657	A	G	1849960350	0.00526316		EIA_BOGENOMICS_1_8690657
S1_18690696	1	8690696	A	C	1849960351	0.00688259		EIA_BOGENOMICS_1_8690696
S1_18718831	1	8718831	A	C	1849960352	0.448485		EIA_BOGENOMICS_1_8718831
S1_18893680	1	8893680	A	G	1849960353	0.0048583		EIA_BOGENOMICS_1_8893680
S1_18893690	1	8893690	T	G	1849960354	0.00566802		EIA_BOGENOMICS_1_8893690
S1_18893824	1	8893824	A	C	1849960355	0.0113452		EIA_BOGENOMICS_1_8893824
S1_18897840	1	8897840	A	G	1849960356	0.00446066		EIA_BOGENOMICS_1_8897840
S1_18897944	1	8897944	T	C	1849960357	0.00405844		EIA_BOGENOMICS_1_8897944
S1_18904193	1	8904193	T	G	1849960358	0.0109312		EIA_BOGENOMICS_1_8904193
S1_18904202	1	8904202	T	C	1849960359	0.00566802		EIA_BOGENOMICS_1_8904202
S1_18934746	1	8934746	A	G	1849960360	0.00364373		EIA_BOGENOMICS_1_8934746
S1_18943041	1	8943041	T	G	1849960361	0.0101709		EIA_BOGENOMICS_1_8943041
S1_18943116	1	8943116	T	C	1849960362	0.00404858		EIA_BOGENOMICS_1_8943116
S1_18943180	1	8943180	A	G	1849960363	0.00404858		EIA_BOGENOMICS_1_8943180
S1_18977980	1	8977980	T	G	1849960364	0.00566802		EIA_BOGENOMICS_1_8977980
S1_18978188	1	8978188	T	G	1849960365	0.0105263		EIA_BOGENOMICS_1_8978188
S1_18978190	1	8978190	A	C	1849960366	0.0048583		EIA_BOGENOMICS_1_8978190
S1_19023245	1	9023245	A	C	1849960367	0.00810373		EIA_BOGENOMICS_1_9023245
S1_19064654	1	9064654	G	A	1849960368	0.226346		EIA_BOGENOMICS_1_9064654
S1_19064669	1	9064669	A	C	1849960369	0.00607287		EIA_BOGENOMICS_1_9064669
S1_19077225	1	9077225	C	G	1849960370	0.00404858		EIA_BOGENOMICS_1_9077225
S1_19077446	1	9077446	A	C	1849960371	0.00688259		EIA_BOGENOMICS_1_9077446
S1_19077458	1	9077458	A	G	1849960372	0.00647773		EIA_BOGENOMICS_1_9077458
S1_19142700	1	9142700	A	G	1849960373	0.00566802		EIA_BOGENOMICS_1_9142700
S1_19142710	1	9142710	A	G	1849960374	0.00526316		EIA_BOGENOMICS_1_9142710
S1_19182544	1	9182544	A	G	1849960375	0.00404858		EIA_BOGENOMICS_1_9182544
S1_19182561	1	9182561	A	C	1849960376	0.00405515		EIA_BOGENOMICS_1_9182561
S1_19247968	1	9247968	A	C	1849960377	0.00728745		EIA_BOGENOMICS_1_9247968
S1_19247989	1	9247989	T	C	1849960378	0.00364373		EIA_BOGENOMICS_1_9247989
S1_19247991	1	9247991	G	C	1849960379	0.00445344		EIA_BOGENOMICS_1_9247991
S1_19269005	1	9269005	T	G	1849960380	0.00526316		EIA_BOGENOMICS_1_9269005
S1_19342214	1	9342214	A	C	1849960381	0.00404858		EIA_BOGENOMICS_1_9342214
S1_19342251	1	9342251	A	C	1849960382	0.00445344		EIA_BOGENOMICS_1_9342251
S1_19342252	1	9342252	G	C	1849960383	0.00445344		EIA_BOGENOMICS_1_9342252
S1_19342254	1	9342254	G	C	1849960384	0.00364373		EIA_BOGENOMICS_1_9342254
S1_19380821	1	9380821	T	C	1849960385	0.00526316		EIA_BOGENOMICS_1_9380821
S1_19380852	1	9380852	T	C	1849960386	0.00364373		EIA_BOGENOMICS_1_9380852
S1_19380854	1	9380854	G	C	1849960387	0.00364373		EIA_BOGENOMICS_1_9380854
S1_19380855	1	9380855	T	A	1849960388	0.00647773		EIA_BOGENOMICS_1_9380855
S1_19381032	1	9381032	T	C	1849960389	0.00446066		EIA_BOGENOMICS_1_9381032
S1_19417253	1	9417253	T	G	1849960390	0.00527597		EIA_BOGENOMICS_1_9417253
S1_19417258	1	9417258	T	G	1849960391	0.0134694		EIA_BOGENOMICS_1_9417258
S1_19417281	1	9417281	T	C	1849960392	0.00404858		EIA_BOGENOMICS_1_9417281
S1_19417343	1	9417343	A	C	1849960393	0.00364373		EIA_BOGENOMICS_1_9417343
S1_19417368	1	9417368	A	C	1849960394	0.00728745		EIA_BOGENOMICS_1_9417368
S1_19423966	1	9423966	T	G	1849960395	0.00404858		EIA_BOGENOMICS_1_9423966
S1_19423970	1	9423970	T	G	1849960396	0.00566802		EIA_BOGENOMICS_1_9423970
S1_19424001	1	9424001	A	C	1849960397	0.00323887		EIA_BOGENOMICS_1_9424001
S1_19424013	1	9424013	A	C	1849960398	0.00691619		EIA_BOGENOMICS_1_9424013
S1_19455824	1	9455824	A	G	1849960399	0.00323887		EIA_BOGENOMICS_1_9455824
S1_19465694	1	9465694	C	G	1849960400	1		EIA_BOGENOMICS_1_9465694
S1_19465699	1	9465699	G	C	1849960401	0.00364373		EIA_BOGENOMICS_1_9465699
S1_19465700	1	9465700	A	C	1849960402	0.00404858		EIA_BOGENOMICS_1_9465700
S1_19465711	1	9465711	A	G	1849960403	0.000809717		EIA_BOGENOMICS_1_9465711
S1_19465712	1	9465712	T	G	1849960404	1		EIA_BOGENOMICS_1_9465712
S1_19503509	1	9503509	A	T	1849960405	0.00445344		EIA_BOGENOMICS_1_9503509
S1_19537379	1	9537379	T	G	1849960406	0.0137652		EIA_BOGENOMICS_1_9537379
S1_19537394	1	9537394	T	C	1849960407	0.00404858		EIA_BOGENOMICS_1_9537394
S1_19561183	1	9561183	A	C	1849960408	0.00607287		EIA_BOGENOMICS_1_9561183
S1_19561199	1	9561199	A	C	1849960409	0.00364373		EIA_BOGENOMICS_1_9561199
S1_19561831	1	9561831	T	G	1849960410	0.0121457		EIA_BOGENOMICS_1_9561831
S1_19561901	1	9561901	G	C	1849960411	0.00404858		EIA_BOGENOMICS_1_9561901
S1_19593858	1	9593858	T	C	1849960412	0.00526316		EIA_BOGENOMICS_1_9593858
S1_19593920	1	9593920	A	G	1849960413	0.0048583		EIA_BOGENOMICS_1_9593920
S1_19613549	1	9613549	A	T	1849960414	0.954545		EIA_BOGENOMICS_1_9613549
S1_19613552	1	9613552	T	C	1849960415	0.00688259		EIA_BOGENOMICS_1_9613552
S1_19613597	1	9613597	A	C	1849960416	0.00445344		EIA_BOGENOMICS_1_9613597
S1_19613609	1	9613609	A	G	1849960417	0.00890688		EIA_BOGENOMICS_1_9613609
S1_19613612	1	9613612	T	A	1849960418	0.961538		EIA_BOGENOMICS_1_9613612
S1_19627151	1	9627151	A	C	1849960419	0.00364373		EIA_BOGENOMICS_1_9627151
S1_19627190	1	9627190	T	G	1849960420	0.0149798		EIA_BOGENOMICS_1_9627190
S1_19665706	1	9665706	T	A	1849960421	0.00323887		EIA_BOGENOMICS_1_9665706
S1_19745200	1	9745200	G	T	1849960422	0.00526316		EIA_BOGENOMICS_1_9745200
S1_19816498	1	9816498	T	C	1849960423	0.00526316		EIA_BOGENOMICS_1_9816498
S1_19816610	1	9816610	A	G	1849960424	0.00404858		EIA_BOGENOMICS_1_9816610
S1_19820901	1	9820901	A	G	1849960425	0.00404858		EIA_BOGENOMICS_1_9820901
S1_19825464	1	9825464	T	C	1849960426	0.0048583		EIA_BOGENOMICS_1_9825464
S1_19825474	1	9825474	T	C	1849960427	0.00647773		EIA_BOGENOMICS_1_9825474
S1_19825491	1	9825491	A	G	1849960428	0.0101215		EIA_BOGENOMICS_1_9825491
S1_19830926	1	9830926	A	G	1849960429	0.00526316		EIA_BOGENOMICS_1_9830926
S1_19830929	1	9830929	A	G	1849960430	0.00404858		EIA_BOGENOMICS_1_9830929
S1_19845843	1	9845843	T	G	1849960431	0.00526316		EIA_BOGENOMICS_1_9845843
S1_19845978	1	9845978	A	C	1849960432	0.00566802		EIA_BOGENOMICS_1_9845978
S1_19865804	1	9865804	T	G	1849960433	0.00486618		EIA_BOGENOMICS_1_9865804
S1_19913358	1	9913358	T	G	1849960434	0.00323887		EIA_BOGENOMICS_1_9913358
S1_19913377	1	9913377	A	G	1849960435	0.00850202		EIA_BOGENOMICS_1_9913377
S1_19913380	1	9913380	T	G	1849960436	0.00364373		EIA_BOGENOMICS_1_9913380
S1_19960146	1	9960146	A	G	1849960437	0.00647773		EIA_BOGENOMICS_1_9960146
S1_19960166	1	9960166	T	G	1849960438	0.00526316		EIA_BOGENOMICS_1_9960166
S1_19968087	1	9968087	A	G	1849960439	0.00323887		EIA_BOGENOMICS_1_9968087
S1_19986331	1	9986331	A	C	1849960440	0.00688259		EIA_BOGENOMICS_1_9986331
S1_110001317	1	10001317	A	C	1849960441	0.00364373		EIA_BOGENOMICS_1_10001317
S1_110001346	1	10001346	T	G	1849960442	0.00931174		EIA_BOGENOMICS_1_10001346
S1_110001359	1	10001359	G	T	1849960443	0.0097166		EIA_BOGENOMICS_1_10001359
S1_110003183	1	10003183	A	T	1849960444	0.00404858		EIA_BOGENOMICS_1_10003183
S1_110003241	1	10003241	A	G	1849960445	0.00404858		EIA_BOGENOMICS_1_10003241
S1_110046503	1	10046503	T	G	1849960446	0.0137652		EIA_BOGENOMICS_1_10046503
S1_110046518	1	10046518	A	C	1849960447	0.00404858		EIA_BOGENOMICS_1_10046518
S1_110046526	1	10046526	T	G	1849960448	0.00445344		EIA_BOGENOMICS_1_10046526
S1_110070811	1	10070811	T	G	1849960449	0.0048583		EIA_BOGENOMICS_1_10070811
S1_110104525	1	10104525	A	C	1849960450	0.00364373		EIA_BOGENOMICS_1_10104525
S1_110123385	1	10123385	A	G	1849960451	0.00526316		EIA_BOGENOMICS_1_10123385
S1_110151012	1	10151012	A	C	1849960452	0.00566802		EIA_BOGENOMICS_1_10151012
S1_110151032	1	10151032	T	G	1849960453	0.00566802		EIA_BOGENOMICS_1_10151032
S1_110151036	1	10151036	A	C	1849960454	0.00445344		EIA_BOGENOMICS_1_10151036
S1_110151040	1	10151040	G	A	1849960455	0.00647773		EIA_BOGENOMICS_1_10151040
S1_110151052	1	10151052	A	C	1849960456	0.00567261		EIA_BOGENOMICS_1_10151052
S1_110151059	1	10151059	A	C	1849960457	0.00404858		EIA_BOGENOMICS_1_10151059
S1_110153824	1	10153824	T	G	1849960458	0.00364373		EIA_BOGENOMICS_1_10153824
S1_110153862	1	10153862	A	C	1849960459	0.00607287		EIA_BOGENOMICS_1_10153862
S1_110178526	1	10178526	A	C	1849960460	0.00404858		EIA_BOGENOMICS_1_10178526
S1_110184596	1	10184596	T	G	1849960461	0.00364373		EIA_BOGENOMICS_1_10184596
S1_110184601	1	10184601	A	G	1849960462	0.00404858		EIA_BOGENOMICS_1_10184601
S1_110184680	1	10184680	T	C	1849960463	0.00404858		EIA_BOGENOMICS_1_10184680
S1_110250330	1	10250330	A	G	1849960464	0.00445344		EIA_BOGENOMICS_1_10250330
S1_110250336	1	10250336	T	G	1849960465	0.0114286		EIA_BOGENOMICS_1_10250336
S1_110250417	1	10250417	T	C	1849960466	0.00486618		EIA_BOGENOMICS_1_10250417
S1_110250423	1	10250423	A	T	1849960467	0.0048583		EIA_BOGENOMICS_1_10250423
S1_110250450	1	10250450	A	G	1849960468	0.00445344		EIA_BOGENOMICS_1_10250450
S1_110251592	1	10251592	T	C	1849960469	0.0167758		EIA_BOGENOMICS_1_10251592
S1_110251595	1	10251595	T	C	1849960470	0.0048583		EIA_BOGENOMICS_1_10251595
S1_110251601	1	10251601	A	C	1849960471	0.0125608		EIA_BOGENOMICS_1_10251601
S1_110251623	1	10251623	T	C	1849960472	0.00404858		EIA_BOGENOMICS_1_10251623
S1_110341787	1	10341787	T	G	1849960473	0.00445705		EIA_BOGENOMICS_1_10341787
S1_110341950	1	10341950	A	C	1849960474	0.012299		EIA_BOGENOMICS_1_10341950
S1_110341965	1	10341965	A	C	1849960475	0.0133333		EIA_BOGENOMICS_1_10341965
S1_110349508	1	10349508	T	C	1849960476	0.00405515		EIA_BOGENOMICS_1_10349508
S1_110349522	1	10349522	T	C	1849960477	0.00405515		EIA_BOGENOMICS_1_10349522
S1_110360100	1	10360100	A	G	1849960478	0.00526316		EIA_BOGENOMICS_1_10360100
S1_110365463	1	10365463	A	G	1849960479	0.00572831		EIA_BOGENOMICS_1_10365463
S1_110370138	1	10370138	A	G	1849960480	0.00404858		EIA_BOGENOMICS_1_10370138
S1_110370167	1	10370167	A	C	1849960481	0.00769231		EIA_BOGENOMICS_1_10370167
S1_110370178	1	10370178	A	C	1849960482	0.00728745		EIA_BOGENOMICS_1_10370178
S1_110392383	1	10392383	A	G	1849960483	0.0344585		EIA_BOGENOMICS_1_10392383
S1_110402858	1	10402858	A	G	1849960484	0.0025		EIA_BOGENOMICS_1_10402858
S1_110405261	1	10405261	T	G	1849960485	0.0109312		EIA_BOGENOMICS_1_10405261
S1_110405304	1	10405304	A	G	1849960486	0.00608766		EIA_BOGENOMICS_1_10405304
S1_110405360	1	10405360	T	C	1849960487	0.00404858		EIA_BOGENOMICS_1_10405360
S1_110405367	1	10405367	T	C	1849960488	0.00404858		EIA_BOGENOMICS_1_10405367
S1_110501360	1	10501360	T	G	1849960489	0.00404858		EIA_BOGENOMICS_1_10501360
S1_110501374	1	10501374	T	G	1849960490	0.00607287		EIA_BOGENOMICS_1_10501374
S1_110501377	1	10501377	T	C	1849960491	0.00445344		EIA_BOGENOMICS_1_10501377
S1_110501425	1	10501425	T	C	1849960492	0.00404858		EIA_BOGENOMICS_1_10501425
S1_110501465	1	10501465	A	C	1849960493	0.00980392		EIA_BOGENOMICS_1_10501465
S1_110557923	1	10557923	A	C	1849960494	0.00364373		EIA_BOGENOMICS_1_10557923
S1_110594215	1	10594215	A	G	1849960495	0.00404858		EIA_BOGENOMICS_1_10594215
S1_110594219	1	10594219	A	T	1849960496	0.00445344		EIA_BOGENOMICS_1_10594219
S1_110630088	1	10630088	A	G	1849960497	0.00526316		EIA_BOGENOMICS_1_10630088
S1_110630130	1	10630130	T	C	1849960498	0.00607287		EIA_BOGENOMICS_1_10630130
S1_110630216	1	10630216	T	G	1849960499	0.00566802		EIA_BOGENOMICS_1_10630216
S1_110630220	1	10630220	A	G	1849960500	0.00364373		EIA_BOGENOMICS_1_10630220
S1_110630223	1	10630223	T	G	1849960501	0.0185505		EIA_BOGENOMICS_1_10630223
S1_110630240	1	10630240	T	C	1849960502	0.00404858		EIA_BOGENOMICS_1_10630240
S1_110909584	1	10909584	T	G	1849960503	0.00566802		EIA_BOGENOMICS_1_10909584
S1_110909742	1	10909742	G	T	1849960504	0.00404858		EIA_BOGENOMICS_1_10909742
S1_111013925	1	11013925	T	C	1849960505	0.13253		EIA_BOGENOMICS_1_11013925
S1_111013928	1	11013928	T	C	1849960506	0.0101215		EIA_BOGENOMICS_1_11013928
S1_111013938	1	11013938	A	G	1849960507	0.00404858		EIA_BOGENOMICS_1_11013938
S1_111013940	1	11013940	T	G	1849960508	0.00404858		EIA_BOGENOMICS_1_11013940
S1_111013947	1	11013947	T	G	1849960509	0.00486618		EIA_BOGENOMICS_1_11013947
S1_111013957	1	11013957	T	G	1849960510	0.00647773		EIA_BOGENOMICS_1_11013957
S1_111013985	1	11013985	A	G	1849960511	0.00731113		EIA_BOGENOMICS_1_11013985
S1_111013989	1	11013989	T	C	1849960512	0.133333		EIA_BOGENOMICS_1_11013989
S1_111014038	1	11014038	A	G	1849960513	0.00364373		EIA_BOGENOMICS_1_11014038
S1_111014147	1	11014147	A	C	1849960514	0.00490597		EIA_BOGENOMICS_1_11014147
S1_111014153	1	11014153	A	C	1849960515	0.00445344		EIA_BOGENOMICS_1_11014153
S1_111022555	1	11022555	T	A	1849960516	0.00404858		EIA_BOGENOMICS_1_11022555
S1_111072319	1	11072319	A	G	1849960517	0.00242915		EIA_BOGENOMICS_1_11072319
S1_111164132	1	11164132	T	G	1849960518	0.00445344		EIA_BOGENOMICS_1_11164132
S1_111164162	1	11164162	A	G	1849960519	0.00404858		EIA_BOGENOMICS_1_11164162
S1_111182434	1	11182434	A	G	1849960520	0.00445344		EIA_BOGENOMICS_1_11182434
S1_111182446	1	11182446	A	C	1849960521	0.00809717		EIA_BOGENOMICS_1_11182446
S1_111225649	1	11225649	T	C	1849960522	0.00526316		EIA_BOGENOMICS_1_11225649
S1_111225779	1	11225779	T	C	1849960523	0.00364373		EIA_BOGENOMICS_1_11225779
S1_111228585	1	11228585	A	C	1849960524	0.0048583		EIA_BOGENOMICS_1_11228585
S1_111228588	1	11228588	T	C	1849960525	0.0048583		EIA_BOGENOMICS_1_11228588
S1_111228590	1	11228590	T	C	1849960526	0.00764388		EIA_BOGENOMICS_1_11228590
S1_111228610	1	11228610	A	C	1849960527	0.00733496		EIA_BOGENOMICS_1_11228610
S1_111228614	1	11228614	A	C	1849960528	0.00526316		EIA_BOGENOMICS_1_11228614
S1_111228636	1	11228636	A	C	1849960529	0.00769231		EIA_BOGENOMICS_1_11228636
S1_111228652	1	11228652	G	A	1849960530	0.793651		EIA_BOGENOMICS_1_11228652
S1_111228653	1	11228653	A	G	1849960531	0.793651		EIA_BOGENOMICS_1_11228653
S1_111254045	1	11254045	A	C	1849960532	0.017452		EIA_BOGENOMICS_1_11254045
S1_111274024	1	11274024	T	G	1849960533	0.00526316		EIA_BOGENOMICS_1_11274024
S1_111295613	1	11295613	T	G	1849960534	0.00486618		EIA_BOGENOMICS_1_11295613
S1_111328205	1	11328205	T	G	1849960535	0.00566802		EIA_BOGENOMICS_1_11328205
S1_111328322	1	11328322	T	C	1849960536	0.00323887		EIA_BOGENOMICS_1_11328322
S1_111350174	1	11350174	T	G	1849960537	0.00649351		EIA_BOGENOMICS_1_11350174
S1_111434922	1	11434922	T	C	1849960538	0.00445344		EIA_BOGENOMICS_1_11434922
S1_111434925	1	11434925	A	C	1849960539	0.0101379		EIA_BOGENOMICS_1_11434925
S1_111573845	1	11573845	T	G	1849960540	0.0048583		EIA_BOGENOMICS_1_11573845
S1_111573855	1	11573855	T	C	1849960541	0.00364373		EIA_BOGENOMICS_1_11573855
S1_111573872	1	11573872	A	C	1849960542	0.0109312		EIA_BOGENOMICS_1_11573872
S1_111573873	1	11573873	C	G	1849960543	0.0048583		EIA_BOGENOMICS_1_11573873
S1_111573923	1	11573923	A	T	1849960544	0.00933442		EIA_BOGENOMICS_1_11573923
S1_111587129	1	11587129	A	G	1849960545	0.0081103		EIA_BOGENOMICS_1_11587129
S1_111605073	1	11605073	A	G	1849960546	0.00445344		EIA_BOGENOMICS_1_11605073
S1_111605075	1	11605075	T	G	1849960547	0.0167993		EIA_BOGENOMICS_1_11605075
S1_111655254	1	11655254	T	C	1849960548	0.00850202		EIA_BOGENOMICS_1_11655254
S1_111655332	1	11655332	A	C	1849960549	0.00890688		EIA_BOGENOMICS_1_11655332
S1_111655364	1	11655364	A	G	1849960550	0.00445344		EIA_BOGENOMICS_1_11655364
S1_111678851	1	11678851	G	T	1849960551	0.00526316		EIA_BOGENOMICS_1_11678851
S1_111813636	1	11813636	T	C	1849960552	0.166667		EIA_BOGENOMICS_1_11813636
S1_111813652	1	11813652	A	G	1849960553	0.00445344		EIA_BOGENOMICS_1_11813652
S1_111813683	1	11813683	A	C	1849960554	0.00850202		EIA_BOGENOMICS_1_11813683
S1_111813697	1	11813697	A	G	1849960555	0.00607287		EIA_BOGENOMICS_1_11813697
S1_111813700	1	11813700	C	A	1849960556	0.956897		EIA_BOGENOMICS_1_11813700
S1_111813701	1	11813701	C	T	1849960557	0.885321		EIA_BOGENOMICS_1_11813701
S1_111813831	1	11813831	A	C	1849960558	0.00446429		EIA_BOGENOMICS_1_11813831
S1_111857749	1	11857749	G	C	1849960559	0.00404858		EIA_BOGENOMICS_1_11857749
S1_111857750	1	11857750	A	G	1849960560	0.00404858		EIA_BOGENOMICS_1_11857750
S1_111929952	1	11929952	T	C	1849960561	0.00323887		EIA_BOGENOMICS_1_11929952
S1_111929962	1	11929962	T	C	1849960562	0.00445344		EIA_BOGENOMICS_1_11929962
S1_111930115	1	11930115	T	G	1849960563	0.00526316		EIA_BOGENOMICS_1_11930115
S1_111930191	1	11930191	A	C	1849960564	0.00364373		EIA_BOGENOMICS_1_11930191
S1_112023393	1	12023393	G	A	1849960565	0.00291667		EIA_BOGENOMICS_1_12023393
S1_112086630	1	12086630	A	G	1849960566	0.00404858		EIA_BOGENOMICS_1_12086630
S1_112086643	1	12086643	C	G	1849960567	0.0048583		EIA_BOGENOMICS_1_12086643
S1_112086685	1	12086685	G	C	1849960568	0.00364373		EIA_BOGENOMICS_1_12086685
S1_112086728	1	12086728	A	C	1849960569	0.00526316		EIA_BOGENOMICS_1_12086728
S1_112175029	1	12175029	A	C	1849960570	0.00324149		EIA_BOGENOMICS_1_12175029
S1_112175698	1	12175698	T	C	1849960571	0.00364373		EIA_BOGENOMICS_1_12175698
S1_112175734	1	12175734	A	C	1849960572	0.00728745		EIA_BOGENOMICS_1_12175734
S1_112206923	1	12206923	A	T	1849960573	0.00526316		EIA_BOGENOMICS_1_12206923
S1_112206930	1	12206930	A	T	1849960574	0.00487013		EIA_BOGENOMICS_1_12206930
S1_112206967	1	12206967	A	G	1849960575	0.0048583		EIA_BOGENOMICS_1_12206967
S1_112244824	1	12244824	T	G	1849960576	0.00364373		EIA_BOGENOMICS_1_12244824
S1_112244866	1	12244866	A	G	1849960577	0.00364373		EIA_BOGENOMICS_1_12244866
S1_112244915	1	12244915	G	C	1849960578	0.00404858		EIA_BOGENOMICS_1_12244915
S1_112434149	1	12434149	T	G	1849960579	0.00533224		EIA_BOGENOMICS_1_12434149
S1_112444108	1	12444108	T	G	1849960580	0.00326531		EIA_BOGENOMICS_1_12444108
S1_112516915	1	12516915	T	C	1849960581	0.00371594		EIA_BOGENOMICS_1_12516915
S1_112706469	1	12706469	T	G	1849960582	0.00809717		EIA_BOGENOMICS_1_12706469
S1_112779101	1	12779101	G	C	1849960583	0.00364373		EIA_BOGENOMICS_1_12779101
S1_112791958	1	12791958	A	C	1849960584	0.00526742		EIA_BOGENOMICS_1_12791958
S1_112791973	1	12791973	A	C	1849960585	0.00445344		EIA_BOGENOMICS_1_12791973
S1_112791983	1	12791983	A	C	1849960586	0.00850202		EIA_BOGENOMICS_1_12791983
S1_112909915	1	12909915	A	G	1849960587	0.00445344		EIA_BOGENOMICS_1_12909915
S1_112909948	1	12909948	T	G	1849960588	0.00607287		EIA_BOGENOMICS_1_12909948
S1_112909957	1	12909957	T	G	1849960589	0.00445344		EIA_BOGENOMICS_1_12909957
S1_112910015	1	12910015	A	G	1849960590	0.00688259		EIA_BOGENOMICS_1_12910015
S1_112910025	1	12910025	A	G	1849960591	0.00404858		EIA_BOGENOMICS_1_12910025
S1_112914296	1	12914296	A	C	1849960592	0.00526316		EIA_BOGENOMICS_1_12914296
S1_112914319	1	12914319	A	C	1849960593	0.011336		EIA_BOGENOMICS_1_12914319
S1_112953276	1	12953276	A	G	1849960594	0.0048583		EIA_BOGENOMICS_1_12953276
S1_113031063	1	13031063	T	G	1849960595	0.00566802		EIA_BOGENOMICS_1_13031063
S1_113031145	1	13031145	T	C	1849960596	0.00364373		EIA_BOGENOMICS_1_13031145
S1_113031152	1	13031152	T	G	1849960597	0.00445344		EIA_BOGENOMICS_1_13031152
S1_113031167	1	13031167	A	C	1849960598	0.00607287		EIA_BOGENOMICS_1_13031167
S1_113031168	1	13031168	C	G	1849960599	0.0048583		EIA_BOGENOMICS_1_13031168
S1_113031194	1	13031194	T	C	1849960600	0.00364373		EIA_BOGENOMICS_1_13031194
S1_113058651	1	13058651	T	G	1849960601	0.00283401		EIA_BOGENOMICS_1_13058651
S1_113058678	1	13058678	A	G	1849960602	0.00364373		EIA_BOGENOMICS_1_13058678
S1_113062219	1	13062219	A	G	1849960603	0.442771		EIA_BOGENOMICS_1_13062219
S1_113062223	1	13062223	A	C	1849960604	0.292746		EIA_BOGENOMICS_1_13062223
S1_113062430	1	13062430	T	G	1849960605	0.00242915		EIA_BOGENOMICS_1_13062430
S1_113062457	1	13062457	A	C	1849960606	0.00404858		EIA_BOGENOMICS_1_13062457
S1_113067880	1	13067880	T	C	1849960607	0.00364373		EIA_BOGENOMICS_1_13067880
S1_113067922	1	13067922	A	C	1849960608	0.0174089		EIA_BOGENOMICS_1_13067922
S1_113081392	1	13081392	T	G	1849960609	0.00526316		EIA_BOGENOMICS_1_13081392
S1_113081413	1	13081413	T	A	1849960610	0.00526316		EIA_BOGENOMICS_1_13081413
S1_113097799	1	13097799	T	G	1849960611	0.00404858		EIA_BOGENOMICS_1_13097799
S1_113166126	1	13166126	A	C	1849960612	0.011336		EIA_BOGENOMICS_1_13166126
S1_113259473	1	13259473	T	G	1849960613	0.0871985		EIA_BOGENOMICS_1_13259473
S1_113259481	1	13259481	C	A	1849960614	0.0048583		EIA_BOGENOMICS_1_13259481
S1_113259486	1	13259486	C	A	1849960615	0.00809717		EIA_BOGENOMICS_1_13259486
S1_113259490	1	13259490	A	C	1849960616	0.00566802		EIA_BOGENOMICS_1_13259490
S1_113259491	1	13259491	C	A	1849960617	0.0048583		EIA_BOGENOMICS_1_13259491
S1_113259528	1	13259528	A	C	1849960618	0.00769231		EIA_BOGENOMICS_1_13259528
S1_113263719	1	13263719	T	G	1849960619	0.00566802		EIA_BOGENOMICS_1_13263719
S1_113263722	1	13263722	G	A	1849960620	0.00364373		EIA_BOGENOMICS_1_13263722
S1_113280056	1	13280056	A	T	1849960621	0.941781		EIA_BOGENOMICS_1_13280056
S1_113280058	1	13280058	T	C	1849960622	0.00566802		EIA_BOGENOMICS_1_13280058
S1_113280103	1	13280103	T	G	1849960623	0.00728745		EIA_BOGENOMICS_1_13280103
S1_113280118	1	13280118	A	G	1849960624	0.198276		EIA_BOGENOMICS_1_13280118
S1_113376414	1	13376414	T	G	1849960625	0.00647773		EIA_BOGENOMICS_1_13376414
S1_113376580	1	13376580	A	G	1849960626	0.00404858		EIA_BOGENOMICS_1_13376580
S1_113433733	1	13433733	T	G	1849960627	0.00404858		EIA_BOGENOMICS_1_13433733
S1_113433742	1	13433742	T	G	1849960628	0.00526316		EIA_BOGENOMICS_1_13433742
S1_113441437	1	13441437	C	T	1849960629	0.00283401		EIA_BOGENOMICS_1_13441437
S1_113441446	1	13441446	T	G	1849960630	0.0194805		EIA_BOGENOMICS_1_13441446
S1_113445790	1	13445790	A	C	1849960631	0.00809717		EIA_BOGENOMICS_1_13445790
S1_113577024	1	13577024	A	C	1849960632	0.00688259		EIA_BOGENOMICS_1_13577024
S1_113637642	1	13637642	A	C	1849960633	0.00323887		EIA_BOGENOMICS_1_13637642
S1_113644290	1	13644290	A	G	1849960634	0.00809717		EIA_BOGENOMICS_1_13644290
S1_113644293	1	13644293	A	G	1849960635	0.169536		EIA_BOGENOMICS_1_13644293
S1_113644328	1	13644328	T	A	1849960636	0.00404858		EIA_BOGENOMICS_1_13644328
S1_113644330	1	13644330	G	A	1849960637	0.0376135		EIA_BOGENOMICS_1_13644330
S1_113644339	1	13644339	C	T	1849960638	0.0361757		EIA_BOGENOMICS_1_13644339
S1_113644343	1	13644343	C	T	1849960639	0.0425806		EIA_BOGENOMICS_1_13644343
S1_113644345	1	13644345	G	C	1849960640	0.0048583		EIA_BOGENOMICS_1_13644345
S1_113649417	1	13649417	T	C	1849960641	0.00364373		EIA_BOGENOMICS_1_13649417
S1_113649427	1	13649427	A	C	1849960642	0.0109312		EIA_BOGENOMICS_1_13649427
S1_113649460	1	13649460	T	C	1849960643	0.00445344		EIA_BOGENOMICS_1_13649460
S1_113707638	1	13707638	T	G	1849960644	0.00728745		EIA_BOGENOMICS_1_13707638
S1_113707700	1	13707700	G	C	1849960645	0.00445344		EIA_BOGENOMICS_1_13707700
S1_113736427	1	13736427	T	G	1849960646	0.00773616		EIA_BOGENOMICS_1_13736427
S1_113736441	1	13736441	T	G	1849960647	0.00647773		EIA_BOGENOMICS_1_13736441
S1_113768958	1	13768958	G	A	1849960648	0.997971		EIA_BOGENOMICS_1_13768958
S1_113832168	1	13832168	A	G	1849960649	0.00404858		EIA_BOGENOMICS_1_13832168
S1_113832170	1	13832170	T	A	1849960650	0.0048583		EIA_BOGENOMICS_1_13832170
S1_113832214	1	13832214	T	C	1849960651	0.00404858		EIA_BOGENOMICS_1_13832214
S1_113832254	1	13832254	T	C	1849960652	0.00486224		EIA_BOGENOMICS_1_13832254
S1_113841869	1	13841869	G	C	1849960653	0.00607287		EIA_BOGENOMICS_1_13841869
S1_113846455	1	13846455	A	C	1849960654	0.0139006		EIA_BOGENOMICS_1_13846455
S1_113846476	1	13846476	A	C	1849960655	0.00890688		EIA_BOGENOMICS_1_13846476
S1_113903180	1	13903180	T	G	1849960656	0.00404858		EIA_BOGENOMICS_1_13903180
S1_113990420	1	13990420	C	G	1849960657	0.00407166		EIA_BOGENOMICS_1_13990420
S1_114029296	1	14029296	T	G	1849960658	0.00566802		EIA_BOGENOMICS_1_14029296
S1_114029314	1	14029314	T	G	1849960659	0.00364373		EIA_BOGENOMICS_1_14029314
S1_114029323	1	14029323	C	A	1849960660	0.0129555		EIA_BOGENOMICS_1_14029323
S1_114029331	1	14029331	A	G	1849960661	0.00405186		EIA_BOGENOMICS_1_14029331
S1_114029341	1	14029341	A	C	1849960662	0.0097166		EIA_BOGENOMICS_1_14029341
S1_114032010	1	14032010	T	C	1849960663	0.992843		EIA_BOGENOMICS_1_14032010
S1_114037102	1	14037102	T	G	1849960664	0.00688817		EIA_BOGENOMICS_1_14037102
S1_114037244	1	14037244	A	C	1849960665	0.00527597		EIA_BOGENOMICS_1_14037244
S1_114258397	1	14258397	A	C	1849960666	0.00486618		EIA_BOGENOMICS_1_14258397
S1_114276611	1	14276611	A	C	1849960667	0.00332502		EIA_BOGENOMICS_1_14276611
S1_114314622	1	14314622	G	A	1849960668	0.00445344		EIA_BOGENOMICS_1_14314622
S1_114386901	1	14386901	A	C	1849960669	0.0040783		EIA_BOGENOMICS_1_14386901
S1_114417557	1	14417557	T	A	1849960670	0.00404858		EIA_BOGENOMICS_1_14417557
S1_114417752	1	14417752	A	T	1849960671	0.00409836		EIA_BOGENOMICS_1_14417752
S1_114417809	1	14417809	T	G	1849960672	0.0048583		EIA_BOGENOMICS_1_14417809
S1_114417836	1	14417836	A	G	1849960673	0.00567261		EIA_BOGENOMICS_1_14417836
S1_114417837	1	14417837	C	T	1849960674	0.00486618		EIA_BOGENOMICS_1_14417837
S1_114417943	1	14417943	T	G	1849960675	0.00364668		EIA_BOGENOMICS_1_14417943
S1_114519861	1	14519861	T	G	1849960676	0.00526316		EIA_BOGENOMICS_1_14519861
S1_114519871	1	14519871	T	G	1849960677	0.00364373		EIA_BOGENOMICS_1_14519871
S1_114519926	1	14519926	A	C	1849960678	0.0599534		EIA_BOGENOMICS_1_14519926
S1_114519928	1	14519928	T	C	1849960679	0.00607287		EIA_BOGENOMICS_1_14519928
S1_114519944	1	14519944	A	C	1849960680	0.0348451		EIA_BOGENOMICS_1_14519944
S1_114570911	1	14570911	G	T	1849960681	0.00998336		EIA_BOGENOMICS_1_14570911
S1_114570916	1	14570916	A	C	1849960682	0.00809717		EIA_BOGENOMICS_1_14570916
S1_114755603	1	14755603	T	G	1849960683	0.0226629		EIA_BOGENOMICS_1_14755603
S1_114755611	1	14755611	T	G	1849960684	0.0109312		EIA_BOGENOMICS_1_14755611
S1_114755645	1	14755645	A	C	1849960685	0.00404858		EIA_BOGENOMICS_1_14755645
S1_114755742	1	14755742	T	G	1849960686	0.00364373		EIA_BOGENOMICS_1_14755742
S1_114755761	1	14755761	T	G	1849960687	0.0144404		EIA_BOGENOMICS_1_14755761
S1_114766243	1	14766243	T	C	1849960688	0.00404858		EIA_BOGENOMICS_1_14766243
S1_114766303	1	14766303	T	C	1849960689	0.0048583		EIA_BOGENOMICS_1_14766303
S1_114766338	1	14766338	A	G	1849960690	0.0060778		EIA_BOGENOMICS_1_14766338
S1_114766347	1	14766347	A	C	1849960691	0.00688817		EIA_BOGENOMICS_1_14766347
S1_114788951	1	14788951	G	C	1849960692	0.00607287		EIA_BOGENOMICS_1_14788951
S1_114788952	1	14788952	G	C	1849960693	0.0111111		EIA_BOGENOMICS_1_14788952
S1_114788956	1	14788956	A	G	1849960694	0.00526316		EIA_BOGENOMICS_1_14788956
S1_114789246	1	14789246	T	G	1849960695	0.00742574		EIA_BOGENOMICS_1_14789246
S1_114789248	1	14789248	G	A	1849960696	0.00405186		EIA_BOGENOMICS_1_14789248
S1_114822107	1	14822107	A	C	1849960697	0.0390428		EIA_BOGENOMICS_1_14822107
S1_114822120	1	14822120	A	C	1849960698	0.00853658		EIA_BOGENOMICS_1_14822120
S1_114854476	1	14854476	T	G	1849960699	0.00890688		EIA_BOGENOMICS_1_14854476
S1_114854480	1	14854480	T	A	1849960700	0.00324149		EIA_BOGENOMICS_1_14854480
S1_114872133	1	14872133	A	G	1849960701	0.00649351		EIA_BOGENOMICS_1_14872133
S1_114872138	1	14872138	T	G	1849960702	0.00648298		EIA_BOGENOMICS_1_14872138
S1_114894327	1	14894327	A	C	1849960703	0.012966		EIA_BOGENOMICS_1_14894327
S1_114894346	1	14894346	T	C	1849960704	0.00364373		EIA_BOGENOMICS_1_14894346
S1_114940307	1	14940307	A	G	1849960705	0.00728745		EIA_BOGENOMICS_1_14940307
S1_115125440	1	15125440	T	C	1849960706	0.00404858		EIA_BOGENOMICS_1_15125440
S1_115125474	1	15125474	T	C	1849960707	0.00404858		EIA_BOGENOMICS_1_15125474
S1_115132423	1	15132423	A	C	1849960708	0.00323887		EIA_BOGENOMICS_1_15132423
S1_115132456	1	15132456	A	G	1849960709	0.0048583		EIA_BOGENOMICS_1_15132456
S1_115132466	1	15132466	A	C	1849960710	0.00364373		EIA_BOGENOMICS_1_15132466
S1_115132468	1	15132468	T	C	1849960711	0.00404858		EIA_BOGENOMICS_1_15132468
S1_115184448	1	15184448	A	C	1849960712	0.0115132		EIA_BOGENOMICS_1_15184448
S1_115184452	1	15184452	C	G	1849960713	0.0048583		EIA_BOGENOMICS_1_15184452
S1_115218807	1	15218807	T	G	1849960714	0.0048583		EIA_BOGENOMICS_1_15218807
S1_115218812	1	15218812	T	G	1849960715	0.00567261		EIA_BOGENOMICS_1_15218812
S1_115483265	1	15483265	T	G	1849960716	0.00566802		EIA_BOGENOMICS_1_15483265
S1_115483305	1	15483305	C	A	1849960717	0.00364373		EIA_BOGENOMICS_1_15483305
S1_115483358	1	15483358	T	C	1849960718	0.00486224		EIA_BOGENOMICS_1_15483358
S1_115500655	1	15500655	A	C	1849960719	0.00486224		EIA_BOGENOMICS_1_15500655
S1_115704108	1	15704108	T	G	1849960720	0.00890688		EIA_BOGENOMICS_1_15704108
S1_115704118	1	15704118	T	C	1849960721	0.00728745		EIA_BOGENOMICS_1_15704118
S1_115705315	1	15705315	T	G	1849960722	0.00405186		EIA_BOGENOMICS_1_15705315
S1_115741795	1	15741795	T	C	1849960723	0.00404858		EIA_BOGENOMICS_1_15741795
S1_115759395	1	15759395	A	G	1849960724	0.00689375		EIA_BOGENOMICS_1_15759395
S1_115759460	1	15759460	T	C	1849960725	0.00364373		EIA_BOGENOMICS_1_15759460
S1_115759503	1	15759503	T	C	1849960726	0.00486224		EIA_BOGENOMICS_1_15759503
S1_115793427	1	15793427	C	A	1849960727	0.00607287		EIA_BOGENOMICS_1_15793427
S1_115793587	1	15793587	A	G	1849960728	0.00608766		EIA_BOGENOMICS_1_15793587
S1_115797793	1	15797793	T	G	1849960729	0.00647773		EIA_BOGENOMICS_1_15797793
S1_115797819	1	15797819	A	G	1849960730	0.00566802		EIA_BOGENOMICS_1_15797819
S1_115797841	1	15797841	T	C	1849960731	0.00445344		EIA_BOGENOMICS_1_15797841
S1_115797842	1	15797842	A	G	1849960732	0.00364964		EIA_BOGENOMICS_1_15797842
S1_115797892	1	15797892	T	C	1849960733	0.00404858		EIA_BOGENOMICS_1_15797892
S1_115905652	1	15905652	T	A	1849960734	0.00445344		EIA_BOGENOMICS_1_15905652
S1_115905662	1	15905662	A	T	1849960735	0.00526316		EIA_BOGENOMICS_1_15905662
S1_115906968	1	15906968	T	C	1849960736	0.0368957		EIA_BOGENOMICS_1_15906968
S1_115906995	1	15906995	A	G	1849960737	0.0048583		EIA_BOGENOMICS_1_15906995
S1_115916740	1	15916740	A	C	1849960738	0.00445344		EIA_BOGENOMICS_1_15916740
S1_115943630	1	15943630	A	C	1849960739	0.00404858		EIA_BOGENOMICS_1_15943630
S1_115943634	1	15943634	A	C	1849960740	0.00566802		EIA_BOGENOMICS_1_15943634
S1_115977602	1	15977602	T	C	1849960741	0.00404858		EIA_BOGENOMICS_1_15977602
S1_115977609	1	15977609	T	C	1849960742	0.0048583		EIA_BOGENOMICS_1_15977609
S1_115977653	1	15977653	T	C	1849960743	0.00526316		EIA_BOGENOMICS_1_15977653
S1_115998008	1	15998008	C	G	1849960744	0.00728745		EIA_BOGENOMICS_1_15998008
S1_115998020	1	15998020	T	G	1849960745	0.0430157		EIA_BOGENOMICS_1_15998020
S1_115998027	1	15998027	T	G	1849960746	0.09375		EIA_BOGENOMICS_1_15998027
S1_115998033	1	15998033	A	G	1849960747	0.00445344		EIA_BOGENOMICS_1_15998033
S1_115998037	1	15998037	C	T	1849960748	0.810526		EIA_BOGENOMICS_1_15998037
S1_115998066	1	15998066	C	A	1849960749	0.0145749		EIA_BOGENOMICS_1_15998066
S1_115998072	1	15998072	T	G	1849960750	0.0352761		EIA_BOGENOMICS_1_15998072
S1_116012050	1	16012050	A	C	1849960751	0.00647773		EIA_BOGENOMICS_1_16012050
S1_116012062	1	16012062	T	G	1849960752	0.0105263		EIA_BOGENOMICS_1_16012062
S1_116062942	1	16062942	G	A	1849960753	0.92446		EIA_BOGENOMICS_1_16062942
S1_116062946	1	16062946	T	C	1849960754	0.00647773		EIA_BOGENOMICS_1_16062946
S1_116062947	1	16062947	G	C	1849960755	0.00404858		EIA_BOGENOMICS_1_16062947
S1_116063003	1	16063003	A	G	1849960756	0.0105263		EIA_BOGENOMICS_1_16063003
S1_116063009	1	16063009	T	C	1849960757	0.00364373		EIA_BOGENOMICS_1_16063009
S1_116063058	1	16063058	T	G	1849960758	0.00445344		EIA_BOGENOMICS_1_16063058
S1_116097064	1	16097064	T	G	1849960759	0.00404858		EIA_BOGENOMICS_1_16097064
S1_116097074	1	16097074	A	C	1849960760	0.011336		EIA_BOGENOMICS_1_16097074
S1_116098671	1	16098671	T	C	1849960761	0.00404858		EIA_BOGENOMICS_1_16098671
S1_116098688	1	16098688	A	C	1849960762	0.00688259		EIA_BOGENOMICS_1_16098688
S1_116098735	1	16098735	T	G	1849960763	0.00647773		EIA_BOGENOMICS_1_16098735
S1_116098825	1	16098825	T	C	1849960764	0.00445344		EIA_BOGENOMICS_1_16098825
S1_116098867	1	16098867	A	C	1849960765	0.00728745		EIA_BOGENOMICS_1_16098867
S1_116192302	1	16192302	T	G	1849960766	0.00809717		EIA_BOGENOMICS_1_16192302
S1_116192395	1	16192395	A	C	1849960767	0.00607287		EIA_BOGENOMICS_1_16192395
S1_116249895	1	16249895	G	C	1849960768	0.00404858		EIA_BOGENOMICS_1_16249895
S1_116277192	1	16277192	A	C	1849960769	0.00323887		EIA_BOGENOMICS_1_16277192
S1_116364319	1	16364319	T	C	1849960770	0.00404858		EIA_BOGENOMICS_1_16364319
S1_116364361	1	16364361	A	G	1849960771	0.0048583		EIA_BOGENOMICS_1_16364361
S1_116432526	1	16432526	T	G	1849960772	0.0104662		EIA_BOGENOMICS_1_16432526
S1_116432528	1	16432528	G	C	1849960773	0.0207337		EIA_BOGENOMICS_1_16432528
S1_116432531	1	16432531	A	C	1849960774	0.0176871		EIA_BOGENOMICS_1_16432531
S1_116432626	1	16432626	T	G	1849960775	0.00526316		EIA_BOGENOMICS_1_16432626
S1_116432721	1	16432721	T	G	1849960776	0.131429		EIA_BOGENOMICS_1_16432721
S1_116432723	1	16432723	G	C	1849960777	0.057072		EIA_BOGENOMICS_1_16432723
S1_116442248	1	16442248	A	C	1849960778	0.0346821		EIA_BOGENOMICS_1_16442248
S1_116460371	1	16460371	A	G	1849960779	0.00566802		EIA_BOGENOMICS_1_16460371
S1_116460381	1	16460381	A	G	1849960780	0.00778051		EIA_BOGENOMICS_1_16460381
S1_116546321	1	16546321	A	G	1849960781	0.0048583		EIA_BOGENOMICS_1_16546321
S1_116546371	1	16546371	A	C	1849960782	0.0153971		EIA_BOGENOMICS_1_16546371
S1_116546384	1	16546384	A	T	1849960783	0.0048583		EIA_BOGENOMICS_1_16546384
S1_116554964	1	16554964	T	G	1849960784	0.00404858		EIA_BOGENOMICS_1_16554964
S1_116555019	1	16555019	A	G	1849960785	0.00404858		EIA_BOGENOMICS_1_16555019
S1_116627725	1	16627725	T	G	1849960786	0.00445344		EIA_BOGENOMICS_1_16627725
S1_116784080	1	16784080	A	C	1849960787	0.00404858		EIA_BOGENOMICS_1_16784080
S1_116784093	1	16784093	A	C	1849960788	0.0097166		EIA_BOGENOMICS_1_16784093
S1_116788618	1	16788618	T	G	1849960789	0.00486224		EIA_BOGENOMICS_1_16788618
S1_116902658	1	16902658	T	C	1849960790	0.00404858		EIA_BOGENOMICS_1_16902658
S1_116926183	1	16926183	T	C	1849960791	0.00445344		EIA_BOGENOMICS_1_16926183
S1_116926265	1	16926265	G	T	1849960792	0.00445344		EIA_BOGENOMICS_1_16926265
S1_116926269	1	16926269	T	C	1849960793	0.00365854		EIA_BOGENOMICS_1_16926269
S1_117129209	1	17129209	T	G	1849960794	0.00526316		EIA_BOGENOMICS_1_17129209
S1_117129213	1	17129213	T	G	1849960795	0.0048583		EIA_BOGENOMICS_1_17129213
S1_117129214	1	17129214	A	C	1849960796	0.0097166		EIA_BOGENOMICS_1_17129214
S1_117129219	1	17129219	T	C	1849960797	0.0048583		EIA_BOGENOMICS_1_17129219
S1_117129224	1	17129224	T	C	1849960798	0.00404858		EIA_BOGENOMICS_1_17129224
S1_117129244	1	17129244	A	C	1849960799	0.00404858		EIA_BOGENOMICS_1_17129244
S1_117129264	1	17129264	T	C	1849960800	0.00445344		EIA_BOGENOMICS_1_17129264
S1_117147882	1	17147882	T	G	1849960801	0.00283401		EIA_BOGENOMICS_1_17147882
S1_117147897	1	17147897	T	G	1849960802	0.00248139		EIA_BOGENOMICS_1_17147897
S1_117291884	1	17291884	A	C	1849960803	0.0139344		EIA_BOGENOMICS_1_17291884
S1_117320256	1	17320256	A	G	1849960804	0.00405186		EIA_BOGENOMICS_1_17320256
S1_117320273	1	17320273	T	G	1849960805	0.00566802		EIA_BOGENOMICS_1_17320273
S1_117344973	1	17344973	T	G	1849960806	0.00566802		EIA_BOGENOMICS_1_17344973
S1_117345001	1	17345001	T	C	1849960807	0.00526316		EIA_BOGENOMICS_1_17345001
S1_117374228	1	17374228	T	G	1849960808	0.00283401		EIA_BOGENOMICS_1_17374228
S1_117374267	1	17374267	T	C	1849960809	0.00404858		EIA_BOGENOMICS_1_17374267
S1_117374288	1	17374288	A	C	1849960810	0.00364373		EIA_BOGENOMICS_1_17374288
S1_117374313	1	17374313	A	C	1849960811	0.0101297		EIA_BOGENOMICS_1_17374313
S1_117481501	1	17481501	T	G	1849960812	0.00445344		EIA_BOGENOMICS_1_17481501
S1_117481518	1	17481518	A	C	1849960813	0.0275827		EIA_BOGENOMICS_1_17481518
S1_117481528	1	17481528	A	C	1849960814	0.00526316		EIA_BOGENOMICS_1_17481528
S1_117493084	1	17493084	A	G	1849960815	0.00487409		EIA_BOGENOMICS_1_17493084
S1_117496962	1	17496962	A	C	1849960816	0.0226337		EIA_BOGENOMICS_1_17496962
S1_117496968	1	17496968	A	G	1849960817	0.00656814		EIA_BOGENOMICS_1_17496968
S1_117518230	1	17518230	T	C	1849960818	0.003314		EIA_BOGENOMICS_1_17518230
S1_117518258	1	17518258	A	C	1849960819	0.0034188		EIA_BOGENOMICS_1_17518258
S1_117561646	1	17561646	C	G	1849960820	0.00406504		EIA_BOGENOMICS_1_17561646
S1_117561676	1	17561676	T	G	1849960821	0.00524476		EIA_BOGENOMICS_1_17561676
S1_117561683	1	17561683	C	G	1849960822	0.00366151		EIA_BOGENOMICS_1_17561683
S1_117609248	1	17609248	A	C	1849960823	0.0060778		EIA_BOGENOMICS_1_17609248
S1_117628187	1	17628187	A	G	1849960824	0.00445344		EIA_BOGENOMICS_1_17628187
S1_117628190	1	17628190	G	C	1849960825	0.00404858		EIA_BOGENOMICS_1_17628190
S1_117628193	1	17628193	A	C	1849960826	0.00364373		EIA_BOGENOMICS_1_17628193
S1_117633638	1	17633638	A	G	1849960827	0.00404858		EIA_BOGENOMICS_1_17633638
S1_117633660	1	17633660	A	G	1849960828	0.00364373		EIA_BOGENOMICS_1_17633660
S1_117633709	1	17633709	A	G	1849960829	0.00607287		EIA_BOGENOMICS_1_17633709
S1_117683811	1	17683811	T	C	1849960830	0.0081103		EIA_BOGENOMICS_1_17683811
S1_117683854	1	17683854	A	G	1849960831	0.00404858		EIA_BOGENOMICS_1_17683854
S1_117683939	1	17683939	A	C	1849960832	0.0109489		EIA_BOGENOMICS_1_17683939
S1_117683944	1	17683944	A	G	1849960833	0.00445344		EIA_BOGENOMICS_1_17683944
S1_117683952	1	17683952	A	T	1849960834	0.00526316		EIA_BOGENOMICS_1_17683952
S1_117695863	1	17695863	T	G	1849960835	0.00850202		EIA_BOGENOMICS_1_17695863
S1_117695909	1	17695909	A	G	1849960836	0.00568182		EIA_BOGENOMICS_1_17695909
S1_117706902	1	17706902	A	C	1849960837	0.00806452		EIA_BOGENOMICS_1_17706902
S1_117711101	1	17711101	A	C	1849960838	0.00837696		EIA_BOGENOMICS_1_17711101
S1_117745344	1	17745344	A	C	1849960839	0.00528455		EIA_BOGENOMICS_1_17745344
S1_117797937	1	17797937	T	G	1849960840	0.00404858		EIA_BOGENOMICS_1_17797937
S1_117798064	1	17798064	G	C	1849960841	0.00364668		EIA_BOGENOMICS_1_17798064
S1_117798113	1	17798113	T	C	1849960842	0.00323887		EIA_BOGENOMICS_1_17798113
S1_117813589	1	17813589	A	T	1849960843	0.761682		EIA_BOGENOMICS_1_17813589
S1_117813590	1	17813590	G	C	1849960844	0.759346		EIA_BOGENOMICS_1_17813590
S1_117813591	1	17813591	A	T	1849960845	0.761215		EIA_BOGENOMICS_1_17813591
S1_117813592	1	17813592	T	C	1849960846	0.761215		EIA_BOGENOMICS_1_17813592
S1_118263033	1	18263033	A	G	1849960847	0.00404858		EIA_BOGENOMICS_1_18263033
S1_118263035	1	18263035	T	G	1849960848	0.00931174		EIA_BOGENOMICS_1_18263035
S1_118263040	1	18263040	T	G	1849960849	0.0126016		EIA_BOGENOMICS_1_18263040
S1_118263169	1	18263169	A	C	1849960850	0.00569106		EIA_BOGENOMICS_1_18263169
S1_118263179	1	18263179	A	G	1849960851	0.0048583		EIA_BOGENOMICS_1_18263179
S1_118294329	1	18294329	T	A	1849960852	0.00566802		EIA_BOGENOMICS_1_18294329
S1_118305413	1	18305413	T	G	1849960853	0.00445705		EIA_BOGENOMICS_1_18305413
S1_118305440	1	18305440	A	G	1849960854	0.00688259		EIA_BOGENOMICS_1_18305440
S1_118323475	1	18323475	T	G	1849960855	0.00648298		EIA_BOGENOMICS_1_18323475
S1_118323484	1	18323484	T	G	1849960856	0.00364373		EIA_BOGENOMICS_1_18323484
S1_118381636	1	18381636	T	C	1849960857	0.0048583		EIA_BOGENOMICS_1_18381636
S1_118422624	1	18422624	A	G	1849960858	0.00526316		EIA_BOGENOMICS_1_18422624
S1_118422653	1	18422653	A	G	1849960859	0.0118658		EIA_BOGENOMICS_1_18422653
S1_118440718	1	18440718	C	T	1849960860	0.00325203		EIA_BOGENOMICS_1_18440718
S1_118458127	1	18458127	A	G	1849960861	0.00526316		EIA_BOGENOMICS_1_18458127
S1_118458144	1	18458144	T	C	1849960862	0.00526316		EIA_BOGENOMICS_1_18458144
S1_118458169	1	18458169	A	C	1849960863	0.0164204		EIA_BOGENOMICS_1_18458169
S1_118458282	1	18458282	A	C	1849960864	0.0089141		EIA_BOGENOMICS_1_18458282
S1_118463448	1	18463448	T	A	1849960865	0.00607287		EIA_BOGENOMICS_1_18463448
S1_118463456	1	18463456	T	G	1849960866	0.00486224		EIA_BOGENOMICS_1_18463456
S1_118463544	1	18463544	T	C	1849960867	0.00445344		EIA_BOGENOMICS_1_18463544
S1_118463549	1	18463549	A	C	1849960868	0.0101215		EIA_BOGENOMICS_1_18463549
S1_118519724	1	18519724	C	T	1849960869	0.0426829		EIA_BOGENOMICS_1_18519724
S1_118519725	1	18519725	A	G	1849960870	0.0446809		EIA_BOGENOMICS_1_18519725
S1_118519729	1	18519729	T	A	1849960871	0.0433884		EIA_BOGENOMICS_1_18519729
S1_118520762	1	18520762	A	C	1849960872	0.00566802		EIA_BOGENOMICS_1_18520762
S1_118520778	1	18520778	A	C	1849960873	0.0122951		EIA_BOGENOMICS_1_18520778
S1_118520806	1	18520806	T	G	1849960874	0.00494234		EIA_BOGENOMICS_1_18520806
S1_118590289	1	18590289	A	G	1849960875	0.00328677		EIA_BOGENOMICS_1_18590289
S1_118590481	1	18590481	A	G	1849960876	0.00566802		EIA_BOGENOMICS_1_18590481
S1_118600064	1	18600064	A	G	1849960877	0.0048583		EIA_BOGENOMICS_1_18600064
S1_118617148	1	18617148	T	G	1849960878	0.00557461		EIA_BOGENOMICS_1_18617148
S1_118620472	1	18620472	T	G	1849960879	0.00647773		EIA_BOGENOMICS_1_18620472
S1_118641135	1	18641135	A	G	1849960880	0.00404858		EIA_BOGENOMICS_1_18641135
S1_118641155	1	18641155	T	G	1849960881	0.00445344		EIA_BOGENOMICS_1_18641155
S1_118641184	1	18641184	T	G	1849960882	0.00526316		EIA_BOGENOMICS_1_18641184
S1_118641246	1	18641246	T	C	1849960883	0.00404858		EIA_BOGENOMICS_1_18641246
S1_118641253	1	18641253	A	G	1849960884	0.00647773		EIA_BOGENOMICS_1_18641253
S1_118648434	1	18648434	T	G	1849960885	0.0145749		EIA_BOGENOMICS_1_18648434
S1_118648436	1	18648436	A	C	1849960886	0.0048583		EIA_BOGENOMICS_1_18648436
S1_118662977	1	18662977	T	C	1849960887	0.00445344		EIA_BOGENOMICS_1_18662977
S1_118663183	1	18663183	C	T	1849960888	0.0153846		EIA_BOGENOMICS_1_18663183
S1_118663188	1	18663188	G	T	1849960889	0.00445344		EIA_BOGENOMICS_1_18663188
S1_118751084	1	18751084	A	G	1849960890	0.00769231		EIA_BOGENOMICS_1_18751084
S1_118751094	1	18751094	A	C	1849960891	0.00445344		EIA_BOGENOMICS_1_18751094
S1_118759783	1	18759783	A	C	1849960892	0.00404858		EIA_BOGENOMICS_1_18759783
S1_118759795	1	18759795	A	T	1849960893	0.00404858		EIA_BOGENOMICS_1_18759795
S1_118822868	1	18822868	A	G	1849960894	0.00404858		EIA_BOGENOMICS_1_18822868
S1_118835575	1	18835575	A	G	1849960895	0.00445344		EIA_BOGENOMICS_1_18835575
S1_118835578	1	18835578	A	G	1849960896	0.00404858		EIA_BOGENOMICS_1_18835578
S1_118835593	1	18835593	A	C	1849960897	1		EIA_BOGENOMICS_1_18835593
S1_118835604	1	18835604	T	G	1849960898	0.00890688		EIA_BOGENOMICS_1_18835604
S1_118835605	1	18835605	T	C	1849960899	1		EIA_BOGENOMICS_1_18835605
S1_118835657	1	18835657	A	G	1849960900	0.00809717		EIA_BOGENOMICS_1_18835657
S1_118835661	1	18835661	A	C	1849960901	0.00404858		EIA_BOGENOMICS_1_18835661
S1_118845877	1	18845877	A	G	1849960902	0.00607287		EIA_BOGENOMICS_1_18845877
S1_118845887	1	18845887	A	C	1849960903	0.00404858		EIA_BOGENOMICS_1_18845887
S1_118923306	1	18923306	T	G	1849960904	0.00566802		EIA_BOGENOMICS_1_18923306
S1_118923310	1	18923310	A	C	1849960905	0.0408465		EIA_BOGENOMICS_1_18923310
S1_118923329	1	18923329	T	G	1849960906	0.022007		EIA_BOGENOMICS_1_18923329
S1_118923331	1	18923331	C	G	1849960907	0.00526316		EIA_BOGENOMICS_1_18923331
S1_118923345	1	18923345	T	C	1849960908	0.00404858		EIA_BOGENOMICS_1_18923345
S1_118923357	1	18923357	A	C	1849960909	0.00445344		EIA_BOGENOMICS_1_18923357
S1_118992832	1	18992832	T	G	1849960910	0.0048583		EIA_BOGENOMICS_1_18992832
S1_118992841	1	18992841	A	C	1849960911	0.00931174		EIA_BOGENOMICS_1_18992841
S1_118998555	1	18998555	A	C	1849960912	0.00404858		EIA_BOGENOMICS_1_18998555
S1_119029319	1	19029319	T	C	1849960913	0.00445344		EIA_BOGENOMICS_1_19029319
S1_119029324	1	19029324	T	G	1849960914	0.00445344		EIA_BOGENOMICS_1_19029324
S1_119029456	1	19029456	A	C	1849960915	0.00445344		EIA_BOGENOMICS_1_19029456
S1_119068599	1	19068599	A	C	1849960916	0.220635		EIA_BOGENOMICS_1_19068599
S1_119098700	1	19098700	T	C	1849960917	0.00364373		EIA_BOGENOMICS_1_19098700
S1_119098736	1	19098736	A	C	1849960918	0.00526316		EIA_BOGENOMICS_1_19098736
S1_119125828	1	19125828	T	G	1849960919	0.00404858		EIA_BOGENOMICS_1_19125828
S1_119125955	1	19125955	A	C	1849960920	0.00728745		EIA_BOGENOMICS_1_19125955
S1_119167853	1	19167853	A	C	1849960921	0.00527169		EIA_BOGENOMICS_1_19167853
S1_119167953	1	19167953	T	G	1849960922	0.0048583		EIA_BOGENOMICS_1_19167953
S1_119168056	1	19168056	A	C	1849960923	0.00405186		EIA_BOGENOMICS_1_19168056
S1_119177645	1	19177645	T	G	1849960924	0.00445344		EIA_BOGENOMICS_1_19177645
S1_119183072	1	19183072	A	G	1849960925	0.00283401		EIA_BOGENOMICS_1_19183072
S1_119183129	1	19183129	A	C	1849960926	0.00566802		EIA_BOGENOMICS_1_19183129
S1_119183133	1	19183133	C	A	1849960927	0.00526742		EIA_BOGENOMICS_1_19183133
S1_119183139	1	19183139	A	C	1849960928	0.0274882		EIA_BOGENOMICS_1_19183139
S1_119183146	1	19183146	G	C	1849960929	0.00526316		EIA_BOGENOMICS_1_19183146
S1_119205133	1	19205133	A	G	1849960930	0.00404858		EIA_BOGENOMICS_1_19205133
S1_119205182	1	19205182	T	G	1849960931	0.00323887		EIA_BOGENOMICS_1_19205182
S1_119255194	1	19255194	C	T	1849960932	0.0523256		EIA_BOGENOMICS_1_19255194
S1_119255204	1	19255204	T	A	1849960933	0.00694444		EIA_BOGENOMICS_1_19255204
S1_119255220	1	19255220	A	G	1849960934	0.0552326		EIA_BOGENOMICS_1_19255220
S1_119273046	1	19273046	A	G	1849960935	0.00404858		EIA_BOGENOMICS_1_19273046
S1_119273052	1	19273052	T	G	1849960936	0.00526316		EIA_BOGENOMICS_1_19273052
S1_119323126	1	19323126	A	T	1849960937	0.00445344		EIA_BOGENOMICS_1_19323126
S1_119323140	1	19323140	T	C	1849960938	0.00404858		EIA_BOGENOMICS_1_19323140
S1_119350869	1	19350869	T	G	1849960939	0.0048583		EIA_BOGENOMICS_1_19350869
S1_119417609	1	19417609	T	C	1849960940	0.00242915		EIA_BOGENOMICS_1_19417609
S1_119441380	1	19441380	T	C	1849960941	0.00526316		EIA_BOGENOMICS_1_19441380
S1_119441402	1	19441402	T	C	1849960942	0.00404858		EIA_BOGENOMICS_1_19441402
S1_119441998	1	19441998	T	G	1849960943	0.00566802		EIA_BOGENOMICS_1_19441998
S1_119442009	1	19442009	T	G	1849960944	0.00566802		EIA_BOGENOMICS_1_19442009
S1_119467333	1	19467333	A	C	1849960945	0.0111111		EIA_BOGENOMICS_1_19467333
S1_119467348	1	19467348	A	G	1849960946	0.00404858		EIA_BOGENOMICS_1_19467348
S1_119467358	1	19467358	A	G	1849960947	0.0048583		EIA_BOGENOMICS_1_19467358
S1_119473040	1	19473040	T	G	1849960948	0.0175781		EIA_BOGENOMICS_1_19473040
S1_119562369	1	19562369	A	G	1849960949	0.0101215		EIA_BOGENOMICS_1_19562369
S1_119562375	1	19562375	A	C	1849960950	0.0048583		EIA_BOGENOMICS_1_19562375
S1_119565407	1	19565407	A	C	1849960951	0.00566802		EIA_BOGENOMICS_1_19565407
S1_119643406	1	19643406	T	G	1849960952	0.00404858		EIA_BOGENOMICS_1_19643406
S1_119688819	1	19688819	T	C	1849960953	0.00404858		EIA_BOGENOMICS_1_19688819
S1_119715946	1	19715946	A	G	1849960954	0.00445705		EIA_BOGENOMICS_1_19715946
S1_119765345	1	19765345	T	A	1849960955	0.00404858		EIA_BOGENOMICS_1_19765345
S1_119806951	1	19806951	T	G	1849960956	0.0161616		EIA_BOGENOMICS_1_19806951
S1_119814118	1	19814118	T	C	1849960957	0.00404858		EIA_BOGENOMICS_1_19814118
S1_119814229	1	19814229	A	G	1849960958	0.00404858		EIA_BOGENOMICS_1_19814229
S1_119833410	1	19833410	A	C	1849960959	0.00607287		EIA_BOGENOMICS_1_19833410
S1_119833440	1	19833440	A	C	1849960960	0.00445344		EIA_BOGENOMICS_1_19833440
S1_119833456	1	19833456	A	G	1849960961	0.00404858		EIA_BOGENOMICS_1_19833456
S1_119843856	1	19843856	A	G	1849960962	0.0159129		EIA_BOGENOMICS_1_19843856
S1_119843885	1	19843885	T	G	1849960963	0.00404858		EIA_BOGENOMICS_1_19843885
S1_119863619	1	19863619	G	C	1849960964	0.00404858		EIA_BOGENOMICS_1_19863619
S1_119863632	1	19863632	T	G	1849960965	0.00404858		EIA_BOGENOMICS_1_19863632
S1_119863963	1	19863963	T	G	1849960966	0.0293103		EIA_BOGENOMICS_1_19863963
S1_119920206	1	19920206	G	A	1849960967	0.833333		EIA_BOGENOMICS_1_19920206
S1_119920210	1	19920210	T	C	1849960968	0.00850202		EIA_BOGENOMICS_1_19920210
S1_119920221	1	19920221	T	G	1849960969	0.00404858		EIA_BOGENOMICS_1_19920221
S1_119920233	1	19920233	A	C	1849960970	0.00769231		EIA_BOGENOMICS_1_19920233
S1_119930137	1	19930137	T	C	1849960971	0.00728745		EIA_BOGENOMICS_1_19930137
S1_119930147	1	19930147	T	C	1849960972	0.00404858		EIA_BOGENOMICS_1_19930147
S1_119930351	1	19930351	A	G	1849960973	0.00404858		EIA_BOGENOMICS_1_19930351
S1_119936594	1	19936594	A	C	1849960974	0.0200267		EIA_BOGENOMICS_1_19936594
S1_120057416	1	20057416	T	C	1849960975	0.00445344		EIA_BOGENOMICS_1_20057416
S1_120057499	1	20057499	T	G	1849960976	0.00566802		EIA_BOGENOMICS_1_20057499
S1_120064796	1	20064796	T	C	1849960977	0.00769231		EIA_BOGENOMICS_1_20064796
S1_120064927	1	20064927	T	C	1849960978	0.0048583		EIA_BOGENOMICS_1_20064927
S1_120149424	1	20149424	A	C	1849960979	0.00526316		EIA_BOGENOMICS_1_20149424
S1_120149430	1	20149430	A	C	1849960980	0.00445344		EIA_BOGENOMICS_1_20149430
S1_120156774	1	20156774	T	G	1849960981	0.0136703		EIA_BOGENOMICS_1_20156774
S1_120156908	1	20156908	A	C	1849960982	0.016428		EIA_BOGENOMICS_1_20156908
S1_120190655	1	20190655	T	G	1849960983	0.00729927		EIA_BOGENOMICS_1_20190655
S1_120190668	1	20190668	T	G	1849960984	0.01094		EIA_BOGENOMICS_1_20190668
S1_120190708	1	20190708	A	C	1849960985	0.00404858		EIA_BOGENOMICS_1_20190708
S1_120218345	1	20218345	A	G	1849960986	0.00486224		EIA_BOGENOMICS_1_20218345
S1_120218360	1	20218360	A	T	1849960987	0.00688817		EIA_BOGENOMICS_1_20218360
S1_120262591	1	20262591	T	G	1849960988	0.0048583		EIA_BOGENOMICS_1_20262591
S1_120262603	1	20262603	T	C	1849960989	0.00688259		EIA_BOGENOMICS_1_20262603
S1_120262604	1	20262604	G	T	1849960990	0.00445344		EIA_BOGENOMICS_1_20262604
S1_120262651	1	20262651	A	C	1849960991	0.00445344		EIA_BOGENOMICS_1_20262651
S1_120265081	1	20265081	T	C	1849960992	0.00688817		EIA_BOGENOMICS_1_20265081
S1_120265087	1	20265087	T	G	1849960993	0.00445344		EIA_BOGENOMICS_1_20265087
S1_120265094	1	20265094	T	G	1849960994	0.00648824		EIA_BOGENOMICS_1_20265094
S1_120265123	1	20265123	T	G	1849960995	0.00364373		EIA_BOGENOMICS_1_20265123
S1_120265138	1	20265138	T	G	1849960996	0.00825082		EIA_BOGENOMICS_1_20265138
S1_120265339	1	20265339	T	C	1849960997	0.00407498		EIA_BOGENOMICS_1_20265339
S1_120297437	1	20297437	A	G	1849960998	0.00405186		EIA_BOGENOMICS_1_20297437
S1_120297607	1	20297607	T	C	1849960999	0.00405844		EIA_BOGENOMICS_1_20297607
S1_120297630	1	20297630	C	G	1849961000	0.00445705		EIA_BOGENOMICS_1_20297630
S1_120297671	1	20297671	A	G	1849961001	0.00526316		EIA_BOGENOMICS_1_20297671
S1_120297762	1	20297762	A	C	1849961002	0.00404858		EIA_BOGENOMICS_1_20297762
S1_120332373	1	20332373	T	G	1849961003	0.00405186		EIA_BOGENOMICS_1_20332373
S1_120332394	1	20332394	A	C	1849961004	0.0394089		EIA_BOGENOMICS_1_20332394
S1_120332407	1	20332407	A	G	1849961005	0.00607287		EIA_BOGENOMICS_1_20332407
S1_120342160	1	20342160	T	G	1849961006	0.00647773		EIA_BOGENOMICS_1_20342160
S1_120342177	1	20342177	A	G	1849961007	0.00364373		EIA_BOGENOMICS_1_20342177
S1_120342195	1	20342195	A	C	1849961008	0.00364373		EIA_BOGENOMICS_1_20342195
S1_120554454	1	20554454	C	G	1849961009	0.00528026		EIA_BOGENOMICS_1_20554454
S1_120646494	1	20646494	T	C	1849961010	0.00404858		EIA_BOGENOMICS_1_20646494
S1_120646517	1	20646517	A	C	1849961011	0.00445344		EIA_BOGENOMICS_1_20646517
S1_120646558	1	20646558	A	G	1849961012	0.00364373		EIA_BOGENOMICS_1_20646558
S1_120646573	1	20646573	C	T	1849961013	0.00404858		EIA_BOGENOMICS_1_20646573
S1_120660034	1	20660034	G	C	1849961014	0.00404858		EIA_BOGENOMICS_1_20660034
S1_120660035	1	20660035	C	G	1849961015	0.0097166		EIA_BOGENOMICS_1_20660035
S1_120660036	1	20660036	T	C	1849961016	0.00445344		EIA_BOGENOMICS_1_20660036
S1_120669825	1	20669825	T	C	1849961017	0.00445705		EIA_BOGENOMICS_1_20669825
S1_120669858	1	20669858	G	A	1849961018	0.00647773		EIA_BOGENOMICS_1_20669858
S1_120669864	1	20669864	T	G	1849961019	0.00566802		EIA_BOGENOMICS_1_20669864
S1_120669877	1	20669877	A	C	1849961020	0.00728745		EIA_BOGENOMICS_1_20669877
S1_120669883	1	20669883	C	T	1849961021	0.00161943		EIA_BOGENOMICS_1_20669883
S1_120669902	1	20669902	A	C	1849961022	0.00647773		EIA_BOGENOMICS_1_20669902
S1_120701967	1	20701967	A	G	1849961023	0.00688259		EIA_BOGENOMICS_1_20701967
S1_120781083	1	20781083	T	C	1849961024	0.00526316		EIA_BOGENOMICS_1_20781083
S1_120789073	1	20789073	T	A	1849961025	0.00404858		EIA_BOGENOMICS_1_20789073
S1_120789077	1	20789077	T	G	1849961026	0.00364373		EIA_BOGENOMICS_1_20789077
S1_120789089	1	20789089	A	T	1849961027	0.00404858		EIA_BOGENOMICS_1_20789089
S1_120789108	1	20789108	A	C	1849961028	0.00283401		EIA_BOGENOMICS_1_20789108
S1_120789131	1	20789131	T	C	1849961029	0.00445344		EIA_BOGENOMICS_1_20789131
S1_120789134	1	20789134	A	C	1849961030	0.00445705		EIA_BOGENOMICS_1_20789134
S1_120832234	1	20832234	T	G	1849961031	0.00931174		EIA_BOGENOMICS_1_20832234
S1_120832278	1	20832278	T	G	1849961032	0.00567261		EIA_BOGENOMICS_1_20832278
S1_120832392	1	20832392	G	C	1849961033	0.00445344		EIA_BOGENOMICS_1_20832392
S1_120834158	1	20834158	A	C	1849961034	0.00447155		EIA_BOGENOMICS_1_20834158
S1_120834173	1	20834173	A	G	1849961035	0.00447155		EIA_BOGENOMICS_1_20834173
S1_120877177	1	20877177	T	G	1849961036	0.00526316		EIA_BOGENOMICS_1_20877177
S1_120933846	1	20933846	T	G	1849961037	0.00445344		EIA_BOGENOMICS_1_20933846
S1_120950752	1	20950752	G	T	1849961038	0.00772358		EIA_BOGENOMICS_1_20950752
S1_120950753	1	20950753	T	G	1849961039	0.0579937		EIA_BOGENOMICS_1_20950753
S1_120999680	1	20999680	A	G	1849961040	0.00526316		EIA_BOGENOMICS_1_20999680
S1_121016126	1	21016126	A	C	1849961041	0.00728745		EIA_BOGENOMICS_1_21016126
S1_121016142	1	21016142	T	G	1849961042	0.00445344		EIA_BOGENOMICS_1_21016142
S1_121077937	1	21077937	T	C	1849961043	0.595402		EIA_BOGENOMICS_1_21077937
S1_121077942	1	21077942	G	T	1849961044	0.00647773		EIA_BOGENOMICS_1_21077942
S1_121349697	1	21349697	T	G	1849961045	0.0260821		EIA_BOGENOMICS_1_21349697
S1_121349733	1	21349733	A	G	1849961046	0.00404858		EIA_BOGENOMICS_1_21349733
S1_121395483	1	21395483	T	G	1849961047	0.00445344		EIA_BOGENOMICS_1_21395483
S1_121440626	1	21440626	T	G	1849961048	0.00647773		EIA_BOGENOMICS_1_21440626
S1_121440628	1	21440628	A	C	1849961049	0.0101215		EIA_BOGENOMICS_1_21440628
S1_121440654	1	21440654	A	C	1849961050	0.0185338		EIA_BOGENOMICS_1_21440654
S1_121451291	1	21451291	T	G	1849961051	0.00404858		EIA_BOGENOMICS_1_21451291
S1_121457261	1	21457261	A	G	1849961052	0.0101461		EIA_BOGENOMICS_1_21457261
S1_121457266	1	21457266	C	T	1849961053	0.00729335		EIA_BOGENOMICS_1_21457266
S1_121457285	1	21457285	A	C	1849961054	0.0154723		EIA_BOGENOMICS_1_21457285
S1_121457289	1	21457289	A	C	1849961055	0.0265675		EIA_BOGENOMICS_1_21457289
S1_121457307	1	21457307	G	A	1849961056	0.0060778		EIA_BOGENOMICS_1_21457307
S1_121457315	1	21457315	C	T	1849961057	0.00689375		EIA_BOGENOMICS_1_21457315
S1_121648586	1	21648586	T	G	1849961058	0.00931174		EIA_BOGENOMICS_1_21648586
S1_121648592	1	21648592	T	G	1849961059	0.00445344		EIA_BOGENOMICS_1_21648592
S1_121648624	1	21648624	A	C	1849961060	0.0105263		EIA_BOGENOMICS_1_21648624
S1_121648644	1	21648644	A	T	1849961061	0.00647773		EIA_BOGENOMICS_1_21648644
S1_121719315	1	21719315	T	G	1849961062	0.00770478		EIA_BOGENOMICS_1_21719315
S1_121719330	1	21719330	T	G	1849961063	0.0116959		EIA_BOGENOMICS_1_21719330
S1_121719356	1	21719356	T	G	1849961064	0.00364373		EIA_BOGENOMICS_1_21719356
S1_121774100	1	21774100	A	G	1849961065	0.0097166		EIA_BOGENOMICS_1_21774100
S1_121774169	1	21774169	T	C	1849961066	0.00364373		EIA_BOGENOMICS_1_21774169
S1_121774196	1	21774196	A	C	1849961067	0.00607287		EIA_BOGENOMICS_1_21774196
S1_121774199	1	21774199	A	C	1849961068	0.00647773		EIA_BOGENOMICS_1_21774199
S1_121836775	1	21836775	T	G	1849961069	0.0121753		EIA_BOGENOMICS_1_21836775
S1_121836864	1	21836864	A	C	1849961070	0.0048583		EIA_BOGENOMICS_1_21836864
S1_121836868	1	21836868	A	C	1849961071	0.00607287		EIA_BOGENOMICS_1_21836868
S1_121931685	1	21931685	T	C	1849961072	0.00404858		EIA_BOGENOMICS_1_21931685
S1_121931721	1	21931721	T	C	1849961073	0.00526316		EIA_BOGENOMICS_1_21931721
S1_121931722	1	21931722	A	G	1849961074	0.00364373		EIA_BOGENOMICS_1_21931722
S1_121955460	1	21955460	A	C	1849961075	0.00566802		EIA_BOGENOMICS_1_21955460
S1_121989291	1	21989291	T	G	1849961076	0.00566802		EIA_BOGENOMICS_1_21989291
S1_122016488	1	22016488	A	C	1849961077	0.0319043		EIA_BOGENOMICS_1_22016488
S1_122016508	1	22016508	A	G	1849961078	0.0190397		EIA_BOGENOMICS_1_22016508
S1_122016535	1	22016535	T	G	1849961079	0.00809717		EIA_BOGENOMICS_1_22016535
S1_122016547	1	22016547	T	G	1849961080	0.00526316		EIA_BOGENOMICS_1_22016547
S1_122016550	1	22016550	C	G	1849961081	0.00809717		EIA_BOGENOMICS_1_22016550
S1_122016561	1	22016561	A	C	1849961082	0.00809717		EIA_BOGENOMICS_1_22016561
S1_122016566	1	22016566	A	C	1849961083	0.00688259		EIA_BOGENOMICS_1_22016566
S1_122028496	1	22028496	G	C	1849961084	0.00526316		EIA_BOGENOMICS_1_22028496
S1_122028498	1	22028498	C	T	1849961085	0.00566802		EIA_BOGENOMICS_1_22028498
S1_122028501	1	22028501	G	T	1849961086	0.00404858		EIA_BOGENOMICS_1_22028501
S1_122028502	1	22028502	C	G	1849961087	0.00810373		EIA_BOGENOMICS_1_22028502
S1_122028593	1	22028593	G	C	1849961088	0.00404858		EIA_BOGENOMICS_1_22028593
S1_122105635	1	22105635	T	G	1849961089	0.00566802		EIA_BOGENOMICS_1_22105635
S1_122105652	1	22105652	A	G	1849961090	0.00647773		EIA_BOGENOMICS_1_22105652
S1_122105654	1	22105654	T	C	1849961091	0.00404858		EIA_BOGENOMICS_1_22105654
S1_122176181	1	22176181	G	A	1849961092	0.00324149		EIA_BOGENOMICS_1_22176181
S1_122176579	1	22176579	T	C	1849961093	0.00931174		EIA_BOGENOMICS_1_22176579
S1_122176646	1	22176646	T	C	1849961094	0.00364373		EIA_BOGENOMICS_1_22176646
S1_122176657	1	22176657	A	G	1849961095	0.0048583		EIA_BOGENOMICS_1_22176657
S1_122184419	1	22184419	T	C	1849961096	0.00404858		EIA_BOGENOMICS_1_22184419
S1_122202235	1	22202235	A	C	1849961097	0.00850202		EIA_BOGENOMICS_1_22202235
S1_122202271	1	22202271	A	T	1849961098	0.00526316		EIA_BOGENOMICS_1_22202271
S1_122202668	1	22202668	T	C	1849961099	0.00256191		EIA_BOGENOMICS_1_22202668
S1_122244657	1	22244657	T	G	1849961100	0.0029661		EIA_BOGENOMICS_1_22244657
S1_122250769	1	22250769	T	A	1849961101	0.00566802		EIA_BOGENOMICS_1_22250769
S1_122302731	1	22302731	T	G	1849961102	0.0781711		EIA_BOGENOMICS_1_22302731
S1_122302734	1	22302734	T	G	1849961103	0.0137987		EIA_BOGENOMICS_1_22302734
S1_122302738	1	22302738	A	G	1849961104	0.00445344		EIA_BOGENOMICS_1_22302738
S1_122302743	1	22302743	T	G	1849961105	0.00404858		EIA_BOGENOMICS_1_22302743
S1_122387836	1	22387836	A	G	1849961106	0.00607287		EIA_BOGENOMICS_1_22387836
S1_122387849	1	22387849	G	C	1849961107	0.00404858		EIA_BOGENOMICS_1_22387849
S1_122403997	1	22403997	A	G	1849961108	0.00404858		EIA_BOGENOMICS_1_22403997
S1_122420070	1	22420070	T	G	1849961109	0.00445344		EIA_BOGENOMICS_1_22420070
S1_122420078	1	22420078	T	G	1849961110	0.00526316		EIA_BOGENOMICS_1_22420078
S1_122420109	1	22420109	A	T	1849961111	0.0048583		EIA_BOGENOMICS_1_22420109
S1_122420111	1	22420111	T	C	1849961112	0.00404858		EIA_BOGENOMICS_1_22420111
S1_122420115	1	22420115	T	C	1849961113	0.00404858		EIA_BOGENOMICS_1_22420115
S1_122431676	1	22431676	A	G	1849961114	0.00526742		EIA_BOGENOMICS_1_22431676
S1_122436150	1	22436150	T	G	1849961115	0.00404858		EIA_BOGENOMICS_1_22436150
S1_122436274	1	22436274	A	C	1849961116	0.00364373		EIA_BOGENOMICS_1_22436274
S1_122486633	1	22486633	T	C	1849961117	0.00614251		EIA_BOGENOMICS_1_22486633
S1_122486656	1	22486656	T	G	1849961118	0.00647773		EIA_BOGENOMICS_1_22486656
S1_122536583	1	22536583	A	C	1849961119	0.00890688		EIA_BOGENOMICS_1_22536583
S1_122545749	1	22545749	A	C	1849961120	0.0562189		EIA_BOGENOMICS_1_22545749
S1_122545758	1	22545758	T	C	1849961121	0.00567721		EIA_BOGENOMICS_1_22545758
S1_122570795	1	22570795	A	C	1849961122	0.00688259		EIA_BOGENOMICS_1_22570795
S1_122570800	1	22570800	A	C	1849961123	0.00404858		EIA_BOGENOMICS_1_22570800
S1_122587401	1	22587401	A	G	1849961124	0.00404858		EIA_BOGENOMICS_1_22587401
S1_122587650	1	22587650	A	C	1849961125	0.00769231		EIA_BOGENOMICS_1_22587650
S1_122618464	1	22618464	C	T	1849961126	0.667683		EIA_BOGENOMICS_1_22618464
S1_122626887	1	22626887	A	G	1849961127	0.0048583		EIA_BOGENOMICS_1_22626887
S1_122626954	1	22626954	C	A	1849961128	0.000809717		EIA_BOGENOMICS_1_22626954
S1_122634516	1	22634516	A	C	1849961129	0.0129555		EIA_BOGENOMICS_1_22634516
S1_122634527	1	22634527	C	T	1849961130	0.00526316		EIA_BOGENOMICS_1_22634527
S1_122634540	1	22634540	T	G	1849961131	0.0109312		EIA_BOGENOMICS_1_22634540
S1_122651450	1	22651450	T	G	1849961132	0.0070306		EIA_BOGENOMICS_1_22651450
S1_122918562	1	22918562	A	G	1849961133	0.00566802		EIA_BOGENOMICS_1_22918562
S1_122918579	1	22918579	G	A	1849961134	0.00404858		EIA_BOGENOMICS_1_22918579
S1_122918636	1	22918636	A	C	1849961135	0.00566802		EIA_BOGENOMICS_1_22918636
S1_122922649	1	22922649	T	G	1849961136	0.00323887		EIA_BOGENOMICS_1_22922649
S1_122924581	1	22924581	A	C	1849961137	0.0125506		EIA_BOGENOMICS_1_22924581
S1_122925595	1	22925595	T	C	1849961138	0.00728745		EIA_BOGENOMICS_1_22925595
S1_122955389	1	22955389	T	C	1849961139	0.00404858		EIA_BOGENOMICS_1_22955389
S1_122955422	1	22955422	A	G	1849961140	0.00404858		EIA_BOGENOMICS_1_22955422
S1_122955984	1	22955984	T	G	1849961141	0.0105263		EIA_BOGENOMICS_1_22955984
S1_122990058	1	22990058	G	A	1849961142	0.875		EIA_BOGENOMICS_1_22990058
S1_122990062	1	22990062	T	C	1849961143	0.00404858		EIA_BOGENOMICS_1_22990062
S1_122990083	1	22990083	T	G	1849961144	0.0101215		EIA_BOGENOMICS_1_22990083
S1_122990108	1	22990108	T	G	1849961145	0.0105263		EIA_BOGENOMICS_1_22990108
S1_123113463	1	23113463	A	G	1849961146	0.00404858		EIA_BOGENOMICS_1_23113463
S1_123113537	1	23113537	A	G	1849961147	0.011336		EIA_BOGENOMICS_1_23113537
S1_123113547	1	23113547	T	C	1849961148	0.00445344		EIA_BOGENOMICS_1_23113547
S1_123113597	1	23113597	T	G	1849961149	0.00566802		EIA_BOGENOMICS_1_23113597
S1_123166416	1	23166416	T	G	1849961150	0.0097166		EIA_BOGENOMICS_1_23166416
S1_123172121	1	23172121	A	C	1849961151	0.00566802		EIA_BOGENOMICS_1_23172121
S1_123172138	1	23172138	A	C	1849961152	0.00607287		EIA_BOGENOMICS_1_23172138
S1_123172261	1	23172261	A	G	1849961153	0.00688259		EIA_BOGENOMICS_1_23172261
S1_123238411	1	23238411	T	G	1849961154	0.00445344		EIA_BOGENOMICS_1_23238411
S1_123238414	1	23238414	T	G	1849961155	0.0048583		EIA_BOGENOMICS_1_23238414
S1_123276291	1	23276291	T	C	1849961156	0.00323887		EIA_BOGENOMICS_1_23276291
S1_123276337	1	23276337	A	C	1849961157	0.00404858		EIA_BOGENOMICS_1_23276337
S1_123287344	1	23287344	T	G	1849961158	0.00728745		EIA_BOGENOMICS_1_23287344
S1_123287369	1	23287369	T	G	1849961159	0.0186386		EIA_BOGENOMICS_1_23287369
S1_123287392	1	23287392	A	G	1849961160	0.00445344		EIA_BOGENOMICS_1_23287392
S1_123287424	1	23287424	A	C	1849961161	0.0048583		EIA_BOGENOMICS_1_23287424
S1_123287440	1	23287440	A	T	1849961162	0.0048583		EIA_BOGENOMICS_1_23287440
S1_123295208	1	23295208	T	C	1849961163	0.00404858		EIA_BOGENOMICS_1_23295208
S1_123295212	1	23295212	A	C	1849961164	0.0048583		EIA_BOGENOMICS_1_23295212
S1_123295220	1	23295220	A	C	1849961165	0.00526316		EIA_BOGENOMICS_1_23295220
S1_123296492	1	23296492	A	G	1849961166	0.00404858		EIA_BOGENOMICS_1_23296492
S1_123298759	1	23298759	T	G	1849961167	0.00404858		EIA_BOGENOMICS_1_23298759
S1_123298809	1	23298809	A	G	1849961168	0.00364373		EIA_BOGENOMICS_1_23298809
S1_123314181	1	23314181	T	C	1849961169	0.129571		EIA_BOGENOMICS_1_23314181
S1_123314332	1	23314332	G	C	1849961170	0.00445344		EIA_BOGENOMICS_1_23314332
S1_123314333	1	23314333	T	G	1849961171	0.0309951		EIA_BOGENOMICS_1_23314333
S1_123317079	1	23317079	A	T	1849961172	0.00283401		EIA_BOGENOMICS_1_23317079
S1_123360747	1	23360747	A	G	1849961173	0.00566802		EIA_BOGENOMICS_1_23360747
S1_123360754	1	23360754	T	G	1849961174	0.00526316		EIA_BOGENOMICS_1_23360754
S1_123360851	1	23360851	A	C	1849961175	0.00364373		EIA_BOGENOMICS_1_23360851
S1_123367211	1	23367211	C	G	1849961176	0.00445344		EIA_BOGENOMICS_1_23367211
S1_123405391	1	23405391	A	G	1849961177	0.00404858		EIA_BOGENOMICS_1_23405391
S1_123501124	1	23501124	C	A	1849961178	0.0128755		EIA_BOGENOMICS_1_23501124
S1_123501126	1	23501126	G	A	1849961179	0.00647773		EIA_BOGENOMICS_1_23501126
S1_123501128	1	23501128	A	T	1849961180	0.0383615		EIA_BOGENOMICS_1_23501128
S1_123501131	1	23501131	G	T	1849961181	0.00769231		EIA_BOGENOMICS_1_23501131
S1_123501134	1	23501134	G	T	1849961182	0.00690495		EIA_BOGENOMICS_1_23501134
S1_123501137	1	23501137	G	T	1849961183	0.0126427		EIA_BOGENOMICS_1_23501137
S1_123501140	1	23501140	C	A	1849961184	0.00649351		EIA_BOGENOMICS_1_23501140
S1_123501142	1	23501142	G	T	1849961185	0.00487013		EIA_BOGENOMICS_1_23501142
S1_123501145	1	23501145	G	C	1849961186	0.024239		EIA_BOGENOMICS_1_23501145
S1_123511098	1	23511098	A	C	1849961187	0.00931174		EIA_BOGENOMICS_1_23511098
S1_123527831	1	23527831	T	G	1849961188	0.00486618		EIA_BOGENOMICS_1_23527831
S1_123527839	1	23527839	T	G	1849961189	0.00404858		EIA_BOGENOMICS_1_23527839
S1_123527843	1	23527843	T	C	1849961190	0.00445344		EIA_BOGENOMICS_1_23527843
S1_123527849	1	23527849	T	C	1849961191	0.00404858		EIA_BOGENOMICS_1_23527849
S1_123527894	1	23527894	T	G	1849961192	0.00404858		EIA_BOGENOMICS_1_23527894
S1_123623015	1	23623015	A	C	1849961193	0.00445344		EIA_BOGENOMICS_1_23623015
S1_123634110	1	23634110	C	T	1849961194	0.0234043		EIA_BOGENOMICS_1_23634110
S1_123701407	1	23701407	T	C	1849961195	0.00566802		EIA_BOGENOMICS_1_23701407
S1_123701417	1	23701417	T	G	1849961196	0.00607287		EIA_BOGENOMICS_1_23701417
S1_123701432	1	23701432	T	G	1849961197	0.0105263		EIA_BOGENOMICS_1_23701432
S1_123701448	1	23701448	T	G	1849961198	0.00607287		EIA_BOGENOMICS_1_23701448
S1_123701453	1	23701453	T	A	1849961199	0.00445344		EIA_BOGENOMICS_1_23701453
S1_123701469	1	23701469	T	G	1849961200	0.00607287		EIA_BOGENOMICS_1_23701469
S1_123701472	1	23701472	T	G	1849961201	0.0399807		EIA_BOGENOMICS_1_23701472
S1_123701480	1	23701480	T	G	1849961202	0.0048583		EIA_BOGENOMICS_1_23701480
S1_123701483	1	23701483	T	A	1849961203	0.00323887		EIA_BOGENOMICS_1_23701483
S1_123701487	1	23701487	G	A	1849961204	0.0048583		EIA_BOGENOMICS_1_23701487
S1_123701490	1	23701490	T	C	1849961205	0.00364373		EIA_BOGENOMICS_1_23701490
S1_123788201	1	23788201	T	C	1849961206	0.00809717		EIA_BOGENOMICS_1_23788201
S1_123817743	1	23817743	T	G	1849961207	0.00728745		EIA_BOGENOMICS_1_23817743
S1_123836854	1	23836854	G	C	1849961208	0.00404858		EIA_BOGENOMICS_1_23836854
S1_123836856	1	23836856	A	C	1849961209	0.180258		EIA_BOGENOMICS_1_23836856
S1_123836857	1	23836857	C	G	1849961210	0.00283401		EIA_BOGENOMICS_1_23836857
S1_123836861	1	23836861	A	C	1849961211	0.17562		EIA_BOGENOMICS_1_23836861
S1_123836869	1	23836869	A	C	1849961212	0.0889831		EIA_BOGENOMICS_1_23836869
S1_123836896	1	23836896	G	T	1849961213	0.00364373		EIA_BOGENOMICS_1_23836896
S1_123926283	1	23926283	T	G	1849961214	0.00728745		EIA_BOGENOMICS_1_23926283
S1_123926322	1	23926322	C	G	1849961215	0.00404858		EIA_BOGENOMICS_1_23926322
S1_123926335	1	23926335	A	T	1849961216	0.00566802		EIA_BOGENOMICS_1_23926335
S1_123926346	1	23926346	A	T	1849961217	0.00566802		EIA_BOGENOMICS_1_23926346
S1_123933545	1	23933545	T	G	1849961218	0.0048583		EIA_BOGENOMICS_1_23933545
S1_123933623	1	23933623	A	T	1849961219	0.0048583		EIA_BOGENOMICS_1_23933623
S1_124016214	1	24016214	A	C	1849961220	0.00566802		EIA_BOGENOMICS_1_24016214
S1_124098301	1	24098301	T	C	1849961221	0.0048583		EIA_BOGENOMICS_1_24098301
S1_124098337	1	24098337	T	C	1849961222	0.00404858		EIA_BOGENOMICS_1_24098337
S1_124098341	1	24098341	T	G	1849961223	0.00364373		EIA_BOGENOMICS_1_24098341
S1_124098348	1	24098348	A	T	1849961224	0.00404858		EIA_BOGENOMICS_1_24098348
S1_124098364	1	24098364	A	G	1849961225	0.0048583		EIA_BOGENOMICS_1_24098364
S1_124110523	1	24110523	T	A	1849961226	0.0518135		EIA_BOGENOMICS_1_24110523
S1_124110524	1	24110524	T	C	1849961227	0.996761		EIA_BOGENOMICS_1_24110524
S1_124110526	1	24110526	T	C	1849961228	0.00809717		EIA_BOGENOMICS_1_24110526
S1_124110585	1	24110585	A	G	1849961229	0.00526316		EIA_BOGENOMICS_1_24110585
S1_124110587	1	24110587	G	T	1849961230	0.0317073		EIA_BOGENOMICS_1_24110587
S1_124150543	1	24150543	G	T	1849961231	0.0048583		EIA_BOGENOMICS_1_24150543
S1_124150544	1	24150544	T	G	1849961232	0.0383944		EIA_BOGENOMICS_1_24150544
S1_124152178	1	24152178	T	G	1849961233	0.00890688		EIA_BOGENOMICS_1_24152178
S1_124152238	1	24152238	T	C	1849961234	0.00445344		EIA_BOGENOMICS_1_24152238
S1_124153795	1	24153795	A	G	1849961235	0.00607287		EIA_BOGENOMICS_1_24153795
S1_124172438	1	24172438	A	C	1849961236	0.434659		EIA_BOGENOMICS_1_24172438
S1_124172439	1	24172439	T	A	1849961237	0.434659		EIA_BOGENOMICS_1_24172439
S1_124172440	1	24172440	G	A	1849961238	0.434659		EIA_BOGENOMICS_1_24172440
S1_124205960	1	24205960	A	C	1849961239	0.0325123		EIA_BOGENOMICS_1_24205960
S1_124205965	1	24205965	A	C	1849961240	0.0154096		EIA_BOGENOMICS_1_24205965
S1_124205986	1	24205986	A	G	1849961241	0.0048583		EIA_BOGENOMICS_1_24205986
S1_124205987	1	24205987	A	G	1849961242	0.00404858		EIA_BOGENOMICS_1_24205987
S1_124269772	1	24269772	T	G	1849961243	0.00647773		EIA_BOGENOMICS_1_24269772
S1_124269779	1	24269779	T	G	1849961244	0.0105263		EIA_BOGENOMICS_1_24269779
S1_124269789	1	24269789	T	G	1849961245	0.00526316		EIA_BOGENOMICS_1_24269789
S1_124269790	1	24269790	C	T	1849961246	0.00566802		EIA_BOGENOMICS_1_24269790
S1_124364649	1	24364649	T	G	1849961247	0.0048583		EIA_BOGENOMICS_1_24364649
S1_124364679	1	24364679	T	G	1849961248	0.0048583		EIA_BOGENOMICS_1_24364679
S1_124364810	1	24364810	A	T	1849961249	0.00566802		EIA_BOGENOMICS_1_24364810
S1_124374775	1	24374775	A	C	1849961250	0.00404858		EIA_BOGENOMICS_1_24374775
S1_124374795	1	24374795	T	C	1849961251	0.00445344		EIA_BOGENOMICS_1_24374795
S1_124480358	1	24480358	T	G	1849961252	0.00566802		EIA_BOGENOMICS_1_24480358
S1_124480468	1	24480468	A	C	1849961253	0.00445344		EIA_BOGENOMICS_1_24480468
S1_124613806	1	24613806	A	C	1849961254	0.00769231		EIA_BOGENOMICS_1_24613806
S1_124666003	1	24666003	A	C	1849961255	0.0137237		EIA_BOGENOMICS_1_24666003
S1_124666046	1	24666046	G	C	1849961256	0.00404858		EIA_BOGENOMICS_1_24666046
S1_124666049	1	24666049	A	C	1849961257	0.0048583		EIA_BOGENOMICS_1_24666049
S1_124670255	1	24670255	G	C	1849961258	0.00486224		EIA_BOGENOMICS_1_24670255
S1_124714358	1	24714358	T	G	1849961259	0.00728745		EIA_BOGENOMICS_1_24714358
S1_124759899	1	24759899	T	G	1849961260	0.00404858		EIA_BOGENOMICS_1_24759899
S1_124762802	1	24762802	T	C	1849961261	0.0048583		EIA_BOGENOMICS_1_24762802
S1_124762910	1	24762910	T	C	1849961262	0.00404858		EIA_BOGENOMICS_1_24762910
S1_124762916	1	24762916	A	G	1849961263	0.00404858		EIA_BOGENOMICS_1_24762916
S1_124774128	1	24774128	A	G	1849961264	0.00404858		EIA_BOGENOMICS_1_24774128
S1_124774296	1	24774296	A	C	1849961265	0.00777414		EIA_BOGENOMICS_1_24774296
S1_124809038	1	24809038	T	A	1849961266	0.0060778		EIA_BOGENOMICS_1_24809038
S1_124809056	1	24809056	T	C	1849961267	0.00753138		EIA_BOGENOMICS_1_24809056
S1_124809083	1	24809083	A	C	1849961268	0.00665557		EIA_BOGENOMICS_1_24809083
S1_124896859	1	24896859	T	G	1849961269	0.00526316		EIA_BOGENOMICS_1_24896859
S1_124896869	1	24896869	T	C	1849961270	0.011336		EIA_BOGENOMICS_1_24896869
S1_124910992	1	24910992	T	G	1849961271	0.00850202		EIA_BOGENOMICS_1_24910992
S1_124911000	1	24911000	T	G	1849961272	0.0097166		EIA_BOGENOMICS_1_24911000
S1_124911041	1	24911041	A	G	1849961273	0.00566802		EIA_BOGENOMICS_1_24911041
S1_124911052	1	24911052	T	C	1849961274	0.00202429		EIA_BOGENOMICS_1_24911052
S1_124917236	1	24917236	T	G	1849961275	0.00607287		EIA_BOGENOMICS_1_24917236
S1_124917271	1	24917271	T	G	1849961276	0.0121951		EIA_BOGENOMICS_1_24917271
S1_124917284	1	24917284	C	G	1849961277	0.00647773		EIA_BOGENOMICS_1_24917284
S1_124936858	1	24936858	T	G	1849961278	0.00688817		EIA_BOGENOMICS_1_24936858
S1_124936864	1	24936864	T	C	1849961279	0.00404858		EIA_BOGENOMICS_1_24936864
S1_124936867	1	24936867	A	C	1849961280	0.00607287		EIA_BOGENOMICS_1_24936867
S1_124936907	1	24936907	C	G	1849961281	0.00283401		EIA_BOGENOMICS_1_24936907
S1_124948271	1	24948271	A	C	1849961282	0.00688817		EIA_BOGENOMICS_1_24948271
S1_124948309	1	24948309	T	A	1849961283	0.00729335		EIA_BOGENOMICS_1_24948309
S1_125004106	1	25004106	T	G	1849961284	0.00692182		EIA_BOGENOMICS_1_25004106
S1_125098386	1	25098386	A	C	1849961285	0.0125506		EIA_BOGENOMICS_1_25098386
S1_125098396	1	25098396	A	C	1849961286	0.00850202		EIA_BOGENOMICS_1_25098396
S1_125118761	1	25118761	A	C	1849961287	0.00607287		EIA_BOGENOMICS_1_25118761
S1_125118891	1	25118891	A	C	1849961288	0.0163399		EIA_BOGENOMICS_1_25118891
S1_125125580	1	25125580	A	C	1849961289	0.00728745		EIA_BOGENOMICS_1_25125580
S1_125136433	1	25136433	T	C	1849961290	0.00343938		EIA_BOGENOMICS_1_25136433
S1_125163305	1	25163305	T	G	1849961291	0.00324149		EIA_BOGENOMICS_1_25163305
S1_125163346	1	25163346	T	A	1849961292	0.00608272		EIA_BOGENOMICS_1_25163346
S1_125163378	1	25163378	T	C	1849961293	0.00445705		EIA_BOGENOMICS_1_25163378
S1_125197097	1	25197097	A	G	1849961294	0.00405515		EIA_BOGENOMICS_1_25197097
S1_125197099	1	25197099	T	G	1849961295	0.0163399		EIA_BOGENOMICS_1_25197099
S1_125207290	1	25207290	T	A	1849961296	0.00364668		EIA_BOGENOMICS_1_25207290
S1_125207291	1	25207291	A	G	1849961297	0.00404858		EIA_BOGENOMICS_1_25207291
S1_125207335	1	25207335	A	G	1849961298	0.0048583		EIA_BOGENOMICS_1_25207335
S1_125287477	1	25287477	T	A	1849961299	0.00445344		EIA_BOGENOMICS_1_25287477
S1_125342769	1	25342769	A	C	1849961300	0.0105348		EIA_BOGENOMICS_1_25342769
S1_125399423	1	25399423	T	A	1849961301	0.00647773		EIA_BOGENOMICS_1_25399423
S1_125399431	1	25399431	T	G	1849961302	0.00566802		EIA_BOGENOMICS_1_25399431
S1_125399531	1	25399531	T	C	1849961303	0.00404858		EIA_BOGENOMICS_1_25399531
S1_125403370	1	25403370	A	G	1849961304	0.00445344		EIA_BOGENOMICS_1_25403370
S1_125403436	1	25403436	G	T	1849961305	0.00567721		EIA_BOGENOMICS_1_25403436
S1_125503299	1	25503299	T	C	1849961306	0.00364373		EIA_BOGENOMICS_1_25503299
S1_125503326	1	25503326	C	G	1849961307	0.00323887		EIA_BOGENOMICS_1_25503326
S1_125503366	1	25503366	A	T	1849961308	0.00445344		EIA_BOGENOMICS_1_25503366
S1_125503404	1	25503404	G	A	1849961309	0.0097166		EIA_BOGENOMICS_1_25503404
S1_125530030	1	25530030	A	C	1849961310	0.00202429		EIA_BOGENOMICS_1_25530030
S1_125530096	1	25530096	T	G	1849961311	0.00728745		EIA_BOGENOMICS_1_25530096
S1_125530102	1	25530102	T	C	1849961312	0.00445344		EIA_BOGENOMICS_1_25530102
S1_125530104	1	25530104	A	C	1849961313	0.0149798		EIA_BOGENOMICS_1_25530104
S1_125616258	1	25616258	A	C	1849961314	0.00526316		EIA_BOGENOMICS_1_25616258
S1_125630168	1	25630168	A	C	1849961315	0.00445344		EIA_BOGENOMICS_1_25630168
S1_125630175	1	25630175	G	T	1849961316	1		EIA_BOGENOMICS_1_25630175
S1_125702021	1	25702021	A	C	1849961317	0.0184275		EIA_BOGENOMICS_1_25702021
S1_125725264	1	25725264	A	G	1849961318	0.00445344		EIA_BOGENOMICS_1_25725264
S1_125737313	1	25737313	G	C	1849961319	0.00364373		EIA_BOGENOMICS_1_25737313
S1_125797016	1	25797016	A	C	1849961320	0.00931174		EIA_BOGENOMICS_1_25797016
S1_125844466	1	25844466	A	C	1849961321	0.00404858		EIA_BOGENOMICS_1_25844466
S1_125854968	1	25854968	A	G	1849961322	0.00364373		EIA_BOGENOMICS_1_25854968
S1_125855025	1	25855025	A	C	1849961323	0.00566802		EIA_BOGENOMICS_1_25855025
S1_126022437	1	26022437	T	C	1849961324	0.00364373		EIA_BOGENOMICS_1_26022437
S1_126046196	1	26046196	T	A	1849961325	0.013624		EIA_BOGENOMICS_1_26046196
S1_126046200	1	26046200	C	A	1849961326	0.00342131		EIA_BOGENOMICS_1_26046200
S1_126247874	1	26247874	G	T	1849961327	0.00931174		EIA_BOGENOMICS_1_26247874
S1_126247875	1	26247875	A	G	1849961328	0.0121457		EIA_BOGENOMICS_1_26247875
S1_126247880	1	26247880	T	G	1849961329	0.00526316		EIA_BOGENOMICS_1_26247880
S1_126247882	1	26247882	C	G	1849961330	0.00526316		EIA_BOGENOMICS_1_26247882
S1_126247883	1	26247883	A	C	1849961331	0.00931174		EIA_BOGENOMICS_1_26247883
S1_126293433	1	26293433	T	C	1849961332	0.0113452		EIA_BOGENOMICS_1_26293433
S1_126472110	1	26472110	A	G	1849961333	0.00647773		EIA_BOGENOMICS_1_26472110
S1_126472176	1	26472176	T	G	1849961334	0.00445344		EIA_BOGENOMICS_1_26472176
S1_126546300	1	26546300	A	G	1849961335	0.00428082		EIA_BOGENOMICS_1_26546300
S1_126546326	1	26546326	T	G	1849961336	0.0147569		EIA_BOGENOMICS_1_26546326
S1_126641890	1	26641890	A	C	1849961337	0.00364373		EIA_BOGENOMICS_1_26641890
S1_126676520	1	26676520	T	C	1849961338	0.00406174		EIA_BOGENOMICS_1_26676520
S1_126676772	1	26676772	A	C	1849961339	0.00405186		EIA_BOGENOMICS_1_26676772
S1_126683348	1	26683348	T	C	1849961340	0.00404858		EIA_BOGENOMICS_1_26683348
S1_126683349	1	26683349	C	G	1849961341	0.00404858		EIA_BOGENOMICS_1_26683349
S1_126691031	1	26691031	T	G	1849961342	0.00526316		EIA_BOGENOMICS_1_26691031
S1_126745305	1	26745305	A	C	1849961343	0.0048583		EIA_BOGENOMICS_1_26745305
S1_126745308	1	26745308	A	C	1849961344	0.0101215		EIA_BOGENOMICS_1_26745308
S1_126749003	1	26749003	A	G	1849961345	0.0614035		EIA_BOGENOMICS_1_26749003
S1_126749007	1	26749007	T	C	1849961346	0.00688817		EIA_BOGENOMICS_1_26749007
S1_126749020	1	26749020	A	G	1849961347	0.00405515		EIA_BOGENOMICS_1_26749020
S1_126749051	1	26749051	T	G	1849961348	0.00890688		EIA_BOGENOMICS_1_26749051
S1_126749065	1	26749065	A	G	1849961349	0.0048583		EIA_BOGENOMICS_1_26749065
S1_126749069	1	26749069	C	T	1849961350	0.938235		EIA_BOGENOMICS_1_26749069
S1_126785964	1	26785964	T	C	1849961351	0.0028363		EIA_BOGENOMICS_1_26785964
S1_126814400	1	26814400	T	A	1849961352	0.0146461		EIA_BOGENOMICS_1_26814400
S1_126816322	1	26816322	T	C	1849961353	0.00164474		EIA_BOGENOMICS_1_26816322
S1_126818296	1	26818296	T	C	1849961354	0.00370066		EIA_BOGENOMICS_1_26818296
S1_126841701	1	26841701	T	G	1849961355	0.00445705		EIA_BOGENOMICS_1_26841701
S1_126841707	1	26841707	T	C	1849961356	0.00445705		EIA_BOGENOMICS_1_26841707
S1_126841712	1	26841712	T	C	1849961357	0.00364964		EIA_BOGENOMICS_1_26841712
S1_126841732	1	26841732	A	C	1849961358	0.00323887		EIA_BOGENOMICS_1_26841732
S1_126841752	1	26841752	T	C	1849961359	0.00404858		EIA_BOGENOMICS_1_26841752
S1_127015608	1	27015608	A	C	1849961360	0.00364373		EIA_BOGENOMICS_1_27015608
S1_127031088	1	27031088	G	C	1849961361	0.00161943		EIA_BOGENOMICS_1_27031088
S1_127044528	1	27044528	T	G	1849961362	0.00364373		EIA_BOGENOMICS_1_27044528
S1_127044532	1	27044532	T	G	1849961363	0.0102965		EIA_BOGENOMICS_1_27044532
S1_127044540	1	27044540	T	G	1849961364	0.00569106		EIA_BOGENOMICS_1_27044540
S1_127044545	1	27044545	T	C	1849961365	0.0048583		EIA_BOGENOMICS_1_27044545
S1_127044624	1	27044624	T	G	1849961366	0.00486618		EIA_BOGENOMICS_1_27044624
S1_127060061	1	27060061	T	G	1849961367	0.00769231		EIA_BOGENOMICS_1_27060061
S1_127060109	1	27060109	A	G	1849961368	0.00728745		EIA_BOGENOMICS_1_27060109
S1_127082594	1	27082594	T	G	1849961369	0.0048583		EIA_BOGENOMICS_1_27082594
[truncated: 63,536 more rows]

## Sheet: SNPs in non-annoted regions 
Further identified SNPs that occurred within poorly annotated regions (gaps) of the genome
Marker	#CHROM	POS	REF	ALT	INFO	ref_allele
S1_60274263	1	60274263	A	G	VRT=1;LID:Chr1_S160274263	N
S1_60274264	1	60274264	A	C	VRT=1;LID:Chr1_S160274264	N
S2_113312509	2	113312509	T	G	VRT=1;LID:Chr2_S2113312509	N
S2_113312510	2	113312510	T	C	VRT=1;LID:Chr2_S2113312510	N
S5_57135949	5	57135949	T	G	VRT=1;LID:Chr5_S557135949	N
S5_57135950	5	57135950	T	C	VRT=1;LID:Chr5_S557135950	N
S11_27814939	11	27814939	G	C	VRT=1;LID:Chr11_S1127814939	N
S12_82494744	12	82494744	A	G	VRT=1;LID:Chr12_S1282494744	N
S15_82985303	15	82985303	G	A	VRT=1;LID:Chr15_S1582985303	N
S15_82985304	15	82985304	T	C	VRT=1;LID:Chr15_S1582985304	N
S21_65707506	21	65707506	C	T	VRT=1;LID:Chr21_S2165707506	N
S21_65707508	21	65707508	T	G	VRT=1;LID:Chr21_S2165707508	N
S21_65707509	21	65707509	G	C	VRT=1;LID:Chr21_S2165707509	N
S22_57514413	22	57514413	A	G	VRT=1;LID:Chr22_S2257514413	N
