# Supplementary material for: High density genome wide genotyping-by-sequencing and association identifies common and low frequency SNPs, and novel candidate genes influencing cow milk traits
Source: Sci Rep. 2016 Aug 10;6:31109. doi: 10.1038/srep31109 (PMC4979022; doi:10.1038/srep31109)
Supplement: Supplementary Table S4 [file srep31109-s3.xls]

## Sheet: Table S4a_TDFat%
Table S4a: Significant genome wide associations between studied markers and test day fat percentage (TFP)
Total number of significant associations = 36
Both models = 22 significant associations							Significant associations in intergenic regions = 26
Additive model only = 5 significant associations							Significant associations in gene regions = 10
Dominant model only = 9 significant associations
Marker	Chromosome	Position		RS# or SS#		Reference	Alternate	Strand	Classification	Priority	Gene(s)	Transcripts(s)	HGVS Description	Minor Allele	Major Allele	P-Value	Bonf. Corrected P-Value	P-Value FDR	P-Value BH FDR	P-Value BY FDR	-log10(P-Value)	Regression Beta	Beta Standard Error	FDR	Proportion of Variance Explained	Call Rate	Minor Allele D Frequency	Major Allele d Frequency	Trait
Significant associations by the additive and dominant (grey highlight) models
S14_215462	14	215462		rs133629644		G	A	+	Intronic	3	PPP1R16A	NM_001193251	g.215462G>A	A	G	4.14321e-06	0.307082	0.0191927	0.0191927	0.226293	5.38266	0.187321	0.0404019	0.0191927	0.0263601	0.915829	0.262003	0.737997	TD Fat%_A
S14_215462	14	215462		rs133629644		G	A	+	Intronic	3	PPP1R16A	NM_001193251	g.215462G>A	A	G	2.58261e-06	0.191416	0.0147243	0.0147243	0.173608	5.58794	0.267837	0.0565544	0.0147243	0.027472	0.915829	0.262003	0.737997	TD Fat%_D
S14_271158	14	271158		rs132685115		C	T	+	Intronic	3	TONSL	NM_001075188	g.271158C>T	T	C	1.19334e-09	8.84467e-05	1.47411e-05	1.47411e-05	0.000173807	8.92324	0.241912	0.0393058	1.47411e-05	0.0455345	0.851759	0.270649	0.729351	TD Fat%_A
S14_271158	14	271158		rs132685115		C	T	+	Intronic	3	TONSL	NM_001075188	g.271158C>T	T	C	3.53954e-08	0.0026234	0.000374771	0.000374771	0.00441878	7.45105	0.322756	0.0579729	0.000374771	0.0375704	0.851759	0.270649	0.729351	TD Fat%_D
S14_277266	14	277266		rs135581384		A	G	+	Intronic	3	TONSL	NM_001075188	g.277266A>G	G	A	2.39554e-10	1.77551e-05	3.55101e-06	3.55101e-06	4.18686e-05	9.6206	0.256853	0.0400303	3.55101e-06	0.0492967	0.915829	0.257202	0.742798	TD Fat%_A
S14_277266	14	277266		rs135581384		A	G	+	Intronic	3	TONSL	NM_001075188	g.277266A>G	G	A	2.69839e-11	1.99996e-06	4.99991e-07	4.99991e-07	5.8952e-06	10.5689	0.374117	0.0553548	4.99991e-07	0.0543991	0.915829	0.257202	0.742798	TD Fat%_D
S14_392338	14	392338		rs209328075		C	T	+	Intergenic	1	?	?	g.392338C>T	T	C	3.71922e-13	2.75658e-08	1.37829e-08	1.37829e-08	1.62509e-07	12.4295	0.289525	0.0391766	1.37829e-08	0.0643585	0.943467	0.276298	0.723702	TD Fat%_A
S14_392338	14	392338		rs209328075		C	T	+	Intergenic	1	?	?	g.392338C>T	T	C	6.99086e-12	5.18141e-07	2.59071e-07	2.59071e-07	3.0546e-06	11.1555	0.380643	0.0546673	2.59071e-07	0.0575467	0.943467	0.276298	0.723702	TD Fat%_D
S14_412791	14	412791		rs135576599		A	G	+	Intronic	3	ADCK5	NM_001101110	g.412791A>G	G	A	1.2245e-12	9.07566e-08	3.02522e-08	3.02522e-08	3.56692e-07	11.912	0.274206	0.0379827	3.02522e-08	0.0615959	0.940955	0.259012	0.740988	TD Fat%_A
S14_412791	14	412791		rs135576599		A	G	+	Intronic	3	ADCK5	NM_001101110	g.412791A>G	G	A	1.54223e-14	1.14305e-09	1.14305e-09	1.14305e-09	1.34773e-08	13.8119	0.421588	0.0538315	1.14305e-09	0.0717078	0.940955	0.259012	0.740988	TD Fat%_D
S14_705269	14	705269		rs210465271		T	C	+	Intergenic	1	?	?	g.705269T>C	C	T	2.09521e-07	0.0155291	0.00172545	0.00172545	0.0203442	6.67877	0.204227	0.0389991	0.00172545	0.0333848	0.938442	0.305221	0.694779	TD Fat%_A
S14_705269	14	705269		rs210465271		T	C	+	Intergenic	1	?	?	g.705269T>C	C	T	6.75666e-07	0.0500783	0.00500783	0.00500783	0.0590454	6.17027	0.273496	0.0546043	0.00500783	0.030628	0.938442	0.305221	0.694779	TD Fat%_D
S14_707436	14	707436		rs436930795		A	G	+	Intergenic	1	?	?	g.707436A>G	G	A	2.16615e-06	0.160548	0.0123499	0.0123499	0.145613	5.66431	0.189397	0.0396854	0.013379	0.0278857	0.853015	0.289396	0.710604	TD Fat%_A
S14_707436	14	707436		rs436930795		A	G	+	Intergenic	1	?	?	g.707436A>G	G	A	1.42548e-06	0.105653	0.00880438	0.00880438	0.103809	5.84604	0.280948	0.0578265	0.00960478	0.0288705	0.853015	0.289396	0.710604	TD Fat%_D
S14_707458	14	707458		rs470862327		T	C	+	Intergenic	1	?	?	g.707458T>C	C	T	2.16615e-06	0.160548	0.0123499	0.0123499	0.145613	5.66431	0.189397	0.0396854	0.0123499	0.0278857	0.853015	0.289396	0.710604	TD Fat%_A
S14_707458	14	707458		rs470862327		T	C	+	Intergenic	1	?	?	g.707458T>C	C	T	1.42548e-06	0.105653	0.00880438	0.00880438	0.103809	5.84604	0.280948	0.0578265	0.00880438	0.0288705	0.853015	0.289396	0.710604	TD Fat%_D
S14_714785	14	714785		rs210191478		G	A	+	Intergenic	1	?	?	g.714785G>A	A	G	9.63863e-09	0.000714386	0.000102055	0.000102055	0.00120329	8.01598	0.225666	0.038916	0.000102055	0.0406295	0.889447	0.314972	0.685028	TD Fat%_A
S14_714785	14	714785		rs210191478		G	A	+	Intergenic	1	?	?	g.714785G>A	A	G	6.42811e-09	0.000476433	7.94054e-05	7.94054e-05	0.000936239	8.19192	0.326848	0.0556883	7.94054e-05	0.0415815	0.889447	0.314972	0.685028	TD Fat%_D
S14_714848	14	714848		rs207501095		A	G	+	Intergenic	1	?	?	g.714848A>G	G	A	6.82539e-11	5.05877e-06	1.26469e-06	1.26469e-06	1.49115e-05	10.1659	0.253981	0.0383947	1.26469e-06	0.0522326	0.874372	0.307471	0.692529	TD Fat%_A
S14_714848	14	714848		rs207501095		A	G	+	Intergenic	1	?	?	g.714848A>G	G	A	3.49841e-10	2.59291e-05	5.18583e-06	5.18583e-06	6.11441e-05	9.45613	0.3591	0.0565018	5.18583e-06	0.0484101	0.874372	0.307471	0.692529	TD Fat%_D
S14_1074199	14	1074199		rs210334336		G	T	+	Intergenic	1	?	?	g.1074199G>T	T	G	2.09033e-13	1.54929e-08	1.54929e-08	1.37829e-08	1.62509e-07	12.6798	0.302902	0.0405396	1.54929e-08	0.0656922	0.973618	0.287742	0.712258	TD Fat%_A
S14_1074199	14	1074199		rs210334336		G	T	+	Intergenic	1	?	?	g.1074199G>T	T	G	1.5255e-11	1.13066e-06	3.76886e-07	3.76886e-07	4.44372e-06	10.8166	0.375293	0.0548236	3.76886e-07	0.0557291	0.973618	0.287742	0.712258	TD Fat%_D
S14_1092614	14	1092614		rs110638778		G	A	+	Intergenic	1	?	?	g.1092614G>A	A	G	5.08972e-08	0.00377235	0.000471544	0.000471544	0.00555979	7.29331	0.217858	0.0396017	0.000471544	0.0367157	0.974874	0.374356	0.625644	TD Fat%_A
S14_1092614	14	1092614		rs110638778		G	A	+	Intergenic	1	?	?	g.1092614G>A	A	G	1.6838e-07	0.0124798	0.00138665	0.00138665	0.0163494	6.77371	0.293428	0.0555912	0.00138665	0.0338995	0.974874	0.374356	0.625644	TD Fat%_D
S20_2735814	20	2735814		ss1850214424		A	C	+	Intergenic	1	?	?	g.2735814A>C	C	A	2.28888e-05	1	0.0706854	0.0706854	0.833425	4.64038	-0.611412	0.143522	0.0706854	0.0223457	1	0.0150754	0.984925	TD Fat%_A
S20_2735814	20	2735814		ss1850214424		A	C	+	Intergenic	1	?	?	g.2735814A>C	C	A	2.79199e-05	1	0.07959	0.07959	0.938416	4.55409	-0.643543	0.152701	0.07959	0.0218798	1	0.0150754	0.984925	TD Fat%_D
S14_3016578	14	3016578		rs110049376		A	G	+	Intergenic	1	?	?	g.3016578A>G	G	A	1.99655e-05	1	0.0643385	0.0643385	0.758591	4.69972	0.179135	0.0417448	0.0643385	0.0226661	0.991206	0.270596	0.729404	TD Fat%_A
S14_3016578	14	3016578		rs110049376		A	G	+	Intergenic	1	?	?	g.3016578A>G	G	A	6.38757e-06	0.473427	0.0315618	0.0315618	0.372134	5.19466	0.253363	0.0557616	0.0315618	0.0253424	0.991206	0.270596	0.729404	TD Fat%_D
S14_3449027	14	3449027		rs133123595		A	G	+	Intergenic	1	?	?	g.3449027A>G	G	A	1.13708e-06	0.0842771	0.00842771	0.00842771	0.0993679	5.94421	0.197426	0.0402551	0.00842771	0.0294026	0.964824	0.279948	0.720052	TD Fat%_A
S14_3449027	14	3449027		rs133123595		A	G	+	Intergenic	1	?	?	g.3449027A>G	G	A	2.79215e-06	0.206945	0.0147818	0.0147818	0.174287	5.55406	0.261189	0.055341	0.0147818	0.0272884	0.964824	0.279948	0.720052	TD Fat%_D
S14_3590983	14	3590983		rs381816253		C	G	+	Intergenic	1	?	?	g.3590983C>G	G	C	1.86278e-05	1	0.0627561	0.0627561	0.739934	4.72984	0.159318	0.0369911	0.0657445	0.0228288	0.890704	0.380818	0.619182	TD Fat%_A
S14_3590983	14	3590983		rs381816253		C	G	+	Intergenic	1	?	?	g.3590983C>G	G	C	2.60893e-05	1	0.0773464	0.0773464	0.911962	4.58354	0.239494	0.0566175	0.0805692	0.0220388	0.890704	0.380818	0.619182	TD Fat%_D
S14_3590986	14	3590986		rs207862021		G	T	+	Intergenic	1	?	?	g.3590986G>T	T	G	1.86278e-05	1	0.0627561	0.0627561	0.739934	4.72984	0.159318	0.0369911	0.0627561	0.0228288	0.890704	0.380818	0.619182	TD Fat%_A
S14_3590986	14	3590986		rs207862021		G	T	+	Intergenic	1	?	?	g.3590986G>T	T	G	2.60893e-05	1	0.0773464	0.0773464	0.911962	4.58354	0.239494	0.0566175	0.0773464	0.0220388	0.890704	0.380818	0.619182	TD Fat%_D
S17_11520990	17	11520990		ss1850176355		T	G	+	Intronic	3	EDNRA	NM_174308	g.11520990T>G	G	T	2.62726e-05	1	0.0778898	0.0778898	0.918369	4.5805	-0.525903	0.124374	0.0778898	0.0220224	1	0.0175879	0.982412	TD Fat%_A
S17_11520990	17	11520990		ss1850176355		T	G	+	Intronic	3	EDNRA	NM_174308	g.11520990T>G	G	T	1.67512e-05	1	0.0620775	0.0620775	0.731932	4.77595	-0.624962	0.144303	0.0620775	0.023078	1	0.0175879	0.982412	TD Fat%_D
S27_14944791	27	14944791		ss1850284750		T	C	+	Intergenic	1	?	?	g.14944791T>C	C	T	3.03094e-05	1	0.0832015	0.0832015	0.980998	4.51842	-0.526194	0.125421	0.0832015	0.0216874	0.96608	0.0208062	0.979194	TD Fat%_A
S27_14944791	27	14944791		ss1850284750		T	C	+	Intergenic	1	?	?	g.14944791T>C	C	T	1.87902e-05	1	0.0633033	0.0633033	0.746385	4.72607	-0.561877	0.130519	0.0633033	0.0228085	0.96608	0.0208062	0.979194	TD Fat%_D
S22_60211708	22	60211708		ss1850244253		G	T	+	Intergenic	1	?	?	g.60211708G>T	T	G	4.72707e-06	0.350356	0.0206092	0.0206092	0.242995	5.32541	-0.340283	0.0738402	0.0206092	0.0260501	0.967337	0.0681818	0.931818	TD Fat%_A
S22_60211708	22	60211708		ss1850244253		G	T	+	Intergenic	1	?	?	g.60211708G>T	T	G	2.12893e-05	1	0.0686043	0.0686043	0.808887	4.67184	-0.340544	0.0796299	0.0686043	0.0225156	0.967337	0.0681818	0.931818	TD Fat%_D
S11_103120099	11	103120099		rs137050272		A	G	+	Intergenic	1	?	?	g.103120099A>G	G	A	1.68807e-06	0.125115	0.0113741	0.0113741	0.134108	5.77261	-0.507683	0.105244	0.0113741	0.0284726	0.983668	0.0229885	0.977011	TD Fat%_A
S11_103120099	11	103120099		rs137050272		A	G	+	Intergenic	1	?	?	g.103120099A>G	G	A	1.28017e-07	0.00948821	0.00118603	0.00118603	0.013984	6.89273	-0.710549	0.133309	0.00118603	0.0345447	0.983668	0.0229885	0.977011	TD Fat%_D
S3_108393170	3	108393170		rs445966307		A	C	+	Intronic	3	PTPRF	NM_001101079	g.108393170A>C	C	A	1.52182e-05	1	0.0563963	0.0563963	0.664947	4.81764	-0.584697	0.134336	0.0563963	0.0233032	0.987437	0.0184478	0.981552	TD Fat%_A
S3_108393170	3	108393170		rs445966307		A	C	+	Intronic	3	PTPRF	NM_001101079	g.108393170A>C	C	A	1.52182e-05	1	0.0593645	0.0593645	0.699944	4.81764	-0.584697	0.134336	0.0593645	0.0233032	0.987437	0.0184478	0.981552	TD Fat%_D
Significant associations by the additive model only
S14_1028006	14	1028006		rs109714772		A	G	+	Intergenic	1	?	?	g.1028006A>G	G	A	5.07829e-06	0.376388	0.0209104	0.0209104	0.246547	5.29428	-0.175977	0.0383139	0.0209104	0.0258816	0.973618	0.382581	0.617419	TD Fat%_A
S14_1092930	14	1092930		ss1850142751		T	C	+	Intergenic	1	?	?	g.1092930T>C	C	T	3.03777e-06	0.225151	0.0160822	0.0160822	0.189619	5.51744	0.181366	0.0385723	0.0160822	0.0270901	0.959799	0.370419	0.629581	TD Fat%_A
S10_26036745	10	26036745		ss1850090958		A	C	+	Coding	7	TEP1	NM_001206912	g.26036745A>C	C	A	1.23253e-05	0.913513	0.0480796	0.0480796	0.566889	4.9092	-0.534264	0.121435	0.0480796	0.0237982	0.994975	0.0157828	0.984217	TD Fat%_A
S21_34082280	21	34082280		ss1850229276		T	G	+	Intronic	3	EDC3	NM_001031758	g.34082280T>G	G	T	3.58382e-06	0.265622	0.0177081	0.0177081	0.20879	5.44565	-0.6333	0.135693	0.0177081	0.0267012	0.998744	0.0150943	0.984906	TD Fat%_A
S20_38406577	20	38406577		rs466001634		A	G	+	Intergenic	1	?	?	g.38406577A>G	G	A	2.93825e-05	1	0.0837592	0.0832015	0.980998	4.53191	-0.18103	0.0430757	0.0837592	0.0217602	0.920854	0.216235	0.783765	TD Fat%_A
Significant associations by the dominant model only
S5_1569102	5	1569102		rs436392082		G	A	+	Intergenic	1	?	?	g.1569102G>A	A	G	3.86191e-05	1	0.095411	0.0950957	1	4.4132	0.592556	0.143166	0.095411	0.0211198	0.964824	0.0240885	0.975911	TD Fat%_D
S5_1569121	5	1569121		rs382849766		T	G	+	Intergenic	1	?	?	g.1569121T>G	G	T	3.37768e-05	1	0.0894085	0.0894085	1	4.47138	0.59694	0.143142	0.0894085	0.0214336	0.96608	0.0240572	0.975943	TD Fat%_D
S14_1666599	14	1666599		rs207822284		C	T	+	Intergenic	1	?	?	g.1666599C>T	T	C	3.97745e-05	1	0.0950957	0.0950957	1	4.4004	0.226123	0.0547245	0.0950957	0.0210508	0.964824	0.29362	0.70638	TD Fat%_D
S14_2513747	14	2513747		rs207542860		C	T	+	Intronic	3	TRAPPC9	NM_001037474	g.2513747C>T	T	C	7.07946e-06	0.524708	0.0327943	0.0327943	0.386665	5.15	0.252674	0.055884	0.0327943	0.0251007	0.959799	0.335079	0.664921	TD Fat%_D
S29_9009252	29	9009252		ss1850314769		T	C	+	Intergenic	1	?	?	g.9009252T>C	C	T	1.78195e-05	1	0.0628918	0.0628918	0.741534	4.7491	-0.277053	0.0641779	0.0628918	0.0229329	0.977387	0.369537	0.630463	TD Fat%_D
S17_48121597	17	48121597		rs109745026		G	A	+	Intergenic	1	?	?	g.48121597G>A	A	G	1.24713e-05	0.924335	0.0543727	0.0543727	0.641087	4.90409	0.275137	0.0625742	0.0543727	0.0237705	0.855528	0.194567	0.805433	TD Fat%_D
S13_74353017	13	74353017		ss1850139198		A	C	+	Intronic	3	MATN4	NM_001191311	g.74353017A>C	C	A	3.8348e-05	1	0.0980083	0.0950957	1	4.41626	-0.390419	0.0942904	0.0980083	0.0211363	0.981156	0.0454545	0.954545	TD Fat%_D
S2_78485721	2	78485721		ss1849982270		A	C	+	Intergenic	1	?	?	g.78485721A>C	C	A	3.35137e-05	1	0.0919977	0.0894085	1	4.47478	-0.591059	0.14167	0.0919977	0.0214519	1	0.0169598	0.98304	TD Fat%_D
S1_146045552	1	146045552		rs466469615		C	T	+	Intergenic	1	?	?	g.146045552C>T	T	C	1.39836e-05	1	0.0575791	0.0575791	0.678894	4.85438	-0.521508	0.119299	0.0575791	0.0235018	0.973618	0.0270968	0.972903	TD Fat%_D

## Sheet: Table S4b_TDProtein%
Table S4b: Significant genome wide associations between studied markers and test day protein percentage (TPP)
Total number of significant associations = 53
Both models = 22 significant associations								Significant associations in intergenic regions = 33
Additive model only = 24 significant associations								Significant associations in gene regions = 20
Dominant model only = 7 significant associations
Marker	Chromosome	Position		RS# or SS#		Reference	Alternate	Classification	Priority	Gene(s)	Transcripts(s)	HGVS Description	Minor Allele	Major Allele	P-Value	Bonf. Corrected P-Value	P-Value FDR	P-Value BH FDR	P-Value BY FDR	-log10(P-Value)	Regression Beta	Beta Standard Error	Expected P	-log10(Expected P)	FDR	Proportion of Variance Explained	Call Rate	Minor Allele D Frequency	Major Allele d Frequency	Trait
Significant associations by the additive and dominant (grey highlight) models
S25_1796704	25	1796704		rs480467863		T	C	Intronic	3	MAPK8IP3	NM_001076096	g.1796704T>C	C	T	2.20862e-05	1	0.0564471	0.0564471	0.665546	4.65588	-0.246753	0.0578121	0.000384527	3.41507	0.0564471	0.0224294	0.972362	0.0381137	0.961886	TD Protein%_A
S25_1796704	25	1796704		rs480467863		T	C	Intronic	3	MAPK8IP3	NM_001076096	g.1796704T>C	C	T	8.32705e-06	0.617176	0.0617176	0.0617176	0.727689	5.07951	-0.273057	0.0608682	0.000128176	3.89219	0.0617176	0.0247193	0.972362	0.0381137	0.961886	TD Protein%_D
S4_7777308	4	7777308		ss1850008560		A	C	Intronic	3	CDK14	NM_001206776	g.7777308A>C	C	A	1.45569e-05	1	0.0490414	0.0482037	0.568352	4.83693	-0.3679	0.0843331	0.000290082	3.53748	0.0490414	0.0234075	1	0.0163317	0.983668	TD Protein%_A
S4_7777308	4	7777308		ss1850008560		A	C	Intronic	3	CDK14	NM_001206776	g.7777308A>C	C	A	1.45569e-05	1	0.0899092	0.0791918	0.933721	4.83693	-0.3679	0.0843331	0.00015516	3.80922	0.0899092	0.0234075	1	0.0163317	0.983668	TD Protein%_D
S28_9062042	28	9062042		ss1850290879		A	C	Intergenic	1	?	?	g.9062042A>C	C	A	9.20944e-06	0.682576	0.0401515	0.0396472	0.467466	5.03577	-0.382674	0.085725	0.000222621	3.65243	0.0401515	0.0244826	1	0.0157035	0.984296	TD Protein%_A
S28_9062042	28	9062042		ss1850290879		A	C	Intergenic	1	?	?	g.9062042A>C	C	A	9.20944e-06	0.682576	0.0620524	0.0620524	0.731636	5.03577	-0.382674	0.085725	0.000141668	3.84873	0.0620524	0.0244826	1	0.0157035	0.984296	TD Protein%_D
S17_11520990	17	11520990		ss1850176355		T	G	Intronic	3	EDNRA	NM_174308	g.11520990T>G	G	T	1.71415e-05	1	0.0529366	0.0511601	0.603209	4.76595	-0.328003	0.0758262	0.000317066	3.49885	0.0529366	0.0230239	1	0.0175879	0.982412	TD Protein%_A
S17_11520990	17	11520990		ss1850176355		T	G	Intronic	3	EDNRA	NM_174308	g.11520990T>G	G	T	2.6761e-06	0.198345	0.0495861	0.0495861	0.584651	5.5725	-0.415072	0.0877809	4.72226e-05	4.32585	0.0495861	0.0273883	1	0.0175879	0.982412	TD Protein%_D
S27_14944791	27	14944791		ss1850284750		T	C	Intergenic	1	?	?	g.14944791T>C	C	T	4.15795e-05	1	0.0856041	0.0856041	1	4.38112	-0.315365	0.0765152	0.000478972	3.31969	0.0856041	0.0209468	0.96608	0.0208062	0.979194	TD Protein%_A
S27_14944791	27	14944791		ss1850284750		T	C	Intergenic	1	?	?	g.14944791T>C	C	T	1.49477e-05	1	0.0852216	0.0791918	0.933721	4.82542	-0.346462	0.0795272	0.000168652	3.77301	0.0852216	0.0233453	0.96608	0.0208062	0.979194	TD Protein%_D
S5_25980309	5	25980309		ss1850023925		A	C	Intronic	3	UBE2N	NM_001076258	g.25980309A>C	C	A	9.03148e-07	0.0669386	0.0167347	0.0167347	0.197312	6.04424	-0.363466	0.0734161	4.72226e-05	4.32585	0.0167347	0.0299448	0.876884	0.0186246	0.981375	TD Protein%_A
S5_25980309	5	25980309		ss1850023925		A	C	Intronic	3	UBE2N	NM_001076258	g.25980309A>C	C	A	2.67815e-05	1	0.0827068	0.0826436	0.97442	4.57217	-0.390798	0.0925184	0.000317066	3.49885	0.0827068	0.0219774	0.876884	0.0186246	0.981375	TD Protein%_D
S29_30067133	29	30067133		ss1850299157		A	G	Intergenic	1	?	?	g.30067133A>G	G	A	8.5744e-08	0.00635509	0.00317754	0.00233337	0.0275118	7.0668	-0.381229	0.0705322	2.02383e-05	4.69383	0.00317754	0.0354882	0.981156	0.0211268	0.978873	TD Protein%_A
S29_30067133	29	30067133		ss1850299157		A	G	Intergenic	1	?	?	g.30067133A>G	G	A	2.26028e-05	1	0.0881713	0.0826436	0.97442	4.64584	-0.332359	0.077965	0.000249605	3.60275	0.0881713	0.0223752	0.981156	0.0211268	0.978873	TD Protein%_D
S15_33685256	15	33685256		ss1850156739		T	C	Intronic	3	ABCC8	NM_001205610	g.33685256T>C	C	T	5.19013e-06	0.384677	0.0549539	0.0396472	0.467466	5.28482	-0.291678	0.0635691	8.76992e-05	4.057	0.0549539	0.0258304	0.978643	0.0320924	0.967908	TD Protein%_A
S15_33685256	15	33685256		ss1850156739		T	C	Intronic	3	ABCC8	NM_001205610	g.33685256T>C	C	T	3.39661e-06	0.251747	0.0503493	0.0503493	0.59365	5.46895	-0.306859	0.0655894	6.07148e-05	4.21671	0.0503493	0.0268274	0.978643	0.0320924	0.967908	TD Protein%_D
S7_37203423	7	37203423		ss1850055719		T	G	Intergenic	1	?	?	g.37203423T>G	G	T	5.3632e-06	0.397505	0.0496881	0.0396472	0.467466	5.27058	-0.309169	0.0674845	0.000101191	3.99486	0.0496881	0.0257533	0.973618	0.0303226	0.969677	TD Protein%_A
S7_37203423	7	37203423		ss1850055719		T	G	Intergenic	1	?	?	g.37203423T>G	G	T	5.3632e-06	0.397505	0.0567864	0.0518122	0.610899	5.27058	-0.309169	0.0674845	8.76992e-05	4.057	0.0567864	0.0257533	0.973618	0.0303226	0.969677	TD Protein%_D
S15_46161147	15	46161147		ss1850158338		A	G	Intergenic	1	?	?	g.46161147A>G	G	A	5.782e-05	1	0.0973965	0.0956569	1	4.23792	-0.296038	0.0732154	0.00058691	3.23143	0.0973965	0.0201752	0.915829	0.0185185	0.981481	TD Protein%_A
S15_46161147	15	46161147		ss1850158338		A	G	Intergenic	1	?	?	g.46161147A>G	G	A	4.62381e-06	0.342703	0.0571172	0.0518122	0.610899	5.335	-0.435167	0.0943334	7.4207e-05	4.12956	0.0571172	0.0261021	0.915829	0.0185185	0.981481	TD Protein%_D
S9_46187991	9	46187991		ss1850313929		G	C	Intergenic	1	?	?	g.46187991G>C	C	G	5.06419e-05	1	0.0938356	0.0898711	1	4.29549	-0.300673	0.073785	0.000532941	3.27332	0.0938356	0.0204853	0.944724	0.0226064	0.977394	TD Protein%_A
S9_46187991	9	46187991		ss1850313929		G	C	Intergenic	1	?	?	g.46187991G>C	C	G	2.63382e-05	1	0.0848744	0.0826436	0.97442	4.57941	-0.323889	0.0766086	0.000303574	3.51774	0.0848744	0.0220165	0.944724	0.0226064	0.977394	TD Protein%_D
S29_51710043	29	51710043		ss1850305818		T	G	Intronic	3	MOB2	NM_001099732	g.51710043T>G	G	T	3.6701e-05	1	0.0850053	0.0811603	0.95693	4.43532	-0.32225	0.0776341	0.000425004	3.37161	0.0850053	0.0212391	0.987437	0.0216285	0.978372	TD Protein%_A
S29_51710043	29	51710043		ss1850305818		T	G	Intronic	3	MOB2	NM_001099732	g.51710043T>G	G	T	3.6701e-05	1	0.097149	0.0958396	1	4.43532	-0.32225	0.0776341	0.000371035	3.43059	0.097149	0.0212391	0.987437	0.0216285	0.978372	TD Protein%_D
S22_51736516	22	51736516		ss1850241810		T	G	Coding	7	P4HTM	NM_001076115	g.51736516T>G	G	T	9.6287e-06	0.71365	0.0396472	0.0396472	0.467466	5.01643	-0.361998	0.0812713	0.000236113	3.62688	0.0396472	0.0243781	0.983668	0.0166028	0.983397	TD Protein%_A
S22_51736516	22	51736516		ss1850241810		T	G	Coding	7	P4HTM	NM_001076115	g.51736516T>G	G	T	5.85378e-07	0.0433864	0.0144621	0.0144621	0.170518	6.23256	-0.435294	0.0864175	3.37305e-05	4.47198	0.0144621	0.0309657	0.983668	0.0166028	0.983397	TD Protein%_D
S16_56190996	16	56190996		ss1850171987		A	C	Intergenic	1	?	?	g.56190996A>C	C	A	1.17306e-05	0.869438	0.0414018	0.0414018	0.488153	4.93068	-0.318445	0.0722004	0.00027659	3.55816	0.0414018	0.0239143	0.968593	0.0239948	0.976005	TD Protein%_A
S16_56190996	16	56190996		ss1850171987		A	C	Intergenic	1	?	?	g.56190996A>C	C	A	5.59248e-06	0.414498	0.0518122	0.0518122	0.610899	5.2524	-0.343383	0.0750999	0.000101191	3.99486	0.0518122	0.0256549	0.968593	0.0239948	0.976005	TD Protein%_D
S19_59864000	19	59864000		ss1850212448		T	G	Intergenic	1	?	?	g.59864000T>G	G	T	6.40703e-05	1	0.0969121	0.0969121	1	4.19334	-0.272683	0.0678525	0.000654371	3.18418	0.0969121	0.0199352	0.976131	0.0276705	0.972329	TD Protein%_A
S19_59864000	19	59864000		ss1850212448		T	G	Intergenic	1	?	?	g.59864000T>G	G	T	2.55788e-05	1	0.0861738	0.0826436	0.97442	4.59212	-0.296811	0.0700923	0.000290082	3.53748	0.0861738	0.0220851	0.976131	0.0276705	0.972329	TD Protein%_D
S22_61235035	22	61235035		ss1850244964		T	G	Intergenic	1	?	?	g.61235035T>G	G	T	4.43354e-05	1	0.0864739	0.0864739	1	4.35325	-0.329982	0.0803563	0.000505957	3.29589	0.0864739	0.0207966	0.992462	0.0170886	0.982911	TD Protein%_A
S22_61235035	22	61235035		ss1850244964		T	G	Intergenic	1	?	?	g.61235035T>G	G	T	2.39745e-05	1	0.0846152	0.0826436	0.97442	4.62025	-0.35999	0.0847148	0.00027659	3.55816	0.0846152	0.022237	0.992462	0.0170886	0.982911	TD Protein%_D
S7_76335347	7	76335347		ss1850060909		A	C	Intergenic	1	?	?	g.76335347A>C	C	A	3.7231e-05	1	0.0811603	0.0811603	0.95693	4.4291	-0.352195	0.084917	0.000451988	3.34487	0.0811603	0.0212055	1	0.0150754	0.984925	TD Protein%_A
S7_76335347	7	76335347		ss1850060909		A	C	Intergenic	1	?	?	g.76335347A>C	C	A	2.28568e-05	1	0.0847038	0.0826436	0.97442	4.64098	-0.382033	0.0896713	0.000263098	3.57988	0.0847038	0.022349	1	0.0150754	0.984925	TD Protein%_D
S11_94428033	11	94428033		ss1850111762		T	G	Intergenic	1	?	?	g.94428033T>G	G	T	8.84631e-06	0.655662	0.0437108	0.0396472	0.467466	5.05324	-0.330534	0.0738987	0.000195637	3.70855	0.0437108	0.0245771	0.971106	0.0194049	0.980595	TD Protein%_A
S11_94428033	11	94428033		ss1850111762		T	G	Intergenic	1	?	?	g.94428033T>G	G	T	6.48938e-06	0.480973	0.0534415	0.0534415	0.630108	5.1878	-0.387572	0.0853635	0.000114684	3.9405	0.0534415	0.0253052	0.971106	0.0194049	0.980595	TD Protein%_D
S11_103120099	11	103120099		rs137050272		A	G	Intergenic	1	?	?	g.103120099A>G	G	A	1.14117e-05	0.845798	0.0445157	0.0414018	0.488153	4.94265	-0.28439	0.06439	0.000249605	3.60275	0.0445157	0.023979	0.983668	0.0229885	0.977011	TD Protein%_A
S11_103120099	11	103120099		rs137050272		A	G	Intergenic	1	?	?	g.103120099A>G	G	A	1.86228e-07	0.0138027	0.00690135	0.00690135	0.0813712	6.72995	-0.428061	0.0813931	2.02383e-05	4.69383	0.00690135	0.0336623	0.983668	0.0229885	0.977011	TD Protein%_D
S3_105330618	3	105330618		ss1850001255		A	C	Intergenic	1	?	?	g.105330618A>C	C	A	3.23371e-05	1	0.0773138	0.0773138	0.911578	4.4903	-0.366282	0.0876192	0.000411512	3.38562	0.0773138	0.0215357	0.984925	0.0159439	0.984056	TD Protein%_A
S3_105330618	3	105330618		ss1850001255		A	C	Intergenic	1	?	?	g.105330618A>C	C	A	3.23371e-05	1	0.0921819	0.0921819	1	4.4903	-0.366282	0.0876192	0.000344051	3.46338	0.0921819	0.0215357	0.984925	0.0159439	0.984056	TD Protein%_D
S11_107727103	11	107727103		ss1850115721		A	C	Intergenic	1	?	?	g.107727103A>C	C	A	1.49586e-05	1	0.0482037	0.0482037	0.568352	4.82511	-0.386101	0.0886293	0.000303574	3.51774	0.0482037	0.0233436	0.992462	0.0164557	0.983544	TD Protein%_A
S11_107727103	11	107727103		ss1850115721		A	C	Intergenic	1	?	?	g.107727103A>C	C	A	1.49586e-05	1	0.0791918	0.0791918	0.933721	4.82511	-0.386101	0.0886293	0.000182144	3.73958	0.0791918	0.0233436	0.992462	0.0164557	0.983544	TD Protein%_D
S3_108393170	3	108393170		rs445966307		A	C	Intronic	3	PTPRF	NM_001101079	g.108393170A>C	C	A	9.44466e-08	0.0070001	0.00233337	0.00233337	0.0275118	7.02481	-0.438512	0.0814011	3.37305e-05	4.47198	0.00233337	0.0352607	0.987437	0.0184478	0.981552	TD Protein%_A
S3_108393170	3	108393170		rs445966307		A	C	Intronic	3	PTPRF	NM_001101079	g.108393170A>C	C	A	9.44466e-08	0.0070001	0.0070001	0.00690135	0.0813712	7.02481	-0.438512	0.0814011	6.74609e-06	5.17095	0.0070001	0.0352607	0.987437	0.0184478	0.981552	TD Protein%_D
Significant associations by the additive model only
S20_6726338	20	6726338		rs455358874		C	T	Intergenic	1	?	?	g.6726338C>T	T	C	2.78671e-08	0.00206542	0.00206542	0.00206542	0.0243526	7.55491	-0.406781	0.0725033	6.74609e-06	5.17095	0.00206542	0.038133	0.978643	0.0160462	0.983954	TD Protein%_A
S19_7705949	19	7705949		ss1850200082		A	C	Intronic	3	MSI2	NM_001206656	g.7705949A>C	C	A	6.13348e-05	1	0.0967224	0.0967224	1	4.21229	-0.358946	0.0890852	0.000627386	3.20246	0.0967224	0.0200372	0.991206	0.0158428	0.984157	TD Protein%_A
S18_8562079	18	8562079		rs385786383		G	T	Intronic	3	CDH13	NM_001035277	g.8562079G>T	T	G	3.69866e-05	1	0.0830708	0.0811603	0.95693	4.43196	-0.181287	0.0436935	0.000438496	3.35803	0.0830708	0.0212209	0.96608	0.0513654	0.948635	TD Protein%_A
S27_21212997	27	21212997		ss1850285522		T	G	Intronic	3	PDGFRL	NM_001035301	g.21212997T>G	G	T	5.80779e-05	1	0.0956569	0.0956569	1	4.23599	-0.34491	0.0853247	0.000600402	3.22156	0.0956569	0.0201648	1	0.0157035	0.984296	TD Protein%_A
S10_26036745	10	26036745		ss1850090958		A	C	Coding	7	TEP1	NM_001206912	g.26036745A>C	C	A	1.85758e-05	1	0.0529532	0.0511601	0.603209	4.73105	-0.317929	0.0738074	0.000344051	3.46338	0.0529532	0.0228354	0.994975	0.0157828	0.984217	TD Protein%_A
S1_33477960	1	33477960		ss1849961663		T	G	Intergenic	1	?	?	g.33477960T>G	G	T	6.58714e-06	0.488219	0.0443836	0.0396472	0.467466	5.1813	-0.334468	0.0737197	0.000141668	3.84873	0.0443836	0.0252701	0.932161	0.0215633	0.978437	TD Protein%_A
S20_33750813	20	33750813		rs137597165		T	C	Intergenic	1	?	?	g.33750813T>C	C	T	3.20704e-05	1	0.0792319	0.0773138	0.911578	4.4939	-0.200165	0.0478599	0.000398019	3.4001	0.0792319	0.0215551	0.969849	0.0466321	0.953368	TD Protein%_A
S21_34082280	21	34082280		ss1850229276		T	G	Intronic	3	EDC3	NM_001031758	g.34082280T>G	G	T	1.17267e-05	0.869149	0.0434575	0.0414018	0.488153	4.93082	-0.365246	0.0828101	0.000263098	3.57988	0.0434575	0.0239151	0.998744	0.0150943	0.984906	TD Protein%_A
S29_36788304	29	36788304		ss1850300597		G	C	Intergenic	1	?	?	g.36788304G>C	C	G	3.96902e-05	1	0.0840492	0.0840492	0.990992	4.40132	-0.305402	0.0739019	0.00046548	3.3321	0.0840492	0.0210557	0.992462	0.0196203	0.98038	TD Protein%_A
S20_37908333	20	37908333		rs134756756		T	C	Intergenic	1	?	?	g.37908333T>C	C	T	2.69352e-06	0.199635	0.0399271	0.0396472	0.467466	5.56968	-0.276445	0.0584804	6.07148e-05	4.21671	0.0399271	0.027373	0.986181	0.0356688	0.964331	TD Protein%_A
S25_42667227	25	42667227		ss1850273494		C	G	Intergenic	1	?	?	g.42667227C>G	G	C	7.12162e-06	0.527833	0.0406025	0.0396472	0.467466	5.14742	-0.302058	0.0668253	0.000168652	3.77301	0.0406025	0.0250867	0.962312	0.0241514	0.975849	TD Protein%_A
S19_44670545	19	44670545		ss1850207667		A	G	Intronic	3	SOST	NM_001166514	g.44670545A>G	G	A	6.98868e-06	0.51798	0.043165	0.0396472	0.467466	5.1556	-0.310072	0.0685363	0.00015516	3.80922	0.043165	0.025131	0.993719	0.022756	0.977244	TD Protein%_A
S24_47724929	24	47724929		ss1850260204		A	C	Intronic	3	ST8SIA5	NM_001192874	g.47724929A>C	C	A	7.70814e-06	0.571304	0.0408075	0.0396472	0.467466	5.11305	-0.306536	0.0680754	0.000182144	3.73958	0.0408075	0.0249007	0.856784	0.0205279	0.979472	TD Protein%_A
S3_52666507	3	52666507		rs467729778		T	G	Intronic	3	BCAR3	NM_001024483	g.52666507T>G	G	T	5.21399e-05	1	0.0898711	0.0898711	1	4.28283	-0.284836	0.0700177	0.000573418	3.24153	0.0898711	0.0204171	0.976131	0.027027	0.972973	TD Protein%_A
S18_56344315	18	56344315		ss1850197642		G	A	Intergenic	1	?	?	g.56344315G>A	A	G	4.28951e-05	1	0.0859259	0.0859259	1	4.36759	-0.317049	0.0770608	0.000492465	3.30762	0.0859259	0.0208739	1	0.0169598	0.98304	TD Protein%_A
S14_56844911	14	56844911		ss1850149592		C	T	Intergenic	1	?	?	g.56844911C>T	T	C	1.87641e-05	1	0.0515088	0.0511601	0.603209	4.72667	-0.303358	0.0704621	0.000357543	3.44667	0.0515088	0.0228117	0.969849	0.0194301	0.98057	TD Protein%_A
S14_57673096	14	57673096		ss1850149642		A	C	Intergenic	1	?	?	g.57673096A>C	C	A	1.93273e-05	1	0.0511601	0.0511601	0.603209	4.71383	-0.300392	0.069882	0.000371035	3.43059	0.0511601	0.0227424	0.905779	0.0194175	0.980583	TD Protein%_A
S8_64937213	8	64937213		ss1850069891		A	C	Intergenic	1	?	?	g.64937213A>C	C	A	6.27894e-05	1	0.0969534	0.0969121	1	4.20211	-0.327423	0.0813752	0.000640879	3.19322	0.0969534	0.0199824	0.998744	0.0169811	0.983019	TD Protein%_A
S10_67003275	10	67003275		ss1850094634		A	G	Intergenic	1	?	?	g.67003275A>G	G	A	5.15754e-05	1	0.0910146	0.0898711	1	4.28756	-0.283952	0.0697559	0.000559926	3.25187	0.0910146	0.0204426	0.977387	0.0269923	0.973008	TD Protein%_A
S20_69088265	20	69088265		ss1850220972		A	C	Intergenic	1	?	?	g.69088265A>C	C	A	1.76021e-05	1	0.0521846	0.0511601	0.603209	4.75444	-0.305754	0.0707808	0.000330558	3.48075	0.0521846	0.0229617	0.934673	0.0208333	0.979167	TD Protein%_A
S13_74353017	13	74353017		ss1850139198		A	C	Intronic	3	MATN4	NM_001191311	g.74353017A>C	C	A	4.5845e-05	1	0.0871255	0.0871255	1	4.33871	-0.231033	0.056369	0.000519449	3.28446	0.0871255	0.0207182	0.981156	0.0454545	0.954545	TD Protein%_A
S8_97736695	8	97736695		rs379090283		C	T	Intergenic	1	?	?	g.97736695C>T	T	C	6.34595e-06	0.470342	0.0470342	0.0396472	0.467466	5.1975	-0.294309	0.064753	0.000114684	3.9405	0.0522603	0.0253577	0.915829	0.0185185	0.981481	TD Protein%_A
S8_97736705	8	97736705		rs382297280		G	A	Intergenic	1	?	?	g.97736705G>A	A	G	6.34595e-06	0.470342	0.0470342	0.0396472	0.467466	5.1975	-0.294309	0.064753	0.000128176	3.89219	0.0470342	0.0253577	0.915829	0.0185185	0.981481	TD Protein%_A
S9_100049201	9	100049201		ss1850084859		A	C	Intergenic	1	?	?	g.100049201A>C	C	A	3.66775e-06	0.271843	0.0453071	0.0396472	0.467466	5.4356	-0.317066	0.0680068	7.4207e-05	4.12956	0.0453071	0.0266468	0.856784	0.0278592	0.972141	TD Protein%_A
S4_114780512	4	114780512		rs384880089		T	C	Intergenic	1	?	?	g.114780512T>C	C	T	5.12981e-05	1	0.0927332	0.0898711	1	4.2899	-0.130415	0.0320278	0.000546433	3.26246	0.0927332	0.0204552	0.899497	0.108939	0.891061	TD Protein%_A
S6_119873480	6	119873480		rs379699027		A	G	Intronic	3	ADD1	NM_001205999	g.119873480A>G	G	A	6.08836e-05	1	0.098098	0.0967224	1	4.2155	-0.155018	0.0384563	0.000613894	3.21191	0.098098	0.0200545	0.983668	0.0849298	0.91507	TD Protein%_A
S6_119892721	6	119892721		rs133974370		G	A	Intronic	3	ADD1	NM_001205999	g.119892721G>A	A	G	9.20933e-06	0.682568	0.0426605	0.0396472	0.467466	5.03577	-0.165665	0.0371116	0.000209129	3.67959	0.0426605	0.0244827	0.896985	0.0658263	0.934174	TD Protein%_A
Significant associations by the dominant model only
S7_15629390	7	15629390		ss1850052935		A	C	UTR3	6	ADAMTS10	NM_001205750	g.15629390A>C	C	A	3.40724e-05	1	0.0935311	0.0935311	1	4.4676	-0.328447	0.0787978	0.000357543	3.44667	0.0935311	0.0214132	0.996231	0.0201765	0.979823	TD Protein%_D
S21_25737184	21	25737184		ss1850227208		A	C	Intergenic	1	?	?	g.25737184A>C	C	A	3.74995e-05	1	0.0958396	0.0958396	1	4.42597	-0.34397	0.0829675	0.000384527	3.41507	0.0958396	0.0211887	0.98995	0.0190355	0.980964	TD Protein%_D
S25_37153305	25	37153305		ss1850271578		T	G	Intergenic	1	?	?	g.37153305T>G	G	T	1.67239e-05	1	0.0826348	0.0793821	0.935965	4.77666	-0.380672	0.0878891	0.000195637	3.70855	0.0826348	0.0230818	1	0.0157035	0.984296	TD Protein%_D
S24_51388132	24	51388132		ss1850261009		A	C	Intergenic	1	?	?	g.51388132A>C	C	A	1.79899e-05	1	0.083335	0.0793821	0.935965	4.74497	-0.371192	0.0860276	0.000209129	3.67959	0.083335	0.0229106	0.997487	0.018262	0.981738	TD Protein%_D
S20_64687604	20	64687604		ss1850220213		T	G	Intergenic	1	?	?	g.64687604T>G	G	T	1.82077e-05	1	0.0793821	0.0793821	0.935965	4.73975	-0.371235	0.0860917	0.000222621	3.65243	0.0793821	0.0228824	0.998744	0.0169811	0.983019	TD Protein%_D
S8_114676430	8	114676430		ss1850075849		T	C	Intergenic	1	?	?	g.114676430T>C	C	T	2.05549e-05	1	0.0846369	0.0826436	0.97442	4.68709	-0.293368	0.0684708	0.000236113	3.62688	0.0846369	0.0225979	0.940955	0.0300401	0.96996	TD Protein%_D
S6_118467316	6	118467316		ss1850047119		C	A	Intergenic	1	?	?	g.118467316C>A	A	C	2.78761e-05	1	0.0826436	0.0826436	0.97442	4.55477	-0.414227	0.09828	0.000330558	3.48075	0.0826436	0.0218835	1	0.0169598	0.98304	TD Protein%_D

## Sheet: Table S4c_SCC
Table S4c: Significant genome wide associations between studied markers and milk somatic cell counts (SCC)
Total number of significant associations = 143
Both models = 65 significant associations						Significant associations in intergenic regions = 91
Additive model only = 29 significant associations						Significant associations in gene regions = 52
Dominant model only = 49 significant associations
Marker	Chromosome	Position		RS# or SS#	Reference	Alternate	Classification	Priority	Gene(s)	Transcripts(s)	HGVS Description	Minor Allele	Major Allele	P-Value	Bonf. Corrected P-Value	P-Value FDR	P-Value BH FDR	P-Value BY FDR	-log10(P-Value)	Regression Beta	Beta Standard Error	Expected P	-log10(Expected P)	FDR	Proportion of Variance Explained	Call Rate	Minor Allele D Frequency	Major Allele d Frequency	Trait
Associations by the additive and dominant (grey highlight) models
S18_839623	18	839623		ss1850186311	G	T	Intergenic	1	?	?	g.839623G>T	T	G	3.67945e-06	0.27271	0.0123959	0.0121257	0.142969	5.43422	279.773	60.016	0.000290082	3.53748	0.0123959	0.0266725	0.845283	0.122768	0.877232	SCC_A
S18_839623	18	839623		ss1850186311	G	T	Intergenic	1	?	?	g.839623G>T	T	G	7.63838e-05	1	0.0673968	0.0670582	0.790658	4.117	271.543	68.29	0.0011266	2.94823	0.0673968	0.0195487	0.845283	0.122768	0.877232	SCC_D
S3_6113958	3	6113958		ss1849991848	A	C	Intergenic	1	?	?	g.6113958A>C	C	A	7.93129e-07	0.0587844	0.0034579	0.0034579	0.0407708	6.10066	613.135	123.198	0.000222621	3.65243	0.0034579	0.0302882	0.94717	0.0232404	0.97676	SCC_A
S3_6113958	3	6113958		ss1849991848	A	C	Intergenic	1	?	?	g.6113958A>C	C	A	1.62416e-07	0.0120378	0.00120378	0.00120378	0.0141933	6.78937	678.482	128.374	0.000128176	3.89219	0.00120378	0.0340266	0.94717	0.0232404	0.97676	SCC_D
S22_7573239	22	7573239		rs443216247	A	C	Intergenic	1	?	?	g.7573239A>C	C	A	2.09611e-05	1	0.0323661	0.0318559	0.375601	4.67859	548.44	128.136	0.000640879	3.19322	0.0323661	0.0225801	0.997484	0.0189155	0.981084	SCC_A
S22_7573239	22	7573239		rs443216247	A	C	Intergenic	1	?	?	g.7573239A>C	C	A	7.76632e-05	1	0.0677196	0.0670582	0.790658	4.10978	562.479	141.601	0.00114009	2.94306	0.0677196	0.0195098	0.997484	0.0189155	0.981084	SCC_D
S11_9597810	11	9597810		ss1850101773	T	G	Intronic	3	TGFBRAP1	NM_001102008	g.9597810T>G	G	T	0.000103207	1	0.0859486	0.0859486	1	3.98629	545.758	139.841	0.00119406	2.92297	0.0859486	0.0188449	0.997484	0.0157629	0.984237	SCC_A
S11_9597810	11	9597810		ss1850101773	T	G	Intronic	3	TGFBRAP1	NM_001102008	g.9597810T>G	G	T	5.87485e-06	0.435426	0.0131947	0.0130343	0.153683	5.231	712.154	156.113	0.000438496	3.35803	0.0131947	0.0255709	0.997484	0.0157629	0.984237	SCC_D
S18_13183078	18	13183078		ss1850189980	T	G	Coding	7	CDH15	NM_001102066	g.13183078T>G	G	T	2.69767e-05	1	0.0363532	0.0363532	0.428627	4.56901	571.194	135.278	0.000735324	3.13352	0.0363532	0.0219878	1	0.0150943	0.984906	SCC_A
S18_13183078	18	13183078		ss1850189980	T	G	Coding	7	CDH15	NM_001102066	g.13183078T>G	G	T	1.3205e-07	0.00978713	0.00108746	0.00108746	0.0128218	6.87926	856.272	160.823	0.000114684	3.9405	0.00108746	0.0345145	1	0.0150943	0.984906	SCC_D
S22_15741710	22	15741710		rs469964505	T	G	Intronic	3	ANO10	NM_001102169	g.15741710T>G	G	T	4.12037e-06	0.305389	0.0122156	0.0122156	0.144029	5.38506	622.711	134.273	0.000330558	3.48075	0.0122156	0.026406	0.954717	0.0151515	0.984848	SCC_A
S22_15741710	22	15741710		rs469964505	T	G	Intronic	3	ANO10	NM_001102169	g.15741710T>G	G	T	0.000144814	1	0.095832	0.0950656	1	3.83919	657.213	172.119	0.00150438	2.82264	0.095832	0.0180539	0.954717	0.0151515	0.984848	SCC_D
S5_18155060	5	18155060		ss1850023406	T	G	Intergenic	1	?	?	g.18155060T>G	G	T	0.000113791	1	0.0916726	0.0916726	1	3.94389	538.099	138.737	0.00123453	2.9085	0.0916726	0.0186168	0.992453	0.0171103	0.98289	SCC_A
S5_18155060	5	18155060		ss1850023406	T	G	Intergenic	1	?	?	g.18155060T>G	G	T	8.63718e-05	1	0.0719283	0.0719283	0.848079	4.06363	578.822	146.671	0.00119406	2.92297	0.0719283	0.0192612	0.992453	0.0171103	0.98289	SCC_D
S27_18539957	27	18539957		ss1850285294	G	T	Intergenic	1	?	?	g.18539957G>T	T	G	4.02743e-05	1	0.0473812	0.0473812	0.558653	4.39497	516.468	125.079	0.000843261	3.07404	0.0473812	0.0210478	0.989937	0.0203304	0.97967	SCC_A
S27_18539957	27	18539957		ss1850285294	G	T	Intergenic	1	?	?	g.18539957G>T	T	G	3.77616e-06	0.279878	0.00999563	0.00999563	0.117855	5.42295	637.004	136.809	0.000371035	3.43059	0.00999563	0.0266114	0.989937	0.0203304	0.97967	SCC_D
S7_18781338	7	18781338		ss1850053775	T	G	Intergenic	1	?	?	g.18781338T>G	G	T	7.44004e-06	0.551433	0.0167101	0.0167101	0.197022	5.12842	405.49	89.8963	0.000438496	3.35803	0.0167101	0.0250151	0.94717	0.0418327	0.958167	SCC_A
S7_18781338	7	18781338		ss1850053775	T	G	Intergenic	1	?	?	g.18781338T>G	G	T	0.000107001	1	0.0793057	0.0793057	0.935064	3.97061	395.907	101.677	0.00134247	2.87209	0.0793057	0.0187605	0.94717	0.0418327	0.958167	SCC_D
S16_20498767	16	20498767		ss1850165357	G	T	Intergenic	1	?	?	g.20498767G>T	T	G	1.26221e-05	0.93551	0.0239874	0.0231181	0.272576	4.89887	580.905	132.194	0.000519449	3.28446	0.0239874	0.0237719	0.915723	0.0192308	0.980769	SCC_A
S16_20498767	16	20498767		ss1850165357	G	T	Intergenic	1	?	?	g.20498767G>T	T	G	4.61369e-07	0.0341953	0.00263041	0.00263041	0.0310142	6.33595	743.324	146.208	0.000168652	3.77301	0.00263041	0.0315654	0.915723	0.0192308	0.980769	SCC_D
S26_22454900	26	22454900		ss1850277032	A	C	Intergenic	1	?	?	g.22454900A>C	C	A	0.00010252	1	0.0863461	0.0859486	1	3.98919	501.885	128.545	0.00118057	2.92791	0.0863461	0.0188605	0.981132	0.0192308	0.980769	SCC_A
S26_22454900	26	22454900		ss1850277032	A	C	Intergenic	1	?	?	g.22454900A>C	C	A	9.41701e-06	0.697961	0.0158627	0.0158627	0.187032	5.02609	629.13	141.089	0.00058691	3.23143	0.0158627	0.0244607	0.981132	0.0192308	0.980769	SCC_D
S28_25379764	28	25379764		ss1850292359	T	G	Splicing	7	COL13A1	NM_001105433	g.25379764T>G	G	T	1.13533e-05	0.841472	0.0233742	0.0231181	0.272576	4.94488	574.043	129.937	0.000478972	3.31969	0.0233742	0.024021	0.993711	0.0170886	0.982911	SCC_A
S28_25379764	28	25379764		ss1850292359	T	G	Splicing	7	COL13A1	NM_001105433	g.25379764T>G	G	T	1.08045e-07	0.00800799	0.001001	0.001001	0.0118024	6.96639	813.33	151.685	0.000101191	3.99486	0.001001	0.0349873	0.993711	0.0170886	0.982911	SCC_D
S26_25767126	26	25767126		ss1850277605	A	C	Intronic	3	SORCS3	NM_001205986	g.25767126A>C	C	A	4.66755e-05	1	0.0532223	0.0532223	0.627524	4.33091	461.331	112.675	0.000870246	3.06036	0.0532223	0.020702	0.971069	0.0272021	0.972798	SCC_A
S26_25767126	26	25767126		ss1850277605	A	C	Intronic	3	SORCS3	NM_001205986	g.25767126A>C	C	A	7.4327e-06	0.550889	0.0134363	0.0131828	0.155433	5.12885	543.241	120.43	0.000546433	3.26246	0.0134363	0.0250174	0.971069	0.0272021	0.972798	SCC_D
S22_26444987	22	26444987		ss1850238356	C	G	Intergenic	1	?	?	g.26444987C>G	G	C	3.79183e-06	0.281039	0.0122191	0.0121257	0.142969	5.42115	638.311	137.116	0.000303574	3.51774	0.0122191	0.0266016	0.997484	0.0176545	0.982346	SCC_A
S22_26444987	22	26444987		ss1850238356	C	G	Intergenic	1	?	?	g.26444987C>G	G	C	9.3134e-05	1	0.0742238	0.0742238	0.875145	4.03089	570.338	145.2	0.00124803	2.90378	0.0742238	0.0190849	0.997484	0.0176545	0.982346	SCC_D
S15_27635081	15	27635081		rs436387475	A	C	Splicing	7	TREH	NM_001192570	g.27635081A>C	C	A	2.14678e-05	1	0.032472	0.0318559	0.375601	4.66821	432.163	101.098	0.000654371	3.18418	0.032472	0.0225241	0.904403	0.0382476	0.961752	SCC_A
S15_27635081	15	27635081		rs436387475	A	C	Splicing	7	TREH	NM_001192570	g.27635081A>C	C	A	4.03176e-06	0.298822	0.0103042	0.0103042	0.121493	5.39451	494.748	106.575	0.000384527	3.41507	0.0103042	0.0264572	0.904403	0.0382476	0.961752	SCC_D
S5_28314091	5	28314091		ss1850024208	G	T	Coding	7	PDE1B	NM_174415	g.28314091G>T	T	G	1.09704e-05	0.81309	0.0232311	0.0231181	0.272576	4.95978	531.868	120.184	0.00046548	3.3321	0.0232311	0.0241017	0.898113	0.0245098	0.97549	SCC_A
S5_28314091	5	28314091		ss1850024208	G	T	Coding	7	PDE1B	NM_174415	g.28314091G>T	T	G	1.15812e-06	0.0858366	0.00536479	0.00487751	0.0575088	5.93625	639.455	130.482	0.000209129	3.67959	0.00536479	0.0293959	0.898113	0.0245098	0.97549	SCC_D
S19_29096805	19	29096805		rs110025549	G	A	Intronic	3	STX8	NM_001078037	g.29096805G>A	A	G	0.000104482	1	0.0860433	0.0860433	1	3.98096	309.342	79.3253	0.00120755	2.91809	0.0860433	0.0188162	0.962264	0.0594771	0.940523	SCC_A
S19_29096805	19	29096805		rs110025549	G	A	Intronic	3	STX8	NM_001078037	g.29096805G>A	A	G	0.000116661	1	0.0831403	0.0824936	0.972651	3.93307	333.939	86.2364	0.00139644	2.85498	0.0831403	0.0185586	0.962264	0.0594771	0.940523	SCC_D
S12_32047263	12	32047263		ss1850120839	C	A	Intergenic	1	?	?	g.32047263C>A	A	C	7.89331e-05	1	0.0750036	0.0748719	0.882786	4.10274	469.026	118.192	0.00104564	2.98062	0.0750036	0.0194718	0.880503	0.0271429	0.972857	SCC_A
S12_32047263	12	32047263		ss1850120839	C	A	Intergenic	1	?	?	g.32047263C>A	A	C	9.24441e-06	0.685168	0.0159341	0.0158627	0.187032	5.03412	569.102	127.51	0.000573418	3.24153	0.0159341	0.0245042	0.880503	0.0271429	0.972857	SCC_D
S5_32976155	5	32976155		rs452740329	T	G	Intergenic	1	?	?	g.32976155T>G	G	T	1.7923e-05	1	0.0288782	0.0288782	0.340492	4.74659	529.738	122.747	0.000613894	3.21191	0.0288782	0.0229479	0.962264	0.0189542	0.981046	SCC_A
S5_32976155	5	32976155		rs452740329	T	G	Intergenic	1	?	?	g.32976155T>G	G	T	0.000144939	1	0.0950656	0.0950656	1	3.83882	572.99	150.07	0.00151787	2.81877	0.0950656	0.0180519	0.962264	0.0189542	0.981046	SCC_D
S18_34271531	18	34271531		rs438628231	A	G	Intergenic	1	?	?	g.34271531A>G	G	A	6.57905e-06	0.487619	0.0152381	0.0152381	0.179667	5.18184	592.208	130.519	0.000425004	3.37161	0.0152381	0.0253044	0.949686	0.0205298	0.97947	SCC_A
S18_34271531	18	34271531		rs438628231	A	G	Intergenic	1	?	?	g.34271531A>G	G	A	1.79802e-06	0.133264	0.0066632	0.0066632	0.0785632	5.74521	658.257	136.824	0.000263098	3.57988	0.0066632	0.0283593	0.949686	0.0205298	0.97947	SCC_D
S18_38626623	18	38626623		rs208910172	C	A	Intergenic	1	?	?	g.38626623C>A	A	C	1.4485e-07	0.0107359	0.000894657	0.000894657	0.0105486	6.83908	598.199	112.722	0.00015516	3.80922	0.000894657	0.0342964	0.981132	0.0160256	0.983974	SCC_A
S18_38626623	18	38626623		rs208910172	C	A	Intergenic	1	?	?	g.38626623C>A	A	C	2.25419e-06	0.167074	0.00759426	0.00759426	0.089541	5.64701	882.531	185.24	0.000290082	3.53748	0.00759426	0.0278266	0.981132	0.0160256	0.983974	SCC_D
S13_38883368	13	38883368		rs448247330	T	G	Intergenic	1	?	?	g.38883368T>G	G	T	1.37805e-06	0.102137	0.00567427	0.00555501	0.065497	5.86073	330.606	67.9504	0.000236113	3.62688	0.00567427	0.0289861	0.850314	0.0724852	0.927515	SCC_A
S13_38883368	13	38883368		rs448247330	T	G	Intergenic	1	?	?	g.38883368T>G	G	T	1.98537e-05	1	0.0272499	0.0272499	0.321293	4.70216	375.705	87.5259	0.000721832	3.14156	0.0272499	0.0227076	0.850314	0.0724852	0.927515	SCC_D
S27_39106178	27	39106178		ss1850287563	T	G	Intergenic	1	?	?	g.39106178T>G	G	T	2.53279e-05	1	0.0354193	0.035234	0.41543	4.5964	590.56	139.386	0.00070834	3.14976	0.0354193	0.0221358	0.998742	0.018262	0.981738	SCC_A
S27_39106178	27	39106178		ss1850287563	T	G	Intergenic	1	?	?	g.39106178T>G	G	T	2.53279e-05	1	0.0302778	0.0302778	0.356994	4.5964	590.56	139.386	0.000829769	3.08104	0.0302778	0.0221358	0.998742	0.018262	0.981738	SCC_D
S24_39849337	24	39849337		ss1850258714	A	C	Intergenic	1	?	?	g.39849337A>C	C	A	1.27884e-05	0.94784	0.0231181	0.0231181	0.272576	4.89318	465.441	105.989	0.000546433	3.26246	0.0231181	0.0237411	0.836478	0.0330827	0.966917	SCC_A
S24_39849337	24	39849337		ss1850258714	A	C	Intergenic	1	?	?	g.39849337A>C	C	A	6.98392e-06	0.517627	0.0132725	0.0130343	0.153683	5.1559	546.533	120.797	0.000519449	3.28446	0.0132725	0.0251639	0.836478	0.0330827	0.966917	SCC_D
S15_39882858	15	39882858		ss1850157510	T	G	Intronic	3	GALNTL4	NM_001076316	g.39882858T>G	G	T	4.60561e-11	3.41354e-06	1.13785e-06	1.13785e-06	1.34159e-05	10.3367	939.28	140.689	3.37305e-05	4.47198	1.13785e-06	0.0532166	0.900629	0.0174581	0.982542	SCC_A
S15_39882858	15	39882858		ss1850157510	T	G	Intronic	3	GALNTL4	NM_001076316	g.39882858T>G	G	T	1.20462e-12	8.92825e-08	8.92825e-08	8.92825e-08	1.0527e-06	11.9192	1073.71	148.677	6.74609e-06	5.17095	8.92825e-08	0.0617092	0.900629	0.0174581	0.982542	SCC_D
S27_40281098	27	40281098		ss1850287888	T	G	Intergenic	1	?	?	g.40281098T>G	G	T	8.04577e-05	1	0.0754846	0.0748719	0.882786	4.09443	513.881	129.647	0.00105914	2.97505	0.0754846	0.0194271	1	0.0157233	0.984277	SCC_A
S27_40281098	27	40281098		ss1850287888	T	G	Intergenic	1	?	?	g.40281098T>G	G	T	4.40168e-07	0.0326239	0.00271866	0.00263041	0.0310142	6.35638	822.716	161.531	0.00015516	3.80922	0.00271866	0.0316763	1	0.0157233	0.984277	SCC_D
S18_40423727	18	40423727		rs109145003	G	A	Intergenic	1	?	?	g.40423727G>A	A	G	5.97501e-06	0.44285	0.0147617	0.0143218	0.168863	5.22366	439.625	96.4483	0.000398019	3.4001	0.0147617	0.0255311	0.993711	0.0303797	0.96962	SCC_A
S18_40423727	18	40423727		rs109145003	G	A	Intergenic	1	?	?	g.40423727G>A	A	G	5.14116e-06	0.381047	0.0122918	0.012255	0.144495	5.28894	544.858	118.694	0.000411512	3.38562	0.0122918	0.0258849	0.993711	0.0303797	0.96962	SCC_D
S25_41126470	25	41126470		ss1850272832	A	C	Intergenic	1	?	?	g.41126470A>C	C	A	1.15279e-07	0.00854416	0.000854416	0.000854416	0.0100741	6.93825	661.175	123.588	0.000128176	3.89219	0.000854416	0.0348346	0.949686	0.018543	0.981457	SCC_A
S25_41126470	25	41126470		ss1850272832	A	C	Intergenic	1	?	?	g.41126470A>C	C	A	3.05229e-09	0.000226226	7.54088e-05	7.54088e-05	0.000889116	8.51537	905.225	150.946	3.37305e-05	4.47198	7.54088e-05	0.0433842	0.949686	0.018543	0.981457	SCC_D
S22_46490256	22	46490256		ss1850240559	T	G	Intergenic	1	?	?	g.46490256T>G	G	T	2.14903e-05	1	0.0318559	0.0318559	0.375601	4.66776	527.537	123.416	0.000667863	3.17531	0.0318559	0.0225216	1	0.0163522	0.983648	SCC_A
S22_46490256	22	46490256		ss1850240559	T	G	Intergenic	1	?	?	g.46490256T>G	G	T	7.32499e-08	0.00542906	0.00077558	0.00077558	0.00914458	7.13519	872.295	160.517	8.76992e-05	4.057	0.00077558	0.0359033	1	0.0163522	0.983648	SCC_D
S26_47412930	26	47412930		rs480712886	T	G	Intergenic	1	?	?	g.47412930T>G	G	T	5.42668e-05	1	0.0591484	0.0591484	0.697396	4.26547	546.153	134.568	0.000910722	3.04061	0.0591484	0.020349	0.978616	0.0186375	0.981362	SCC_A
S26_47412930	26	47412930		rs480712886	T	G	Intergenic	1	?	?	g.47412930T>G	G	T	1.40761e-05	1	0.0221974	0.0216068	0.254758	4.85152	618.495	141.532	0.000627386	3.20246	0.0221974	0.0235156	0.978616	0.0186375	0.981362	SCC_D
S23_47587229	23	47587229		ss1850251953	A	C	Intergenic	1	?	?	g.47587229A>C	C	A	4.13724e-08	0.0030664	0.000438057	0.000427864	0.00504478	7.38329	655.78	118.391	8.76992e-05	4.057	0.000438057	0.0372494	0.797484	0.0212934	0.978707	SCC_A
S23_47587229	23	47587229		ss1850251953	A	C	Intergenic	1	?	?	g.47587229A>C	C	A	7.47032e-06	0.553678	0.0131828	0.0131828	0.155433	5.12666	733.384	162.622	0.000559926	3.25187	0.0131828	0.0250055	0.797484	0.0212934	0.978707	SCC_D
S7_48283242	7	48283242		rs481453825	A	C	Intergenic	1	?	?	g.48283242A>C	C	A	3.22776e-05	1	0.0405478	0.0405478	0.478084	4.4911	434.021	103.812	0.000789293	3.10276	0.0405478	0.0215668	0.927044	0.0332429	0.966757	SCC_A
S7_48283242	7	48283242		rs481453825	A	C	Intergenic	1	?	?	g.48283242A>C	C	A	2.24385e-06	0.166308	0.00791942	0.00759426	0.089541	5.64901	538.77	113.063	0.00027659	3.55816	0.00791942	0.0278374	0.927044	0.0332429	0.966757	SCC_D
S23_50017823	23	50017823		rs461564637	T	G	Intronic	3	ECI2	NM_001034242	g.50017823T>G	G	T	6.40132e-05	1	0.067778	0.067778	0.799145	4.19373	569.243	141.638	0.000937707	3.02793	0.067778	0.0199622	1	0.0176101	0.98239	SCC_A
S23_50017823	23	50017823		rs461564637	T	G	Intronic	3	ECI2	NM_001034242	g.50017823T>G	G	T	6.40132e-05	1	0.0593058	0.0593058	0.699252	4.19373	569.243	141.638	0.00107263	2.96955	0.0593058	0.0199622	1	0.0176101	0.98239	SCC_D
S29_50122587	29	50122587		ss1850304721	T	G	Intergenic	1	?	?	g.50122587T>G	G	T	9.46887e-05	1	0.0835481	0.0827297	0.975435	4.0237	556.221	141.752	0.0011266	2.94823	0.0835481	0.0190462	0.997484	0.0176545	0.982346	SCC_A
S29_50122587	29	50122587		ss1850304721	T	G	Intergenic	1	?	?	g.50122587T>G	G	T	9.46887e-05	1	0.07466	0.07466	0.880288	4.0237	556.221	141.752	0.00126152	2.89911	0.07466	0.0190462	0.997484	0.0176545	0.982346	SCC_D
S16_51178060	16	51178060		ss1850171506	C	T	Intergenic	1	?	?	g.51178060C>T	T	C	0.000121887	1	0.0961054	0.0961054	1	3.91404	268.491	69.5305	0.00126152	2.89911	0.0961054	0.0184563	0.836478	0.127068	0.872932	SCC_A
S16_51178060	16	51178060		ss1850171506	C	T	Intergenic	1	?	?	g.51178060C>T	T	C	2.31867e-05	1	0.0291276	0.0291276	0.343432	4.63476	310.769	72.9999	0.000789293	3.10276	0.0291276	0.0223432	0.836478	0.127068	0.872932	SCC_D
S10_51438970	10	51438970		ss1850093289	A	C	Intergenic	1	?	?	g.51438970A>C	C	A	0.00011037	1	0.0898931	0.0898931	1	3.95715	594.296	152.928	0.00122104	2.91327	0.0898931	0.0186881	1	0.0150943	0.984906	SCC_A
S10_51438970	10	51438970		ss1850093289	A	C	Intergenic	1	?	?	g.51438970A>C	C	A	0.00011037	1	0.0801988	0.0801988	0.945593	3.95715	594.296	152.928	0.00136946	2.86345	0.0801988	0.0186881	1	0.0150943	0.984906	SCC_D
S18_56380677	18	56380677		rs479366911	C	G	Intergenic	1	?	?	g.56380677C>G	G	C	7.47623e-05	1	0.0759062	0.0748719	0.882786	4.12632	419.272	105.304	0.000978183	3.00958	0.0759062	0.0195989	0.957233	0.0321945	0.967806	SCC_A
S18_56380677	18	56380677		rs479366911	C	G	Intergenic	1	?	?	g.56380677C>G	G	C	1.88162e-05	1	0.0268193	0.0268193	0.316216	4.72547	480.277	111.571	0.000694847	3.15811	0.0268193	0.0228337	0.957233	0.0321945	0.967806	SCC_D
S18_56721582	18	56721582		ss1850197772	C	A	Intergenic	1	?	?	g.56721582C>A	A	C	9.31159e-05	1	0.0831502	0.0827297	0.975435	4.03098	476.747	121.371	0.0011131	2.95346	0.0831502	0.0190854	0.997484	0.0220681	0.977932	SCC_A
S18_56721582	18	56721582		ss1850197772	C	A	Intergenic	1	?	?	g.56721582C>A	A	C	1.55623e-05	1	0.0230686	0.0230686	0.271993	4.80793	572.737	131.739	0.000667863	3.17531	0.0230686	0.0232798	0.997484	0.0220681	0.977932	SCC_D
S3_57966585	3	57966585		ss1849997274	A	C	Intergenic	1	?	?	g.57966585A>C	C	A	9.10485e-05	1	0.0822957	0.0822957	0.970317	4.04073	435.151	110.627	0.00109961	2.95876	0.0822957	0.0191379	0.904403	0.0312935	0.968707	SCC_A
S3_57966585	3	57966585		ss1849997274	A	C	Intergenic	1	?	?	g.57966585A>C	C	A	4.09547e-05	1	0.0433634	0.0433634	0.511282	4.3877	471.257	114.239	0.000937707	3.02793	0.0433634	0.0210085	0.904403	0.0312935	0.968707	SCC_D
S22_58609284	22	58609284		rs468103912	A	C	Intronic	3	NR2C2	NM_001192061	g.58609284A>C	C	A	1.2771e-05	0.946549	0.0236637	0.0231181	0.272576	4.89377	479.435	109.168	0.000532941	3.27332	0.0236637	0.0237444	0.925786	0.029212	0.970788	SCC_A
S22_58609284	22	58609284		rs468103912	A	C	Intronic	3	NR2C2	NM_001192061	g.58609284A>C	C	A	6.81954e-07	0.0505444	0.00361031	0.00361031	0.0425678	6.16625	603.23	120.48	0.000182144	3.73958	0.00361031	0.0306442	0.925786	0.029212	0.970788	SCC_D
S13_60762674	13	60762674		ss1850136736	T	G	Intergenic	1	?	?	g.60762674T>G	G	T	3.45241e-05	1	0.0426471	0.0426471	0.502836	4.46188	580.335	139.33	0.000802785	3.0954	0.0426471	0.021409	1	0.018239	0.981761	SCC_A
S13_60762674	13	60762674		ss1850136736	T	G	Intergenic	1	?	?	g.60762674T>G	G	T	3.45241e-05	1	0.0393665	0.0393665	0.464156	4.46188	580.335	139.33	0.000870246	3.06036	0.0393665	0.021409	1	0.018239	0.981761	SCC_D
S8_61670953	8	61670953		rs133982066	C	T	Intergenic	1	?	?	g.61670953C>T	T	C	3.69135e-07	0.0273592	0.00195423	0.00195423	0.0230416	6.43281	550.344	107.33	0.000182144	3.73958	0.00195423	0.0320912	1	0.0207547	0.979245	SCC_A
S8_61670953	8	61670953		rs133982066	C	T	Intergenic	1	?	?	g.61670953C>T	T	C	1.42846e-05	1	0.0216068	0.0216068	0.254758	4.84513	658.698	150.845	0.000654371	3.18418	0.0216068	0.0234811	1	0.0207547	0.979245	SCC_D
S10_71120252	10	71120252		ss1850094977	T	G	Intergenic	1	?	?	g.71120252T>G	G	T	6.38846e-08	0.00473493	0.000526104	0.000526104	0.00620309	7.1946	703.451	128.848	0.000114684	3.9405	0.000526104	0.0362257	0.948428	0.0179045	0.982095	SCC_A
S10_71120252	10	71120252		ss1850094977	T	G	Intergenic	1	?	?	g.71120252T>G	G	T	8.17846e-05	1	0.0688821	0.0688821	0.812163	4.08733	603.642	152.446	0.00118057	2.92791	0.0688821	0.0193888	0.948428	0.0179045	0.982095	SCC_D
S1_71613672	1	71613672		ss1849964440	T	G	Intronic	3	TNK2	NM_173885	g.71613672T>G	G	T	7.49068e-05	1	0.0750252	0.0748719	0.882786	4.12548	382.131	95.9871	0.000991675	3.00363	0.0750252	0.0195943	0.922013	0.0429741	0.957026	SCC_A
S1_71613672	1	71613672		ss1849964440	T	G	Intronic	3	TNK2	NM_173885	g.71613672T>G	G	T	3.94369e-05	1	0.0423615	0.0423615	0.499469	4.4041	406.619	98.358	0.000924214	3.03423	0.0423615	0.021097	0.922013	0.0429741	0.957026	SCC_D
S17_74283607	17	74283607		rs454794388	A	C	Intergenic	1	?	?	g.74283607A>C	C	A	3.92644e-06	0.291016	0.0121257	0.0121257	0.142969	5.406	518.011	111.451	0.000317066	3.49885	0.0121257	0.0265195	0.847799	0.0326409	0.967359	SCC_A
S17_74283607	17	74283607		rs454794388	A	C	Intergenic	1	?	?	g.74283607A>C	C	A	1.18455e-06	0.0877951	0.00487751	0.00487751	0.0575088	5.92645	563.37	115.064	0.000236113	3.62688	0.00487751	0.0293427	0.847799	0.0326409	0.967359	SCC_D
S17_74300124	17	74300124		rs445429081	A	C	Intergenic	1	?	?	g.74300124A>C	C	A	8.52523e-06	0.631864	0.0185842	0.0185842	0.21912	5.06929	248.032	55.3528	0.000451988	3.34487	0.0185842	0.0246947	0.914465	0.152682	0.847318	SCC_A
S17_74300124	17	74300124		rs445429081	A	C	Intergenic	1	?	?	g.74300124A>C	C	A	1.93737e-05	1	0.0270928	0.0270928	0.319441	4.71279	265.587	61.7923	0.00070834	3.14976	0.0270928	0.0227651	0.914465	0.152682	0.847318	SCC_D
S15_75613241	15	75613241		ss1850161426	A	T	Intergenic	1	?	?	g.75613241A>T	T	A	2.66486e-10	1.97512e-05	4.93779e-06	4.93779e-06	5.82196e-05	9.57433	831.449	129.924	4.72226e-05	4.32585	4.93779e-06	0.0491076	0.776101	0.0170178	0.982982	SCC_A
S15_75613241	15	75613241		ss1850161426	A	T	Intergenic	1	?	?	g.75613241A>T	T	A	2.75429e-06	0.20414	0.00887565	0.00887565	0.104649	5.55999	918.55	194.504	0.000303574	3.51774	0.00887565	0.0273545	0.776101	0.0170178	0.982982	SCC_D
S5_76672791	5	76672791		ss1850028918	T	C	Intronic	3	LARGE	NM_001205588	g.76672791T>C	C	T	6.84232e-05	1	0.0714271	0.0714271	0.84217	4.1648	522.949	130.641	0.000951199	3.02173	0.0714271	0.0198062	0.945912	0.0206117	0.979388	SCC_A
S5_76672791	5	76672791		ss1850028918	T	C	Intronic	3	LARGE	NM_001205588	g.76672791T>C	C	T	2.06734e-05	1	0.0278591	0.0274946	0.324178	4.68459	586.668	136.966	0.000735324	3.13352	0.0278591	0.0226126	0.945912	0.0206117	0.979388	SCC_D
S16_77425964	16	77425964		ss1850174862	T	C	Intergenic	1	?	?	g.77425964T>C	C	T	2.43078e-05	1	0.0353259	0.035234	0.41543	4.61425	540.124	127.199	0.000681355	3.16663	0.0353259	0.0222323	0.96478	0.0228162	0.977184	SCC_A
S16_77425964	16	77425964		ss1850174862	T	C	Intergenic	1	?	?	g.77425964T>C	C	T	2.43078e-05	1	0.0295348	0.0295348	0.348234	4.61425	540.124	127.199	0.000816277	3.08816	0.0295348	0.0222323	0.96478	0.0228162	0.977184	SCC_D
S13_78350670	13	78350670		ss1850140331	T	G	Intronic	3	KCNB1	NM_001192269	g.78350670T>G	G	T	4.97006e-05	1	0.05498	0.05498	0.648248	4.30364	424.438	104.043	0.00089723	3.0471	0.05498	0.0205549	0.856604	0.0330396	0.96696	SCC_A
S13_78350670	13	78350670		ss1850140331	T	G	Intronic	3	KCNB1	NM_001192269	g.78350670T>G	G	T	1.18388e-06	0.0877456	0.0051615	0.00487751	0.0575088	5.92669	576.411	117.725	0.000222621	3.65243	0.0051615	0.0293441	0.856604	0.0330396	0.96696	SCC_D
S30_80761942	X	80761942		ss1850312432	A	C	Intergenic	1	?	?	g.80761942A>C	C	A	2.78961e-05	1	0.0369209	0.0365493	0.430939	4.55446	551.874	130.942	0.000748816	3.12562	0.0369209	0.0219092	0.987421	0.0197452	0.980255	SCC_A
S30_80761942	X	80761942		ss1850312432	A	C	Intergenic	1	?	?	g.80761942A>C	C	A	0.000141718	1	0.0954885	0.0950656	1	3.84857	526.35	137.651	0.00147739	2.8305	0.0954885	0.0181043	0.987421	0.0197452	0.980255	SCC_D
S12_84902716	12	84902716		ss1850127088	A	G	Intronic	3	RASA3	NM_174676	g.84902716A>G	G	A	1.54097e-08	0.00114212	0.000228425	0.000228425	0.00269327	7.8122	750.42	131.277	6.07148e-05	4.21671	0.000228425	0.0395753	0.996226	0.0189394	0.981061	SCC_A
S12_84902716	12	84902716		ss1850127088	A	G	Intronic	3	RASA3	NM_174676	g.84902716A>G	G	A	2.57687e-07	0.019099	0.00173627	0.00173627	0.0204717	6.58891	719.078	138.361	0.000141668	3.84873	0.00173627	0.0329385	0.996226	0.0189394	0.981061	SCC_D
S12_84919331	12	84919331		rs462951569	T	G	Intronic	3	RASA3	NM_174676	g.84919331T>G	G	T	6.75675e-13	5.0079e-08	5.0079e-08	5.0079e-08	5.90463e-07	12.1703	986.984	135.108	6.74609e-06	5.17095	5.0079e-08	0.063052	0.949686	0.0152318	0.984768	SCC_A
S12_84919331	12	84919331		rs462951569	T	G	Intronic	3	RASA3	NM_174676	g.84919331T>G	G	T	2.95662e-08	0.00219136	0.000365226	0.000365226	0.00430624	7.5292	924.558	165.101	7.4207e-05	4.12956	0.000365226	0.0380408	0.949686	0.0152318	0.984768	SCC_D
S11_90165453	11	90165453		rs445074791	G	C	Coding	7	RRM2	NM_001244181, NM_001244182	g.90165453G>C	C	G	5.77368e-07	0.0427928	0.00285285	0.00285285	0.0336369	6.23855	610.687	121.171	0.000195637	3.70855	0.00285285	0.0310367	0.937107	0.0174497	0.98255	SCC_A
S11_90165453	11	90165453		rs445074791	G	C	Coding	7	RRM2	NM_001244181, NM_001244182	g.90165453G>C	C	G	1.15161e-08	0.000853541	0.000170708	0.000170708	0.00201276	7.93869	956.657	165.865	6.07148e-05	4.21671	0.000170708	0.0402608	0.937107	0.0174497	0.98255	SCC_D
S10_91125111	10	91125111		rs43647224	C	T	Intronic	3	ALKBH1	NM_001102220	g.91125111C>T	T	C	2.0231e-05	1	0.0319034	0.0318559	0.375601	4.69398	301.36	70.2762	0.000627386	3.20246	0.0319034	0.0226634	0.993711	0.0702532	0.929747	SCC_A
S10_91125111	10	91125111		rs43647224	C	T	Intronic	3	ALKBH1	NM_001102220	g.91125111C>T	T	C	3.03384e-06	0.224859	0.00899435	0.00899435	0.106049	5.51801	372.979	79.3188	0.000330558	3.48075	0.00899435	0.0271269	0.993711	0.0702532	0.929747	SCC_D
S7_93808324	7	93808324		rs384261616	A	G	Intergenic	1	?	?	g.93808324A>G	G	A	7.0615e-07	0.0523377	0.00327111	0.00327111	0.0385684	6.1511	319.712	63.9428	0.000209129	3.67959	0.00327111	0.030562	0.90566	0.0715278	0.928472	SCC_A
S7_93808324	7	93808324		rs384261616	A	G	Intergenic	1	?	?	g.93808324A>G	G	A	1.12171e-08	0.000831374	0.000207844	0.000170708	0.00201276	7.95012	510.859	88.5017	4.72226e-05	4.32585	0.000207844	0.0403228	0.90566	0.0715278	0.928472	SCC_D
S7_93808326	7	93808326		rs381191504	C	A	Intergenic	1	?	?	g.93808326C>A	A	C	2.91271e-05	1	0.037221	0.037221	0.438858	4.5357	271.835	64.6509	0.0007758	3.11025	0.037221	0.0218078	0.913208	0.0688705	0.931129	SCC_A
S7_93808326	7	93808326		rs381191504	C	A	Intergenic	1	?	?	g.93808326C>A	A	C	3.28228e-06	0.243273	0.00935665	0.00935665	0.110321	5.48382	424.184	90.5266	0.000344051	3.46338	0.00935665	0.0269415	0.913208	0.0688705	0.931129	SCC_D
S2_99369603	2	99369603		rs470939601	A	C	Intergenic	1	?	?	g.99369603A>C	C	A	5.13498e-06	0.380589	0.0140959	0.0140959	0.166199	5.28946	602.824	131.314	0.000357543	3.44667	0.0140959	0.0258877	1	0.0150943	0.984906	SCC_A
S2_99369603	2	99369603		rs470939601	A	C	Intergenic	1	?	?	g.99369603A>C	C	A	8.0909e-07	0.0599673	0.00399782	0.00399782	0.0471368	6.092	825.965	166.095	0.000195637	3.70855	0.00399782	0.0302412	1	0.0150943	0.984906	SCC_D
S11_108767485	11	108767485		ss1850116546	A	C	Intergenic	1	?	?	g.108767485A>C	C	A	9.79165e-05	1	0.083417	0.083417	0.983538	4.00914	518.657	132.457	0.00116707	2.9329	0.083417	0.0189679	0.987421	0.0178344	0.982166	SCC_A
S11_108767485	11	108767485		ss1850116546	A	C	Intergenic	1	?	?	g.108767485A>C	C	A	1.31849e-05	0.977228	0.0212441	0.0212441	0.250481	4.87992	643.037	146.658	0.000613894	3.21191	0.0212441	0.0236694	0.987421	0.0178344	0.982166	SCC_D
S7_112278576	7	112278576		rs474701741	A	G	Intergenic	1	?	?	g.112278576A>G	G	A	3.60975e-05	1	0.0431522	0.0431522	0.508792	4.44252	512.954	123.461	0.000829769	3.08104	0.0431522	0.0213045	0.988679	0.0248092	0.975191	SCC_A
S7_112278576	7	112278576		rs474701741	A	G	Intergenic	1	?	?	g.112278576A>G	G	A	3.60975e-05	1	0.040537	0.0401237	0.473084	4.44252	512.954	123.461	0.000883738	3.05368	0.040537	0.0213045	0.988679	0.0248092	0.975191	SCC_D
S6_116364383	6	116364383		rs384257136	C	A	Intronic	3	LDB2	NM_001046611	g.116364383C>A	A	C	8.86421e-05	1	0.0811097	0.0811097	0.956334	4.05236	484.882	123.064	0.00108612	2.96412	0.0811097	0.0192005	1	0.0207547	0.979245	SCC_A
S6_116364383	6	116364383		rs384257136	C	A	Intronic	3	LDB2	NM_001046611	g.116364383C>A	A	C	6.60736e-05	1	0.0597217	0.0597217	0.704156	4.17997	539.74	134.552	0.00109961	2.95876	0.0597217	0.019888	1	0.0207547	0.979245	SCC_D
S6_120064943	6	120064943		rs453542964	T	C	Intergenic	1	?	?	g.120064943T>C	C	T	1.45321e-05	1	0.0256447	0.0256447	0.302368	4.83767	585.12	134.113	0.000559926	3.25187	0.0256447	0.0234407	0.959748	0.0190039	0.980996	SCC_A
S6_120064943	6	120064943		rs453542964	T	C	Intergenic	1	?	?	g.120064943T>C	C	T	2.92893e-06	0.217084	0.00904515	0.00899435	0.106049	5.53329	663.216	140.82	0.000317066	3.49885	0.00904515	0.0272097	0.959748	0.0190039	0.980996	SCC_D
S3_124069270	3	124069270		ss1850005466	A	C	Intergenic	1	?	?	g.124069270A>C	C	A	3.81697e-08	0.00282902	0.000471504	0.000427864	0.00504478	7.41828	695.167	125.171	7.4207e-05	4.12956	0.000471504	0.0374392	0.925786	0.0169837	0.983016	SCC_A
S3_124069270	3	124069270		ss1850005466	A	C	Intergenic	1	?	?	g.124069270A>C	C	A	2.40116e-05	1	0.0296611	0.0295348	0.348234	4.61958	708.218	166.674	0.000802785	3.0954	0.0296611	0.0222611	0.925786	0.0169837	0.983016	SCC_D
S3_125010990	3	125010990		ss1850006180	T	C	Intergenic	1	?	?	g.125010990T>C	C	T	2.53247e-05	1	0.036096	0.035234	0.41543	4.59646	576.308	136.021	0.000694847	3.15811	0.036096	0.0221361	1	0.0150943	0.984906	SCC_A
S3_125010990	3	125010990		ss1850006180	T	C	Intergenic	1	?	?	g.125010990T>C	C	T	2.12843e-05	1	0.0276759	0.0276759	0.326316	4.67194	695.692	162.671	0.000762308	3.11787	0.0276759	0.0225442	1	0.0150943	0.984906	SCC_D
S1_153881306	1	153881306		ss1849973836	C	A	Intergenic	1	?	?	g.153881306C>A	A	C	1.53557e-12	1.13811e-07	5.69057e-08	5.69057e-08	6.70954e-07	11.8137	893.101	124.275	2.02383e-05	4.69383	5.69057e-08	0.0611451	0.842767	0.0201493	0.979851	SCC_A
S1_153881306	1	153881306		ss1849973836	C	A	Intergenic	1	?	?	g.153881306C>A	A	C	2.41217e-10	1.78783e-05	8.93913e-06	8.93913e-06	0.000105398	9.61759	986.493	153.768	2.02383e-05	4.69383	8.93913e-06	0.0493411	0.842767	0.0201493	0.979851	SCC_D
Associations by the additive model only
S18_2863909	18	2863909		rs383681236	C	T	Intergenic	1	?	?	g.2863909C>T	T	C	1.66354e-05	1	0.0273992	0.0273992	0.323054	4.77897	339.542	78.3707	0.000600402	3.22156	0.0273992	0.0231231	0.85283	0.0442478	0.955752	SCC_A
S23_14612970	23	14612970		ss1850247608	C	A	Intergenic	1	?	?	g.14612970C>A	A	C	1.25166e-05	0.92769	0.0244129	0.0231181	0.272576	4.90251	556.901	126.678	0.000505957	3.29589	0.0244129	0.0237917	0.865409	0.0210756	0.978924	SCC_A
S21_16757832	21	16757832		ss1850225663	T	G	Intergenic	1	?	?	g.16757832T>G	G	T	1.2284e-05	0.910454	0.0246069	0.0231181	0.272576	4.91066	503.793	114.489	0.000492465	3.30762	0.0246069	0.0238357	0.966038	0.0227865	0.977214	SCC_A
S30_23639126	X	23639126		ss1850308144	T	G	Intergenic	1	?	?	g.23639126T>G	G	T	1.59273e-05	1	0.0268292	0.0268292	0.316333	4.79786	583.101	134.284	0.00058691	3.23143	0.0268292	0.0232253	0.961006	0.0176702	0.98233	SCC_A
S19_23926722	19	23926722		rs379660629	C	T	Intergenic	1	?	?	g.23926722C>T	T	C	3.62519e-06	0.268688	0.0127947	0.0121257	0.142969	5.44067	455.646	97.6778	0.00027659	3.55816	0.0127947	0.0267075	0.945912	0.0265957	0.973404	SCC_A
S3_31841709	3	31841709		ss1849995025	A	C	Intronic	3	PTPN22	NM_001192503	g.31841709A>C	C	A	5.41357e-06	0.401238	0.0143299	0.0143218	0.168863	5.26652	670.546	146.428	0.000371035	3.43059	0.0143299	0.0257633	1	0.0150943	0.984906	SCC_A
S3_36198373	3	36198373		rs481698951	A	C	Intergenic	1	?	?	g.36198373A>C	C	A	1.43892e-07	0.0106649	0.000969533	0.000894657	0.0105486	6.84196	674.96	127.156	0.000141668	3.84873	0.000969533	0.034312	0.998742	0.0188917	0.981108	SCC_A
S13_40461464	13	40461464		rs133818453	G	A	Intronic	3	PLK1S1	NM_001163458	g.40461464G>A	A	G	1.59981e-07	0.0118573	0.000912099	0.000912099	0.0107542	6.79593	550.536	104.109	0.000168652	3.77301	0.000912099	0.0340622	0.972327	0.0213454	0.978655	SCC_A
S13_40462238	13	40462238		rs384381919	T	C	Intronic	3	PLK1S1	NM_001163458	g.40462238T>C	C	T	8.08148e-05	1	0.0748719	0.0748719	0.882786	4.09251	363.78	91.803	0.00107263	2.96955	0.0748719	0.0194167	0.977358	0.0276705	0.972329	SCC_A
S15_42143472	15	42143472		rs432890110	C	T	Intergenic	1	?	?	g.42143472C>T	T	C	1.42403e-06	0.105545	0.00555501	0.00555501	0.065497	5.84648	521.24	107.279	0.000249605	3.60275	0.00555501	0.0289088	0.942138	0.0206943	0.979306	SCC_A
S26_46684773	26	46684773		rs210708923	C	A	Intronic	3	ADAM12	NM_001001156	g.46684773C>A	A	C	4.61825e-08	0.00342291	0.000427864	0.000427864	0.00504478	7.33552	448.085	81.1886	0.000101191	3.99486	0.000427864	0.0369902	0.948428	0.0404509	0.959549	SCC_A
S15_43077916	15	43077916		rs137587997	C	T	Intergenic	1	?	?	g.43077916C>T	T	C	7.88667e-05	1	0.0759138	0.0748719	0.882786	4.10311	514.933	129.753	0.00103215	2.98626	0.0759138	0.0194738	0.826415	0.0167428	0.983257	SCC_A
S8_43316857	8	43316857		ss1850067921	A	C	Intergenic	1	?	?	g.43316857A>C	C	A	4.26117e-05	1	0.0493476	0.0493476	0.581839	4.37047	505.767	122.882	0.000856754	3.06714	0.0493476	0.0209155	1	0.0194969	0.980503	SCC_A
S26_45210692	26	45210692		rs136238567	G	A	Intergenic	1	?	?	g.45210692G>A	A	G	9.67408e-05	1	0.0833737	0.0833737	0.983028	4.01439	136.025	34.7124	0.00115358	2.93795	0.0833737	0.0189961	0.854088	0.340206	0.659794	SCC_A
S7_50165856	7	50165856		ss1850058343	A	C	Intergenic	1	?	?	g.50165856A>C	C	A	1.78751e-06	0.132485	0.00662423	0.00662423	0.0781038	5.74775	652.131	135.517	0.000263098	3.57988	0.00662423	0.0283731	0.961006	0.0170157	0.982984	SCC_A
S17_54696414	17	54696414		ss1850180613	T	G	Intronic	3	RILPL2	NM_001083718	g.54696414T>G	G	T	7.86375e-05	1	0.0766891	0.0748719	0.882786	4.10437	337.413	85.0064	0.00100517	2.99776	0.0777117	0.0194806	0.842767	0.0537313	0.946269	SCC_A
S17_54696418	17	54696418		ss1850180614	T	G	Intronic	3	RILPL2	NM_001083718	g.54696418T>G	G	T	7.86375e-05	1	0.0766891	0.0748719	0.882786	4.10437	337.413	85.0064	0.00101866	2.99197	0.0766891	0.0194806	0.842767	0.0537313	0.946269	SCC_A
S3_57505053	3	57505053		rs109181069	G	A	Intergenic	1	?	?	g.57505053G>A	A	G	3.58108e-05	1	0.0435113	0.0431522	0.508792	4.44599	505.66	121.651	0.000816277	3.08816	0.0435113	0.0213232	0.968553	0.0233766	0.976623	SCC_A
S9_59312622	9	59312622		ss1850081231	T	G	Intergenic	1	?	?	g.59312622T>G	G	T	7.44252e-05	1	0.0766135	0.0748719	0.882786	4.12828	450.348	113.078	0.000964691	3.01561	0.0766135	0.0196094	0.856604	0.0264317	0.973568	SCC_A
S10_59869067	10	59869067		ss1850093957	T	G	Intergenic	1	?	?	g.59869067T>G	G	T	1.5754e-05	1	0.0271544	0.0268292	0.316333	4.80261	589.911	135.775	0.000573418	3.24153	0.0271544	0.023251	0.818868	0.0168971	0.983103	SCC_A
S2_62748596	2	62748596		rs451142134	A	C	Intronic	3	MIR544A	NR_031187	g.62748596A>C	C	A	6.13765e-05	1	0.0659282	0.0659282	0.777334	4.212	499.636	124.007	0.000924214	3.03423	0.0659282	0.0200606	0.856604	0.0190896	0.98091	SCC_A
S6_68344392	6	68344392		rs379393169	G	A	Intronic	3	GABRB1	NM_174544	g.68344392G>A	A	G	4.83346e-06	0.358242	0.0137785	0.0137785	0.162457	5.31574	436.344	94.7822	0.000344051	3.46338	0.0137785	0.0260302	0.987421	0.0299363	0.970064	SCC_A
S17_74108976	17	74108976		rs469095142	G	A	Intronic	3	IGLL1	NM_001083800	g.74108976G>A	A	G	2.81084e-05	1	0.0365493	0.0365493	0.430939	4.55116	488.503	115.954	0.000762308	3.11787	0.0365493	0.0218914	0.821384	0.017611	0.982389	SCC_A
S10_88754089	10	88754089		rs136345523	T	C	Intronic	3	JDP2	NM_001193245	g.88754089T>C	C	T	2.56707e-05	1	0.035234	0.035234	0.41543	4.59056	298.023	70.3916	0.000721832	3.14156	0.035234	0.0221043	0.987421	0.0643312	0.935669	SCC_A
S8_95722525	8	95722525		ss1850073734	A	C	Intronic	3	LPPR1	NM_001192403	g.95722525A>C	C	A	5.99022e-06	0.443977	0.0143218	0.0143218	0.168863	5.22256	591.36	129.753	0.000411512	3.38562	0.0143218	0.0255251	0.953459	0.0164908	0.983509	SCC_A
S5_96561271	5	96561271		ss1850030825	C	A	Intergenic	1	?	?	g.96561271C>A	A	C	4.85322e-05	1	0.054501	0.054501	0.6426	4.31397	488.279	119.526	0.000883738	3.05368	0.054501	0.0206106	0.993711	0.0189873	0.981013	SCC_A
S8_101894598	8	101894598		rs385640970	G	A	Intergenic	1	?	?	g.101894598G>A	A	G	0.000115166	1	0.0917826	0.0917826	1	3.93867	322.266	83.1532	0.00124803	2.90378	0.0917826	0.0185887	0.953459	0.0382586	0.961741	SCC_A
S3_116439902	3	116439902		rs480285530	A	G	Intronic	3	NCDN	NM_001045931	g.116439902A>G	G	A	5.6261e-06	0.416989	0.0143789	0.0143218	0.168863	5.24979	553.487	121.084	0.000384527	3.41507	0.0143789	0.0256727	0.939623	0.0200803	0.97992	SCC_A
S1_158852262	1	158852262		ss1849975059	T	G	Intergenic	1	?	?	g.158852262T>G	G	T	9.48773e-05	1	0.0827297	0.0827297	0.975435	4.02284	427.289	108.908	0.00114009	2.94306	0.0827297	0.0190416	0.959748	0.0268676	0.973132	SCC_A
Associations by the dominant model only
S18_2566354	18	2566354		ss1850186701	G	T	Intergenic	1	?	?	g.2566354G>T	T	G	7.42764e-05	1	0.066327	0.066327	0.782037	4.12915	633.97	159.165	0.0011131	2.95346	0.066327	0.0196141	0.889308	0.0162659	0.983734	SCC_D
S30_6717686	X	6717686		ss1850306419	C	G	Intergenic	1	?	?	g.6717686C>G	G	C	4.67825e-05	1	0.0468564	0.0468564	0.552467	4.32992	584.062	142.669	0.000991675	3.00363	0.0468564	0.0206966	0.998742	0.018262	0.981738	SCC_D
S24_8831398	24	8831398		ss1850255845	A	C	Intergenic	1	?	?	g.8831398A>C	C	A	3.66813e-06	0.271871	0.0100693	0.00999563	0.117855	5.43556	647.013	138.776	0.000357543	3.44667	0.0100693	0.0266797	1	0.0207547	0.979245	SCC_D
S18_9774737	18	9774737		ss1850188282	G	T	Intergenic	1	?	?	g.9774737G>T	T	G	0.000131407	1	0.0901805	0.0901805	1	3.88138	434.81	113.152	0.00145041	2.83851	0.0901805	0.0182807	0.864151	0.0385735	0.961426	SCC_D
S7_20486130	7	20486130		ss1850054464	A	G	Intergenic	1	?	?	g.20486130A>G	G	A	4.22656e-05	1	0.0435084	0.0435084	0.512991	4.37401	295.658	71.8002	0.000964691	3.01561	0.0435084	0.0209346	0.945912	0.0977394	0.902261	SCC_D
S2_20943147	2	20943147		ss1849977564	A	C	Intergenic	1	?	?	g.20943147A>C	C	A	9.04376e-05	1	0.0736589	0.0736589	0.868485	4.04365	576.091	146.396	0.00122104	2.91327	0.0736589	0.0191536	1	0.0176101	0.98239	SCC_D
S25_22267667	25	22267667		ss1850268711	T	C	Intronic	3	SCNN1B	NM_001098075	g.22267667T>C	C	T	0.000144359	1	0.0963917	0.0950656	1	3.84056	508.72	133.202	0.00149089	2.82656	0.0963917	0.0180612	0.996226	0.0208333	0.979167	SCC_D
S19_23926644	19	23926644		rs382844652	G	A	Intergenic	1	?	?	g.23926644G>A	A	G	7.03445e-06	0.521373	0.0130343	0.0130343	0.153683	5.15277	575.892	127.33	0.000532941	3.27332	0.0130343	0.0251469	0.959748	0.0294889	0.970511	SCC_D
S19_24421806	19	24421806		ss1850202933	A	C	Coding	7	CAMKK1	NM_001192251	g.24421806A>C	C	A	0.000116867	1	0.0824936	0.0824936	0.972651	3.93231	541.294	139.799	0.00140993	2.8508	0.0824936	0.0185545	0.85283	0.0243363	0.975664	SCC_D
S28_27223735	28	27223735		ss1850292911	A	G	Intronic	3	CDH23	NM_001191206	g.27223735A>G	G	A	3.72515e-05	1	0.0406024	0.0406024	0.478728	4.42886	623.949	150.443	0.000910722	3.04061	0.0406024	0.0212307	1	0.0169811	0.983019	SCC_D
S25_29949417	25	29949417		ss1850269978	T	G	Intronic	3	TPST1	NM_001077912	g.29949417T>G	G	T	6.34309e-05	1	0.0595102	0.0593058	0.699252	4.1977	529.375	131.646	0.00105914	2.97505	0.0595102	0.0199835	0.915723	0.0240385	0.975962	SCC_D
S27_35732523	27	35732523		ss1850287067	T	C	Intergenic	1	?	?	g.35732523T>C	C	T	8.12158e-05	1	0.0691894	0.0688821	0.812163	4.09036	632.825	159.747	0.00116707	2.9329	0.0691894	0.0194052	0.844025	0.0201192	0.979881	SCC_D
S15_37429234	15	37429234		ss1850157149	A	C	Intergenic	1	?	?	g.37429234A>C	C	A	4.98781e-05	1	0.0486423	0.0486423	0.573523	4.30209	415.84	101.956	0.00101866	2.99197	0.0486423	0.0205465	0.891824	0.045134	0.954866	SCC_D
S26_38900884	26	38900884		ss1850279072	T	C	Intergenic	1	?	?	g.38900884T>C	C	T	0.000115339	1	0.0829956	0.0824936	0.972651	3.93803	583.405	150.548	0.00138295	2.85919	0.0829956	0.0185852	1	0.018239	0.981761	SCC_D
S13_39516876	13	39516876		ss1850131819	A	C	Intronic	3	CRNKL1	NM_001206522	g.39516876A>C	C	A	0.00011033	1	0.0809639	0.0801988	0.945593	3.95731	433.905	111.653	0.00135596	2.86775	0.0809639	0.0186889	0.85283	0.0361357	0.963864	SCC_D
S15_41675667	15	41675667		rs385816364	G	A	Intronic	3	SBF2	NM_001103237	g.41675667G>A	A	G	4.5619e-06	0.338114	0.0112705	0.0112705	0.132886	5.34085	510.709	110.639	0.000398019	3.4001	0.0112705	0.0261663	0.958491	0.0380577	0.961942	SCC_D
S18_42103821	18	42103821		ss1850194645	T	G	Intronic	3	ANKRD27	NM_001102532	g.42103821T>G	G	T	9.3132e-05	1	0.0750289	0.0742238	0.875145	4.0309	609.509	155.172	0.00123453	2.9085	0.0750289	0.019085	0.998742	0.0176322	0.982368	SCC_D
S28_42787540	28	42787540		rs482613587	A	G	Intergenic	1	?	?	g.42787540A>G	G	A	6.06442e-05	1	0.0576252	0.0576252	0.679437	4.21721	778.144	192.993	0.00104564	2.98062	0.0576252	0.0200887	0.788679	0.015949	0.984051	SCC_D
S18_43279320	18	43279320		ss1850194863	T	C	Intergenic	1	?	?	g.43279320T>C	C	T	3.29243e-05	1	0.038129	0.038129	0.449564	4.48248	479.905	114.913	0.000856754	3.06714	0.038129	0.0215203	0.937107	0.0328859	0.967114	SCC_D
S18_43439132	18	43439132		ss1850194906	A	C	Intronic	3	CHST8	NM_001145992	g.43439132A>C	C	A	0.000102309	1	0.0789878	0.0784374	0.924825	3.99009	425.911	109.072	0.0012885	2.88991	0.0789878	0.0188653	0.949686	0.0350993	0.964901	SCC_D
S23_47375898	23	47375898		ss1850251893	T	G	Intronic	3	TXNDC5	NM_001206732	g.47375898T>G	G	T	0.000103713	1	0.0784374	0.0784374	0.924825	3.98417	611.339	156.694	0.00131549	2.88091	0.0784374	0.0188335	1	0.0157233	0.984277	SCC_D
S1_47873063	1	47873063		rs210530502	G	A	Intergenic	1	?	?	g.47873063G>A	A	G	9.73172e-05	1	0.0759249	0.0759249	0.895201	4.01181	-231.972	59.2192	0.00127501	2.89449	0.0759249	0.0189822	0.932075	0.497976	0.502024	SCC_D
S23_49090745	23	49090745		ss1850252486	A	G	Intronic	3	FARS2	NM_001076805	g.49090745A>G	G	A	9.02533e-05	1	0.0743256	0.0736589	0.868485	4.04454	627.749	159.503	0.00120755	2.91809	0.0743256	0.0191584	0.916981	0.0171468	0.982853	SCC_D
S13_53375651	13	53375651		rs444484523	G	T	Intergenic	1	?	?	g.53375651G>T	T	G	0.000128971	1	0.0901788	0.0901788	1	3.88951	249.273	64.7901	0.00142343	2.84667	0.0901788	0.0183243	0.92327	0.164169	0.835831	SCC_D
S16_54096847	16	54096847		ss1850171761	A	C	Coding	7	TNR	NM_001205928	g.54096847A>C	C	A	1.15284e-05	0.854452	0.0189878	0.0189878	0.223878	4.93823	468.352	106.095	0.000600402	3.22156	0.0189878	0.023985	0.841509	0.0426009	0.957399	SCC_D
S9_54566526	9	54566526		ss1850080976	T	G	Intergenic	1	?	?	g.54566526T>G	G	T	5.29111e-06	0.392161	0.012255	0.012255	0.144495	5.27645	778.312	169.779	0.000425004	3.37161	0.012255	0.0258172	1	0.0163522	0.983648	SCC_D
S18_56226981	18	56226981		rs466502536	A	C	Intronic	3	VRK3	NM_001046251	g.56226981A>C	C	A	7.78095e-05	1	0.0670582	0.0670582	0.790658	4.10897	451.435	113.659	0.00115358	2.93795	0.0670582	0.0195054	0.914465	0.0330124	0.966988	SCC_D
S5_61958776	5	61958776		rs381266288	C	T	Intergenic	1	?	?	g.61958776C>T	T	C	1.42634e-05	1	0.0220242	0.0216068	0.254758	4.84578	663.749	151.99	0.000640879	3.19322	0.0220242	0.0234846	0.945912	0.0219415	0.978059	SCC_D
S6_68344392	6	68344392		rs379393169	G	A	Intronic	3	GABRB1	NM_174544	g.68344392G>A	A	G	1.58859e-06	0.117741	0.00619691	0.00619691	0.0730654	5.79899	584.067	120.766	0.000249605	3.60275	0.00619691	0.0286511	0.987421	0.0299363	0.970064	SCC_D
S11_68704868	11	68704868		ss1850107658	T	G	Intergenic	1	?	?	g.68704868T>G	G	T	4.207e-05	1	0.043917	0.0435084	0.512991	4.37603	594.435	144.32	0.000951199	3.02173	0.043917	0.0209455	1	0.0176101	0.98239	SCC_D
S17_73255287	17	73255287		rs478251931	A	C	Intronic	3	RNF185	NM_001083703	g.73255287A>C	C	A	3.21124e-05	1	0.037779	0.037779	0.445438	4.49333	350.05	83.7033	0.000843261	3.07404	0.037779	0.0215789	0.901887	0.0648536	0.935146	SCC_D
S2_74530206	2	74530206		ss1849981715	A	G	Intronic	3	EPB41L5	NM_001035384	g.74530206A>G	G	A	0.000138097	1	0.0939018	0.0939018	1	3.85982	608.962	158.986	0.0014639	2.83449	0.0939018	0.0181648	1	0.0169811	0.983019	SCC_D
S17_75540391	17	75540391		rs470194324	C	G	Intronic	3	MZT2B	NM_001099204	g.75540391C>G	G	C	0.000130916	1	0.0906835	0.0901805	1	3.88301	227.387	59.159	0.00143692	2.84257	0.0906835	0.0182894	0.871698	0.198413	0.801587	SCC_D
S12_76318295	12	76318295		ss1850124905	T	G	Intergenic	1	?	?	g.76318295T>G	G	T	4.95973e-05	1	0.0490134	0.0486423	0.573523	4.30454	633.493	155.269	0.00100517	2.99776	0.0490134	0.0205597	0.984906	0.0166028	0.983397	SCC_D
S12_83938974	12	83938974		ss1850126405	A	C	Intergenic	1	?	?	g.83938974A>C	C	A	6.60736e-06	0.489717	0.0144035	0.0130343	0.153683	5.17997	772.662	170.325	0.000451988	3.34487	0.0144035	0.0252943	0.968553	0.0155844	0.984416	SCC_D
S10_88756625	10	88756625		rs135245172	T	C	Intronic	3	JDP2	NM_001193245	g.88756625T>C	C	T	3.62709e-05	1	0.0401237	0.0401237	0.473084	4.44044	333.795	80.3617	0.00089723	3.0471	0.0401237	0.0212933	0.996226	0.0675505	0.932449	SCC_D
S7_93808335	7	93808335		rs211539119	C	A	Intergenic	1	?	?	g.93808335C>A	A	C	2.07739e-05	1	0.0274946	0.0274946	0.324178	4.68248	357.397	83.4611	0.000748816	3.12562	0.0274946	0.0226012	0.904403	0.0841446	0.915855	SCC_D
S9_107254677	9	107254677		rs447473288	A	G	Intergenic	1	?	?	g.107254677A>G	G	A	6.59064e-05	1	0.060306	0.0597217	0.704156	4.18107	686.312	171.065	0.00108612	2.96412	0.060306	0.0198939	0.948428	0.0179045	0.982095	SCC_D
S9_107870824	9	107870824		ss1850086970	A	C	Upstream	2	TCTE3	NM_001191253	g.107870824A>C	C	A	1.8515e-05	1	0.0269073	0.0268193	0.316216	4.73248	613.189	142.326	0.000681355	3.16663	0.0269073	0.0228716	0.850314	0.0244083	0.975592	SCC_D
S4_109019305	4	109019305		ss1850018418	G	T	Intergenic	1	?	?	g.109019305G>T	T	G	6.75209e-06	0.500445	0.0139012	0.0130343	0.153683	5.17056	750.234	165.552	0.00046548	3.3321	0.0142984	0.0252433	0.920755	0.0150273	0.984973	SCC_D
S4_109019313	4	109019313		ss1850018420	C	T	Intergenic	1	?	?	g.109019313C>T	T	C	6.75209e-06	0.500445	0.0139012	0.0130343	0.153683	5.17056	750.234	165.552	0.000478972	3.31969	0.0139012	0.0252433	0.920755	0.0150273	0.984973	SCC_D
S4_109019322	4	109019322		ss1850018421	A	G	Intergenic	1	?	?	g.109019322A>G	G	A	6.83839e-06	0.506841	0.0136984	0.0130343	0.153683	5.16505	749.788	165.554	0.000492465	3.30762	0.0136984	0.0252135	0.919497	0.0150479	0.984952	SCC_D
S4_109019333	4	109019333		rs209722703	A	C	Intergenic	1	?	?	g.109019333A>C	C	A	6.90289e-06	0.511622	0.0134637	0.0130343	0.153683	5.16097	749.465	165.557	0.000505957	3.29589	0.0134637	0.0251914	0.918239	0.0150685	0.984932	SCC_D
S4_116339811	4	116339811		rs459258791	A	C	Intronic	3	SSPO	NM_174706	g.116339811A>C	C	A	4.54516e-05	1	0.0461471	0.0461471	0.544103	4.34245	258.759	63.1022	0.000978183	3.00958	0.0461471	0.0207643	0.903145	0.165042	0.834958	SCC_D
S4_117466216	4	117466216		rs211180730	T	C	Intronic	3	CHPF2	NM_001206923	g.117466216T>C	T	C	5.83662e-05	1	0.0561809	0.0561809	0.662408	4.23384	-240.427	59.4945	0.00103215	2.98626	0.0561809	0.0201784	0.904403	0.496523	0.503477	SCC_D
S3_118988957	3	118988957		ss1850003954	A	C	Intronic	3	NGEF	NM_001076926	g.118988957A>C	C	A	2.17314e-05	1	0.0277702	0.0277702	0.327427	4.66291	692.709	162.154	0.0007758	3.11025	0.0277702	0.0224954	0.981132	0.0160256	0.983974	SCC_D
S4_122720700	4	122720700		rs468451888	T	C	Intergenic	1	?	?	g.122720700T>C	C	T	0.000106394	1	0.0796524	0.0793057	0.935064	3.97308	365.065	93.7221	0.00132898	2.87648	0.0796524	0.0187738	0.877987	0.0522923	0.947708	SCC_D
S3_124861051	3	124861051		ss1850005978	A	C	Intergenic	1	?	?	g.124861051A>C	C	A	0.000103678	1	0.0792193	0.0784374	0.924825	3.98432	492.723	126.288	0.001302	2.88539	0.0792193	0.0188343	0.953459	0.025066	0.974934	SCC_D
S19_23926644	19	23926644		rs382844652	G	A	Intergenic	1	?	?	g.23926644G>A	A	G	7.03445e-06	0.521373	0.0130343	0.0130343	0.153683	5.15277	575.892	127.33	0.000532941	3.27332	0.0130343	0.0251469	0.959748	0.0294889	0.970511	SCC_D

## Sheet: Table S4d_TDMilk y&305D Fat y
Table S4d: Significant genome wide associations between studied markers and test day milk yield (kg) and actual 305day fat yield (kg)
Marker	Chromosome	Position	RS# or SS#		Reference	Alternate	Strand	Classification	Priority	Gene(s)	Transcripts(s)	HGVS Description	Minor Allele	Major Allele	P-Value	Bonf. Corrected P-Value	P-Value FDR	P-Value BH FDR	P-Value BY FDR	-log10(P-Value)	Regression Beta	Beta Standard Error	Expected P	-log10(Expected P)	FDR	Proportion of Variance Explained	Call Rate	Minor Allele D Frequency	Major Allele d Frequency	Trait
S29_9009252	29	9009252	ss1850314769		T	C	+	Intergenic	1	?	?	g.9009252T>C	C	T	1.23879e-06	0.0918157	0.0918157	0.0918157	1	5.907	4.36603	0.893395	6.74609e-06	5.17095	0.0918157	0.0292009	0.977387	0.369537	0.630463	TD Milk Yield_D
S14_749654	14	749654	rs110892754		C	T	+	Intergenic	1	?	?	g.749654C>T	T	C	9.44128e-07	0.069976	0.069976	0.069976	0.82506	6.02497	-19.9246	4.02961	6.74609e-06	5.17095	0.069976	0.031857	0.931544	0.286744	0.713256	A305Fat Yield_A

## Sheet: Table S4e_MUN_Lactose
Table S4e: Significant genome wide associations between studied markers and milk urea nitrogen (MUN) (mg/dl) and lactose (%)
Trait	Marker	Chromosome	Position	RS# or SS#	Reference	Alternate	Classification	Priority	Gene(s)	Transcripts(s)	HGVS Description	Minor Allele	Major Allele	P-Value	Bonf. Corrected P-Value	P-Value FDR	P-Value BH FDR	P-Value BY FDR	-log10(P-Value)	Regression Beta	Beta Standard Error	Expected P	-log10(Expected P)	FDR	Proportion of Variance Explained	Call Rate	Minor Allele D Frequency	Major Allele d Frequency	Trait
Significant associations by the additive and dominant (grey highlight) models
MUN	S18_22951172	18	22951172	ss1850191555	T	G	Intergenic	1	?	?	g.22951172T>G	G	T	1.00917e-06	0.0747964	0.0747964	0.0401243	0.47309	5.99604	-2.7311	0.551935	6.74609e-06	5.17095	0.0747964	0.0443982	0.996219	0.0208729	0.979127	MUN_A
MUN	S18_22951172	18	22951172	ss1850191555	T	G	Intergenic	1	?	?	g.22951172T>G	G	T	1.00917e-06	0.0747964	0.0373982	0.0373982	0.440948	5.99604	-2.7311	0.551935	2.02383e-05	4.69383	0.0373982	0.0443982	0.996219	0.0208729	0.979127	MUN_D
MUN	S19_51650631	19	51650631	ss1850209163	A	G	Intergenic	1	?	?	g.51650631A>G	G	A	1.08273e-06	0.0802486	0.0401243	0.0401243	0.47309	5.96548	-2.88335	0.5844	2.02383e-05	4.69383	0.0401243	0.0441524	0.958412	0.0167653	0.983235	MUN_A
MUN	S19_51650631	19	51650631	ss1850209163	A	G	Intergenic	1	?	?	g.51650631A>G	G	A	1.60877e-07	0.0119238	0.0119238	0.0119238	0.140589	6.7935	-3.37691	0.635807	6.74609e-06	5.17095	0.0119238	0.0508079	0.958412	0.0167653	0.983235	MUN_D
Lactose%_D	S11_24769672	11	24769672	rs110006038	C	A	Intergenic	1	?	?	g.24769672C>A	A	C	3.02908e-06	0.224506	0.112253	0.0899751	1	5.51869	-0.190541	0.0403706	2.02383e-05	4.69383	0.112253	0.0405563	0.89603	0.0495781	0.950422	Lactose%_D
Lactose%_D	S11_24769672	11	24769672	rs110006038	C	A	Intergenic	1	?	?	g.24769672C>A	A	C	3.02908e-06	0.224506	0.112253	0.0899751	1	5.51869	-0.190541	0.0403706	2.02383e-05	4.69383	0.112253	0.0405563	0.89603	0.0495781	0.950422	Lactose%_D
Lactose%_A	S25_34986396	25	34986396	ss1850270795	A	C	Intronic	3	GTF2IRD1	NM_001191468	g.34986396A>C	C	A	2.10055e-06	0.155687	0.0778433	0.0778433	0.917821	5.67767	-0.275405	0.0574131	2.02383e-05	4.69383	0.0778433	0.0418361	1	0.0141777	0.985822	Lactose%_A
Lactose%_D	S25_34986396	25	34986396	ss1850270795	A	C	Intronic	3	GTF2IRD1	NM_001191468	g.34986396A>C	C	A	3.64188e-06	0.269925	0.0899751	0.0899751	1	5.43867	-0.295134	0.0630546	3.37305e-05	4.47198	0.0899751	0.0399121	1	0.0141777	0.985822	Lactose%_D
Associations by the additive model only
Lactose%_A	S14_761659	14	761659	rs381071867	T	C	Intergenic	1	?	?	g.761659T>C	C	T	3.93338e-06	0.29153	0.0971767	0.0971767	1	5.40523	-0.242033	0.0518923	3.37305e-05	4.47198	0.0971767	0.0396429	0.99811	0.0170455	0.982955	Lactose%_A
Lactose%_A	S17_13515247	17	13515247	ss1850176540	T	G	Intergenic	1	?	?	g.13515247T>G	G	T	9.18636e-07	0.0680865	0.0680865	0.0680865	0.802783	6.03686	-0.271183	0.0545932	6.74609e-06	5.17095	0.0680865	0.0447266	0.988658	0.0162524	0.983748	Lactose%_A
Associations by the dominant model only
Lactose%_D	S11_24769646	11	24769646	rs133199132	T	C	Intergenic	1	?	?	g.24769646T>C	C	T	3.02908e-06	0.224506	0.112253	0.0899751	1	5.51869	-0.190541	0.0403706	6.74609e-06	5.17095	0.224506	0.0405563	0.89603	0.0495781	0.950422	Lactose%_D
