# Supplementary material for: High density genome wide genotyping-by-sequencing and association identifies common and low frequency SNPs, and novel candidate genes influencing cow milk traits
Source: Sci Rep. 2016 Aug 10;6:31109. doi: 10.1038/srep31109 (PMC4979022; doi:10.1038/srep31109)
Supplement: Supplementary Table S5 [file srep31109-s4.xls]

## Sheet: Table S5a_C20_5n3
		Table S5a: Significant genome wide associations between studied markers and C20:5n3 (eicosapentaenoic acid, EPA)
		Total number of significant associations = 56
		Both models = 17 significant associations						Significant associations in intergenic regions = 36
		Additive model only = 32 significant associations						Significant associations in gene regions = 20
		Dominant model only = 7 significant associations
Marker	Chromosome	Position			Reference	Alternate	Classification	Priority	Gene(s)	Transcripts(s)	HGVS Description	Minor Allele	Major Allele	P-Value	Bonf. Corrected P-Value	P-Value FDR	P-Value BH FDR	P-Value BY FDR	-log10(P-Value)	Regression Beta	Beta Standard Error	Expected P	-log10(Expected P)	FDR	Proportion of Variance Explained	Call Rate	Minor Allele D Frequency
Significant associations by the additive and dominant (grey highlight) models
S21_5285783	21	5285783	5285783	rs441513758	T	G	Intergenic	1	?	?	g.5285783T>G	G	T	2.49446e-05	1	0.0501223	0.0501223	0.592464	4.60302	0.0134436	0.00317038	0.000491127	3.30881	0.0501223	0.0221716	1	0.0188679
S21_5285783	21	5285783	5285783	rs441513758	T	G	Intergenic	1	?	?	g.5285783T>G	G	T	2.49446e-05	1	0.0828107	0.0828107	0.978853	4.60302	0.0134436	0.00317038	0.000294676	3.53065	0.0828107	0.0221716	1	0.0188679
S24_12846822	24	12846822	12846822	ss1850256121	C	T	Intergenic	1	?	?	g.12846822C>T	T	C	1.8175e-07	0.0138775	0.00231292	0.00231292	0.0273395	6.74053	0.0127941	0.00243055	7.2032e-05	4.14247	0.00231292	0.0337615	0.976101	0.0257732
S24_12846822	24	12846822	12846822	ss1850256121	C	T	Intergenic	1	?	?	g.12846822C>T	T	C	2.79523e-06	0.21343	0.0355716	0.0355716	0.42047	5.55358	0.0138662	0.00293811	7.2032e-05	4.14247	0.0355716	0.0273198	0.976101	0.0257732
S13_16077563	13	16077563	16077563	rs109691467	G	A	Intergenic	1	?	?	g.16077563G>A	A	G	1.95116e-06	0.148981	0.0114601	0.0108478	0.128224	5.70971	0.0136152	0.00283998	0.000163709	3.78593	0.0114601	0.0281667	0.986164	0.0255102
S13_16077563	13	16077563	16077563	rs109691467	G	A	Intergenic	1	?	?	g.16077563G>A	A	G	1.95116e-06	0.148981	0.0297962	0.0297962	0.352202	5.70971	0.0136152	0.00283998	5.89352e-05	4.22962	0.0297962	0.0281667	0.986164	0.0255102
S14_19097860	14	19097860	19097860	ss1850146143	T	G	Intronic	3	PRKDC	NM_001256559	g.19097860T>G	G	T	4.24732e-09	0.000324304	0.000108101	0.000108101	0.0012778	8.37188	0.0138572	0.0023326	3.27418e-05	4.4849	0.000108101	0.0426074	0.855346	0.0323529
S14_19097860	14	19097860	19097860	ss1850146143	T	G	Intronic	3	PRKDC	NM_001256559	g.19097860T>G	G	T	4.93742e-08	0.00376997	0.00376997	0.00238684	0.0282133	7.3065	0.0151513	0.00275136	6.54836e-06	5.18387	0.00376997	0.0368328	0.855346	0.0323529
S24_38266364	24	38266364	38266364	rs445435952	C	G	Intronic	3	MYOM1	NM_001191466	g.38266364C>G	G	C	5.78268e-07	0.0441537	0.00441537	0.00441537	0.0521913	6.23787	0.0154585	0.00306742	0.000124419	3.90511	0.00441537	0.031033	0.958491	0.015748
S24_38266364	24	38266364	38266364	rs445435952	C	G	Intronic	3	MYOM1	NM_001191466	g.38266364C>G	G	C	2.32159e-05	1	0.0805751	0.0805751	0.952427	4.63421	0.0156192	0.00366922	0.000281579	3.5504	0.0805751	0.0223402	0.958491	0.015748
S11_39592722	11	39592722	39592722	ss1850104792	A	C	Intronic	3	CCDC88A	NM_001206209	g.39592722A>C	C	A	4.66122e-06	0.355908	0.0177954	0.0177954	0.210348	5.3315	0.0119023	0.00258105	0.000255386	3.5928	0.0177954	0.0261156	0.976101	0.0296392
S11_39592722	11	39592722	39592722	ss1850104792	A	C	Intronic	3	CCDC88A	NM_001206209	g.39592722A>C	C	A	4.66122e-06	0.355908	0.0395453	0.0395453	0.46744	5.3315	0.0119023	0.00258105	0.000111322	3.95342	0.0395453	0.0261156	0.976101	0.0296392
S28_39658909	28	39658909	39658909	ss1850294609	A	C	Intergenic	1	?	?	g.39658909A>C	C	A	3.61943e-06	0.276362	0.0145454	0.0145454	0.171932	5.44136	0.0157291	0.00337164	0.000242289	3.61567	0.0145454	0.0267112	0.880503	0.0164286
S28_39658909	28	39658909	39658909	ss1850294609	A	C	Intergenic	1	?	?	g.39658909A>C	C	A	5.23778e-07	0.0399931	0.00999827	0.00999827	0.118183	6.28085	0.0180373	0.00356533	4.58385e-05	4.33877	0.00999827	0.0312663	0.880503	0.0164286
S22_47121824	22	47121824	47121824	ss1850240631	A	C	Intronic	3	CACNA2D3	NM_001206751	g.47121824A>C	C	A	2.10398e-08	0.0016065	0.000401624	0.000401624	0.00474735	7.67696	0.0173073	0.00305732	4.58385e-05	4.33877	0.000401624	0.038842	0.832704	0.0166163
S22_47121824	22	47121824	47121824	ss1850240631	A	C	Intronic	3	CACNA2D3	NM_001206751	g.47121824A>C	C	A	9.37792e-08	0.00716051	0.00238684	0.00238684	0.0282133	7.02789	0.0211474	0.0039246	3.27418e-05	4.4849	0.00238684	0.0353211	0.832704	0.0166163
S26_48159081	26	48159081	48159081	rs378861061	T	C	Intergenic	1	?	?	g.48159081T>C	C	T	1.98898e-06	0.151869	0.0108478	0.0108478	0.128224	5.70137	0.0116636	0.00243491	0.000176806	3.7525	0.0108478	0.0281215	0.991195	0.0266497
S26_48159081	26	48159081	48159081	rs378861061	T	C	Intergenic	1	?	?	g.48159081T>C	C	T	4.39867e-06	0.33586	0.0479801	0.0395453	0.46744	5.35668	0.0139595	0.00301907	8.51287e-05	4.06992	0.0479801	0.0262521	0.991195	0.0266497
S13_51898634	13	51898634	51898634	ss1850133844	A	C	Intergenic	1	?	?	g.51898634A>C	C	A	5.1625e-07	0.0394183	0.00437981	0.00437981	0.051771	6.28714	0.0151605	0.00299499	0.000111322	3.95342	0.00437981	0.0313004	1	0.018239
S13_51898634	13	51898634	51898634	ss1850133844	A	C	Intergenic	1	?	?	g.51898634A>C	C	A	7.2186e-08	0.00551176	0.00275588	0.00238684	0.0282133	7.14155	0.0179728	0.00330565	1.96451e-05	4.70675	0.00275588	0.0359378	1	0.018239
S4_57933230	4	57933230	57933230	ss1850012387	A	C	Intronic	3	ZNF277	NM_001083395	g.57933230A>C	C	A	5.75312e-11	4.39279e-06	4.39279e-06	4.39279e-06	5.19244e-05	10.2401	0.0178417	0.00268629	6.54836e-06	5.18387	4.39279e-06	0.0526965	1	0.018239
S4_57933230	4	57933230	57933230	ss1850012387	A	C	Intronic	3	ZNF277	NM_001083395	g.57933230A>C	C	A	4.4329e-06	0.338474	0.0423093	0.0395453	0.46744	5.35331	0.0160257	0.00346719	9.82254e-05	4.00778	0.0423093	0.0262338	1	0.018239
S10_58420197	10	58420197	58420197	rs381661451	T	A	Intergenic	1	?	?	g.58420197T>A	A	T	5.46336e-05	1	0.0887563	0.0887563	1	4.26254	0.00874164	0.00215473	0.000608997	3.21538	0.0887563	0.0203332	0.886792	0.0283688
S10_58420197	10	58420197	58420197	rs381661451	T	A	Intergenic	1	?	?	g.58420197T>A	A	T	1.56926e-05	1	0.0748878	0.0702607	0.830508	4.80431	0.0145725	0.00335336	0.000202999	3.69251	0.0748878	0.0232602	0.886792	0.0283688
S21_59806466	21	59806466	59806466	ss1850231732	A	C	Intergenic	1	?	?	g.59806466A>C	C	A	1.29455e-05	0.988452	0.0366093	0.0352703	0.416908	4.88788	0.0133239	0.00303595	0.000347063	3.45959	0.0366093	0.0237125	1	0.0188679
S21_59806466	21	59806466	59806466	ss1850231732	A	C	Intergenic	1	?	?	g.59806466A>C	C	A	9.998e-06	0.763397	0.0636165	0.0636165	0.75197	5.00009	0.0140871	0.00316852	0.000150612	3.82214	0.0636165	0.0243199	1	0.0188679
S15_65062017	15	65062017	65062017	rs382593139	T	C	Intergenic	1	?	?	g.65062017T>C	C	T	3.04242e-05	1	0.0580761	0.0568948	0.672518	4.51678	0.012277	0.00292687	0.00051732	3.28624	0.0580761	0.0217056	1	0.0232704
S15_65062017	15	65062017	65062017	rs382593139	T	C	Intergenic	1	?	?	g.65062017T>C	C	T	3.04242e-05	1	0.0929217	0.0929217	1	4.51678	0.012277	0.00292687	0.00032087	3.49367	0.0929217	0.0217056	1	0.0232704
S5_100513218	5	100513218	100513218	ss1850031132	T	G	Intergenic	1	?	?	g.100513218T>G	G	T	1.63627e-05	1	0.039043	0.039043	0.461503	4.78614	0.00948486	0.00218735	0.000412547	3.38453	0.039043	0.0231619	0.962264	0.0424837
S5_100513218	5	100513218	100513218	ss1850031132	T	G	Intergenic	1	?	?	g.100513218T>G	G	T	1.48664e-05	1	0.0810805	0.0702607	0.830508	4.82779	0.009764	0.00224059	0.000176806	3.7525	0.0810805	0.0233873	0.962264	0.0424837
S2_111911229	2	111911229	111911229	rs379338596	G	C	Intronic	3	TNS1	NM_174766	g.111911229G>C	C	G	1.40622e-05	1	0.0357907	0.0352703	0.416908	4.85195	0.0107945	0.00247	0.000386353	3.41302	0.0357907	0.023518	1	0.0345912
S2_111911229	2	111911229	111911229	rs379338596	G	C	Intronic	3	TNS1	NM_174766	g.111911229G>C	C	G	1.40622e-05	1	0.0825939	0.0702607	0.830508	4.85195	0.0107945	0.00247	0.000163709	3.78593	0.0825939	0.023518	1	0.0345912
S3_119326797	3	119326797	119326797	rs211493744	C	T	Intronic	3	ATG16L1	NM_001191389	g.119326797C>T	T	C	3.05506e-05	1	0.0568948	0.0568948	0.672518	4.51498	0.0117805	0.00280916	0.000530417	3.27538	0.0568948	0.0216959	0.996226	0.0195707
S3_119326797	3	119326797	119326797	rs211493744	C	T	Intronic	3	ATG16L1	NM_001191389	g.119326797C>T	T	C	1.9058e-05	1	0.0727588	0.0711008	0.840437	4.71992	0.0146402	0.00340329	0.000255386	3.5928	0.0727588	0.0228037	0.996226	0.0195707
Significant associations by the additive model only
S7_2124132	7	2124132	2124132	rs437404608	G	A	Intronic	3	ADAMTS2	NM_174631	g.2124132G>A	A	G	3.29558e-05	1	0.0599129	0.0599129	0.708193	4.48207	0.0100108	0.00239723	0.000543514	3.26479	0.0599129	0.0215181	0.966038	0.0234375
S15_3510778	15	3510778	3510778	ss1850152611	T	G	Intergenic	1	?	?	g.3510778T>G	G	T	5.15429e-06	0.393556	0.0187408	0.0187408	0.221523	5.28783	0.0140287	0.00305644	0.000268483	3.57108	0.0187408	0.0258789	0.794969	0.0189873
S15_7700132	15	7700132	7700132	rs384065622	A	G	Intronic	3	CNTN5	NM_001102211	g.7700132A>G	G	A	4.8824e-05	1	0.0810426	0.0810426	0.957953	4.31137	0.00648278	0.00158748	0.000595901	3.22483	0.0810426	0.0205966	0.977358	0.0675676
S1_11164167	1	11164167	11164167	rs135440044	A	T	Intergenic	1	?	?	g.11164167A>T	T	A	4.71445e-05	1	0.0818117	0.0810426	0.957953	4.32657	0.00665159	0.00162552	0.000569707	3.24435	0.0818117	0.0206786	0.850314	0.0569527
S10_11757086	10	11757086	11757086	ss1850088689	T	G	UTR3	6	RASL12	NM_001076933	g.11757086T>G	G	T	1.20106e-06	0.0917072	0.00833702	0.00772321	0.0912912	5.92043	0.0150987	0.00308557	0.000137516	3.86165	0.00833702	0.0293101	1	0.0163522
S18_15809086	18	15809086	15809086	rs135295316	C	T	Intergenic	1	?	?	g.15809086C>T	T	C	1.43197e-05	1	0.0352703	0.0352703	0.416908	4.84407	0.0111291	0.00254895	0.00039945	3.39854	0.0352703	0.0234753	0.91195	0.017931
S24_17096467	24	17096467	17096467	ss1850256332	A	T	Intergenic	1	?	?	g.17096467A>T	T	A	8.45972e-08	0.00645942	0.00129188	0.00129188	0.0152705	7.07264	0.0159458	0.00294877	5.89352e-05	4.22962	0.00129188	0.0355639	1	0.0163522
S26_21909658	26	21909658	21909658	rs42092193	A	G	Intergenic	1	?	?	g.21909658A>G	G	A	6.37511e-06	0.486772	0.021164	0.021164	0.250166	5.19551	0.0107572	0.00236726	0.000294676	3.53065	0.021164	0.0253785	0.924528	0.0278912
S24_25353579	24	25353579	25353579	rs209502433	T	C	Intergenic	1	?	?	g.25353579T>C	C	T	2.49319e-10	1.90367e-05	9.51837e-06	9.51837e-06	0.000112511	9.60324	0.0205201	0.00320118	1.96451e-05	4.70675	9.51837e-06	0.0492637	1	0.0144654
S15_26372604	15	26372604	26372604	ss1850155088	T	G	Intergenic	1	?	?	g.26372604T>G	G	T	2.80351e-06	0.214062	0.0142708	0.0142708	0.168686	5.5523	0.0143812	0.00304762	0.000189902	3.72147	0.0142708	0.0273128	0.884277	0.0163585
S12_30339118	12	30339118	30339118	rs382800141	C	G	Intergenic	1	?	?	g.30339118C>G	G	C	2.88805e-05	1	0.0565429	0.0565429	0.668358	4.53939	0.0120981	0.00287596	0.000504224	3.29738	0.0565429	0.0218278	0.996226	0.0176768
S28_33367415	28	33367415	33367415	rs471314510	T	A	Intergenic	1	?	?	g.33367415T>A	A	T	1.36641e-05	1	0.0359767	0.0352703	0.416908	4.86442	0.00628662	0.0014364	0.000373256	3.42799	0.0359767	0.0235855	0.934591	0.0948856
S15_33508765	15	33508765	33508765	rs452840319	A	C	Intergenic	1	?	?	g.33508765A>C	C	A	1.80007e-05	1	0.0404247	0.0404247	0.477835	4.74471	0.0136901	0.00317289	0.00043874	3.35779	0.0404247	0.0229378	0.998742	0.0170025
S24_40818403	24	40818403	40818403	rs109764724	T	C	Intergenic	1	?	?	g.40818403T>C	C	T	6.7385e-06	0.514518	0.0214383	0.0214383	0.253408	5.17144	0.00379968	0.000838384	0.000307773	3.51177	0.0214383	0.0252481	0.851572	0.356721
S25_43265693	25	43265693	43265693	ss1850274043	A	G	Intergenic	1	?	?	g.43265693A>G	G	A	3.1602e-06	0.241297	0.0150811	0.0145454	0.171932	5.50028	0.0153379	0.00326776	0.000202999	3.69251	0.0150811	0.0270307	1	0.0169811
S28_43479268	28	43479268	43479268	rs470755489	C	G	Coding	7	ERCC6	NM_001191343	g.43479268C>G	G	C	2.49156e-05	1	0.051417	0.0501223	0.592464	4.60353	0.00621721	0.0014661	0.00047803	3.32054	0.051417	0.0221744	0.903145	0.112117
S19_46761975	19	46761975	46761975	rs446825431	G	A	Intergenic	1	?	?	g.46761975G>A	A	G	6.02631e-05	1	0.0939059	0.0939059	1	4.21995	0.00776361	0.00192478	0.000635191	3.1971	0.0939059	0.0201035	0.959748	0.0537353
S29_51260084	29	51260084	51260084	ss1850305614	A	G	Intronic	3	LSP1	NM_001075374	g.51260084A>G	G	A	2.12914e-07	0.016257	0.00232243	0.00232243	0.027452	6.6718	0.0145663	0.00278317	8.51287e-05	4.06992	0.00232243	0.0333884	0.953459	0.0204485
S21_55854369	21	55854369	55854369	rs437271048	T	C	Intronic	3	SERF2	NM_001206348	g.55854369T>C	C	T	4.6173e-05	1	0.0819892	0.0810426	0.957953	4.33561	0.00649431	0.00158517	0.000556611	3.25445	0.0819892	0.0207274	0.837736	0.0878378
S15_56037691	15	56037691	56037691	rs439293424	T	G	Intronic	3	ACER3, CAPN5	NM_001102285, NM_001192894	g.56037691T>G	G	T	1.8775e-05	1	0.040959	0.040959	0.484151	4.72642	0.0112723	0.00261831	0.000451837	3.34502	0.040959	0.0228388	0.958491	0.0249344
S19_57340765	19	57340765	57340765	rs378362261	C	T	Intergenic	1	?	?	g.57340765C>T	T	C	7.29647e-06	0.557122	0.0222849	0.0222849	0.263416	5.13689	0.0133702	0.00296137	0.00032087	3.49367	0.0222849	0.0250609	0.805031	0.0164063
S15_59684642	15	59684642	59684642	ss1850159756	T	G	Intergenic	1	?	?	g.59684642T>G	G	T	1.9528e-05	1	0.0414183	0.0414183	0.489579	4.70934	0.00939555	0.00218692	0.000464934	3.33261	0.0414183	0.0227465	0.842767	0.0395522
S20_59823962	20	59823962	59823962	rs435270372	G	C	Intronic	3	MYO10	NM_174394	g.59823962G>C	C	G	6.13225e-06	0.468228	0.0212831	0.021164	0.250166	5.21238	0.011943	0.00262337	0.000281579	3.5504	0.0212831	0.02547	0.978616	0.0263496
S7_61923059	7	61923059	61923059	ss1850059684	A	C	Intronic	3	PDGFRB	NM_001075896	g.61923059A>C	C	A	3.42017e-06	0.261147	0.0153616	0.0145454	0.171932	5.46595	0.0122174	0.00261219	0.000216096	3.66535	0.0153616	0.0268446	0.996226	0.0239899
S21_65175232	21	65175232	65175232	rs454925079	T	G	Intronic	3	EVL	NM_001192084	g.65175232T>G	G	T	3.4715e-06	0.265066	0.0147259	0.0145454	0.171932	5.45948	0.0148988	0.00318765	0.000229193	3.6398	0.0147259	0.0268095	1	0.0169811
S2_65443590	2	65443590	65443590	ss1849980817	A	C	Intergenic	1	?	?	g.65443590A>C	C	A	1.21378e-06	0.0926785	0.00772321	0.00772321	0.0912912	5.91586	0.014184	0.00289991	0.000150612	3.82214	0.00772321	0.0292853	0.962264	0.0176471
S20_68887876	20	68887876	68887876	ss1850220924	G	C	Intergenic	1	?	?	g.68887876G>C	C	G	3.84903e-07	0.0293893	0.00367366	0.00367366	0.043424	6.41465	0.0125348	0.00244848	9.82254e-05	4.00778	0.00367366	0.0319926	0.864151	0.0312955
S5_72145892	5	72145892	72145892	ss1850028312	T	A	Intergenic	1	?	?	g.72145892T>A	A	T	1.35125e-05	1	0.0368482	0.0352703	0.416908	4.86926	0.0112319	0.00256487	0.00036016	3.4435	0.0368482	0.0236117	0.875472	0.0244253
S10_79919357	10	79919357	79919357	ss1850095807	A	C	Intergenic	1	?	?	g.79919357A>C	C	A	1.71237e-05	1	0.0396205	0.0396205	0.468329	4.7664	0.0137055	0.00316818	0.000425643	3.37095	0.0396205	0.0230551	0.981132	0.0160256
S10_103415370	10	103415370	103415370	rs449225290	A	G	Intergenic	1	?	?	g.103415370A>G	G	A	8.01865e-06	0.612264	0.0235486	0.0235486	0.278353	5.0959	0.0136379	0.00303447	0.000333966	3.4763	0.0235486	0.0248388	1	0.0150943
S5_122892584	5	122892584	122892584	ss1850036184	G	C	Coding	7	TTC38	NM_001105259	g.122892584G>C	C	G	5.9224e-05	1	0.0942094	0.0939059	1	4.2275	0.0121406	0.00300684	0.000622094	3.20614	0.0942094	0.0201442	0.998742	0.0157431
S1_152349292	1	152349292	152349292	ss1849973585	A	C	Intergenic	1	?	?	g.152349292A>C	C	A	4.8722e-05	1	0.0826705	0.0810426	0.957953	4.31227	0.0125092	0.00306285	0.000582804	3.23448	0.0826705	0.0206015	0.988679	0.0171756
Significant associations by the dominant model only
S28_473143	28	473143	473143	ss1850289591	T	G	Intronic	3	NUP133	NM_001076872	g.473143T>G	G	T	6.55654e-06	0.500624	0.0500624	0.0500624	0.591757	5.18333	0.016491	0.00363392	0.000124419	3.90511	0.0500624	0.0253125	0.987421	0.0159236
S28_18609212	28	18609212	18609212	ss1850291755	A	C	Intergenic	1	?	?	g.18609212A>C	C	A	1.74835e-05	1	0.0702607	0.0702607	0.830508	4.75737	0.0143094	0.00331137	0.000242289	3.61567	0.0702607	0.0230062	0.983648	0.0191816
S24_24237915	24	24237915	24237915	rs381067250	C	T	Intergenic	1	?	?	g.24237915C>T	T	C	1.72837e-05	1	0.0733163	0.0702607	0.830508	4.76236	0.0160718	0.00371697	0.000229193	3.6398	0.0733163	0.0230333	0.986164	0.0172194
S13_55434228	13	55434228	55434228	ss1850134976	G	T	Intergenic	1	?	?	g.55434228G>T	T	G	2.87096e-05	1	0.0913385	0.0913385	1	4.54197	0.015782	0.00375048	0.000307773	3.51177	0.0913385	0.0218417	0.895597	0.0196629
S21_61758728	21	61758728	61758728	ss1850232195	C	A	Intergenic	1	?	?	g.61758728C>A	A	C	8.56975e-06	0.654343	0.0594858	0.0594858	0.703144	5.06703	0.0167508	0.00373918	0.000137516	3.86165	0.0594858	0.0246825	0.979874	0.0154044
S3_112481449	3	112481449	112481449	rs384516162	C	G	Intronic	3	HPCAL4	NM_001099382	g.112481449C>G	G	C	1.54717e-05	1	0.0787559	0.0702607	0.830508	4.81046	0.0159988	0.00367889	0.000189902	3.72147	0.0787559	0.0232935	0.879245	0.0243205
S6_119073017	6	119073017	119073017	ss1850047467	T	G	Intergenic	1	?	?	g.119073017T>G	G	T	1.61374e-05	1	0.0724806	0.0702607	0.830508	4.79217	0.0134918	0.00310918	0.000216096	3.66535	0.0724806	0.0231945	0.996226	0.0214646
S1_135301098	1	135301098	135301098	ss1849969837	T	A	Intergenic	1	?	?	g.135301098T>A	A	T	1.95549e-05	1	0.0711008	0.0711008	0.840437	4.70874	0.0142513	0.0033174	0.000268483	3.57108	0.0711008	0.0227432	0.993711	0.0170886

## Sheet: Table S5b_C20_4n6
Table S5b: Significant genome wide associations between studied markers and C20:4n6 (arachidonic acid, AA)
Total number of significant associations = 56
Both models = 20 significant associations					Significant associations in intergenic regions = 32
Additive model only = 28 significant associations					Significant associations in gene regions = 24
Dominant model only = 8 significant associations
Marker	Chromosome	Position	RS# or SS#	Reference	Alternate	Classification	Priority	Gene(s)	Transcripts(s)	HGVS Description	Minor Allele	Major Allele	P-Value	Bonf. Corrected P-Value	P-Value FDR	P-Value BH FDR	P-Value BY FDR	-log10(P-Value)	Regression Beta	Beta Standard Error	FDR	Proportion of Variance Explained	Call Rate	Minor Allele D Frequency
Significant associations by the additive and dominant (grey highlight) models
S16_2540644	16	2540644	ss1850163986	T	C	Intergenic	1	?	?	g.2540644T>C	C	T	1.56067e-06	0.119165	0.00851181	0.00851181	0.100613	5.80669	0.0416914	0.00861724	0.00851181	0.0272687	0.995221	0.0180072
S16_2540644	16	2540644	ss1850163986	T	C	Intergenic	1	?	?	g.2540644T>C	C	T	4.15347e-07	0.0317138	0.00792845	0.0067313	0.0795665	6.38159	0.0464145	0.00909658	0.00792845	0.0302364	0.995221	0.0180072
S29_11127304	29	11127304	rs432794560	A	G	Intergenic	1	?	?	g.11127304A>G	G	A	1.13284e-07	0.00864979	0.00432489	0.00304182	0.0359554	6.94583	0.0458584	0.00857066	0.00432489	0.0331499	0.995221	0.0168067
S29_11127304	29	11127304	rs432794560	A	G	Intergenic	1	?	?	g.11127304A>G	G	A	1.74398e-06	0.133162	0.0190231	0.0176201	0.208277	5.75846	0.0479639	0.00996053	0.0190231	0.0270198	0.995221	0.0168067
S10_11170120	10	11170120	ss1850088642	T	G	Intronic	3	ERO1L	NM_001103348	g.11170120T>G	G	T	1.8685e-07	0.0142669	0.00356673	0.00304182	0.0359554	6.72851	0.0320531	0.0060981	0.00356673	0.0320278	0.866189	0.0413793
S10_11170120	10	11170120	ss1850088642	T	G	Intronic	3	ERO1L	NM_001103348	g.11170120T>G	G	T	3.75005e-06	0.286335	0.0286335	0.0274246	0.324169	5.42596	0.0311053	0.00668075	0.0286335	0.0253047	0.866189	0.0413793
S7_17063883	7	17063883	rs208735158	G	T	Intergenic	1	?	?	g.17063883G>T	T	G	5.43432e-05	1	0.0882845	0.0882845	1	4.26485	0.0241883	0.00596195	0.0882845	0.0193316	0.998805	0.0520335
S7_17063883	7	17063883	rs208735158	G	T	Intergenic	1	?	?	g.17063883G>T	T	G	3.10903e-05	1	0.094956	0.0885207	1	4.50738	0.0254385	0.00607368	0.094956	0.0205762	0.998805	0.0520335
S29_18633109	29	18633109	ss1850297954	T	C	Intergenic	1	?	?	g.18633109T>C	C	T	2.44483e-07	0.0186675	0.00311125	0.00304182	0.0359554	6.61175	0.0413375	0.00794202	0.00311125	0.0314249	0.994026	0.0204327
S29_18633109	29	18633109	ss1850297954	T	C	Intergenic	1	?	?	g.18633109T>C	C	T	5.35012e-08	0.00408509	0.00408509	0.00380137	0.0449336	7.27164	0.0457139	0.00832756	0.00408509	0.0348319	0.994026	0.0204327
S21_24178517	21	24178517	ss1850226995	T	G	Intergenic	1	?	?	g.24178517T>G	G	T	2.02257e-05	1	0.046798	0.0456208	0.539254	4.6941	0.0302475	0.00705568	0.046798	0.0215357	0.910394	0.0295276
S21_24178517	21	24178517	ss1850226995	T	G	Intergenic	1	?	?	g.24178517T>G	G	T	2.03082e-05	1	0.0775318	0.0775318	0.916454	4.69233	0.0333247	0.00777517	0.0775318	0.0215266	0.910394	0.0295276
S21_25503215	21	25503215	rs377852684	C	T	Intergenic	1	?	?	g.25503215C>T	T	C	3.18703e-07	0.0243346	0.00304182	0.00304182	0.0359554	6.49661	0.0491912	0.00954454	0.00304182	0.0308304	0.996416	0.0155875
S21_25503215	21	25503215	rs377852684	C	T	Intergenic	1	?	?	g.25503215C>T	T	C	3.18703e-07	0.0243346	0.00811152	0.0067313	0.0795665	6.49661	0.0491912	0.00954454	0.00811152	0.0308304	0.996416	0.0155875
S25_31628130	25	31628130	ss1850270269	T	G	Intergenic	1	?	?	g.31628130T>G	G	T	1.10915e-05	0.846891	0.0302461	0.028934	0.342011	4.95501	0.0349874	0.00791286	0.0302461	0.0228781	0.948626	0.0163728
S25_31628130	25	31628130	ss1850270269	T	G	Intergenic	1	?	?	g.31628130T>G	G	T	9.7783e-06	0.746622	0.041479	0.041479	0.490297	5.00974	0.0482323	0.0108402	0.041479	0.0231599	0.948626	0.0163728
S7_32098308	7	32098308	ss1850055344	T	G	Intergenic	1	?	?	g.32098308T>G	G	T	2.93944e-05	1	0.0575489	0.0575489	0.680249	4.53174	0.0403608	0.00960673	0.0575489	0.0207013	0.998805	0.0161483
S7_32098308	7	32098308	ss1850055344	T	G	Intergenic	1	?	?	g.32098308T>G	G	T	2.93944e-05	1	0.0975829	0.0885207	1	4.53174	0.0403608	0.00960673	0.0975829	0.0207013	0.998805	0.0161483
S19_34140957	19	34140957	rs466373116	G	A	Intronic	3	ADORA2B	NM_001075925	g.34140957G>A	A	G	2.85634e-06	0.218096	0.0128292	0.0122524	0.144828	5.54419	0.0216749	0.00459876	0.0128292	0.0259144	0.898447	0.0638298
S19_34140957	19	34140957	rs466373116	G	A	Intronic	3	ADORA2B	NM_001075925	g.34140957G>A	A	G	2.87249e-06	0.219329	0.0243699	0.0243699	0.288061	5.54174	0.0285373	0.00605629	0.0243699	0.0259017	0.898447	0.0638298
S11_36703830	11	36703830	ss1850104576	G	T	Intergenic	1	?	?	g.36703830G>T	T	G	5.24803e-05	1	0.0890474	0.0882845	1	4.28	0.0334966	0.00823941	0.0890474	0.0194093	1	0.0155317
S11_36703830	11	36703830	ss1850104576	G	T	Intergenic	1	?	?	g.36703830G>T	T	G	4.4079e-07	0.0336565	0.0067313	0.0067313	0.0795665	6.35577	0.0504092	0.00990201	0.0067313	0.0301031	1	0.0155317
S18_39306824	18	39306824	ss1850194073	T	C	Intergenic	1	?	?	g.39306824T>C	C	T	2.37769e-07	0.0181548	0.00363096	0.00304182	0.0359554	6.62385	0.0230066	0.00441565	0.00363096	0.0314873	0.857826	0.0793872
S18_39306824	18	39306824	ss1850194073	T	C	Intergenic	1	?	?	g.39306824T>C	C	T	1.64587e-06	0.12567	0.0209451	0.0176201	0.208277	5.7836	0.0259426	0.00537417	0.0209451	0.0271495	0.857826	0.0793872
S19_39324857	19	39324857	rs481936280	C	G	Intronic	3	NFE2L1	NM_001102515	g.39324857C>G	G	C	5.367e-05	1	0.0890864	0.0882845	1	4.27027	0.0270046	0.00665125	0.0890864	0.0193594	0.984468	0.0345874
S19_39324857	19	39324857	rs481936280	C	G	Intronic	3	NFE2L1	NM_001102515	g.39324857C>G	G	C	1.48562e-05	1	0.0597025	0.0597025	0.705706	4.82809	0.0306337	0.00703164	0.0597025	0.0222249	0.984468	0.0345874
S22_49741900	22	49741900	ss1850241130	A	C	Intergenic	1	?	?	g.49741900A>C	C	A	1.4095e-07	0.0107623	0.00358742	0.00304182	0.0359554	6.85093	0.034952	0.0065828	0.00358742	0.0326599	0.880526	0.0291723
S22_49741900	22	49741900	ss1850241130	A	C	Intergenic	1	?	?	g.49741900A>C	C	A	2.85998e-05	1	0.0992609	0.0885207	1	4.54364	0.0329186	0.00782353	0.0992609	0.0207625	0.880526	0.0291723
S23_51169021	23	51169021	ss1850253243	T	C	Intergenic	1	?	?	g.51169021T>C	C	T	9.02147e-07	0.0688834	0.00574029	0.00574029	0.0678523	6.04472	0.021187	0.00428102	0.00574029	0.0284972	0.826762	0.0989884
S23_51169021	23	51169021	ss1850253243	T	C	Intergenic	1	?	?	g.51169021T>C	C	T	3.24613e-05	1	0.0885207	0.0885207	1	4.48863	0.0195849	0.00468728	0.0885207	0.0204799	0.826762	0.0989884
S11_65396623	11	65396623	ss1850107324	T	G	Intergenic	1	?	?	g.65396623T>G	G	T	5.56387e-07	0.0424829	0.00472032	0.00472032	0.055796	6.25462	0.0374917	0.00743133	0.00472032	0.0295809	0.976105	0.0226438
S11_65396623	11	65396623	ss1850107324	T	G	Intergenic	1	?	?	g.65396623T>G	G	T	1.84613e-06	0.140961	0.0176201	0.0176201	0.208277	5.73374	0.0418496	0.00871195	0.0176201	0.0268922	0.976105	0.0226438
S13_68240799	13	68240799	ss1850138245	A	G	Intronic	3	PPP1R16B	NM_174824	g.68240799A>G	G	A	2.88839e-06	0.220543	0.0122524	0.0122524	0.144828	5.53934	0.0414578	0.00880049	0.0122524	0.0258894	1	0.0155317
S13_68240799	13	68240799	ss1850138245	A	G	Intronic	3	PPP1R16B	NM_174824	g.68240799A>G	G	A	9.95709e-08	0.00760274	0.00380137	0.00380137	0.0449336	7.00187	0.0524128	0.0097517	0.00380137	0.0334392	1	0.0155317
S5_74702302	5	74702302	ss1850028620	A	C	Intergenic	1	?	?	g.74702302A>C	C	A	9.55029e-06	0.729212	0.0280466	0.0280466	0.331521	5.01998	0.0442262	0.00992829	0.0280466	0.0232126	0.990442	0.0156815
S5_74702302	5	74702302	ss1850028620	A	C	Intergenic	1	?	?	g.74702302A>C	C	A	9.55029e-06	0.729212	0.0428948	0.041479	0.490297	5.01998	0.0442262	0.00992829	0.0428948	0.0232126	0.990442	0.0156815
S10_82071253	10	82071253	rs381605268	G	A	Intronic	3	RAD51B	NM_001193137	g.82071253G>A	A	G	2.98509e-07	0.0227927	0.00325609	0.00304182	0.0359554	6.52504	0.0396068	0.00766606	0.00325609	0.0309772	1	0.0167264
S10_82071253	10	82071253	rs381605268	G	A	Intronic	3	RAD51B	NM_001193137	g.82071253G>A	A	G	4.51476e-06	0.344725	0.028727	0.0274504	0.324474	5.34537	0.0484459	0.0104939	0.028727	0.0248891	1	0.0167264
S11_99402715	11	99402715	ss1850112671	A	C	Intronic	3	RABEPK	NM_001035399	g.99402715A>C	C	A	1.50241e-09	0.000114717	0.000114717	0.000114717	0.00135599	8.82321	0.0298984	0.0048912	0.000114717	0.0428317	0.92951	0.0623393
S11_99402715	11	99402715	ss1850112671	A	C	Intronic	3	RABEPK	NM_001035399	g.99402715A>C	C	A	3.95089e-06	0.301671	0.0274246	0.0274246	0.324169	5.4033	0.0243486	0.00524199	0.0274246	0.0251878	0.92951	0.0623393
Significant associations by the additive model only
S22_453370	22	453370	rs378225721	A	C	Intronic	3	LANCL2	NM_001102256	g.453370A>C	C	A	5.21849e-05	1	0.0905586	0.0882845	1	4.28246	0.0293329	0.00721286	0.0905586	0.0194219	0.924731	0.0180879
S11_3776497	11	3776497	rs385819351	C	T	Intergenic	1	?	?	g.3776497C>T	T	C	2.61187e-05	1	0.0538999	0.0527873	0.623966	4.58305	0.0376236	0.00889754	0.0538999	0.0209649	0.989247	0.0150966
S1_12779148	1	12779148	rs134526953	A	C	Intergenic	1	?	?	g.12779148A>C	C	A	9.00985e-06	0.687947	0.0286645	0.0280466	0.331521	5.04528	0.0358508	0.00802508	0.0286645	0.0233429	1	0.016129
S4_16368721	4	16368721	ss1850009607	G	T	Intronic	3	ICA1	NM_001038168	g.16368721G>T	T	G	2.01244e-05	1	0.0480186	0.0456208	0.539254	4.69628	0.0273131	0.00636949	0.0480186	0.0215469	0.949821	0.036478
S23_17122196	23	17122196	rs462762139	T	G	Upstream	2	KLHDC3	NM_001014966	g.17122196T>G	G	T	2.6271e-05	1	0.0527873	0.0527873	0.623966	4.58052	0.0277871	0.00657338	0.0527873	0.020952	0.847073	0.0267983
S23_25198899	23	25198899	rs109385603	T	C	Intronic	3	EFHC1	NM_001192244	g.25198899T>C	C	T	9.35175e-06	0.714053	0.0285621	0.0280466	0.331521	5.02911	0.0285382	0.00639989	0.0285621	0.0232596	0.88411	0.022973
S19_33423920	19	33423920	ss1850204753	A	C	Intronic	3	PMP22	NM_001101156	g.33423920A>C	C	A	8.39009e-06	0.640625	0.0278533	0.0278533	0.329236	5.07623	0.0335623	0.00748668	0.0278533	0.0235023	0.951016	0.0175879
S19_33875043	19	33875043	rs385533184	G	A	Intronic	3	TRPV2	NM_001024493	g.33875043G>A	A	G	2.26936e-05	1	0.0495078	0.0495078	0.5852	4.6441	0.0321304	0.00754101	0.0495078	0.0212787	0.9546	0.0156446
S27_35610919	27	35610919	ss1850287032	A	C	Intergenic	1	?	?	g.35610919A>C	C	A	2.5471e-06	0.194484	0.0129656	0.0122524	0.144828	5.59395	0.041741	0.00881151	0.0129656	0.0261711	1	0.0185185
S10_37761173	10	37761173	rs109265406	T	C	Intergenic	1	?	?	g.37761173T>C	C	T	6.56274e-06	0.501098	0.0250549	0.0244185	0.288636	5.18291	0.0177517	0.00391323	0.0250549	0.0240519	0.908005	0.0828947
S20_51723041	20	51723041	ss1850219166	T	G	Intergenic	1	?	?	g.51723041T>G	G	T	6.36037e-05	1	0.0991114	0.0991114	1	4.19652	0.0340901	0.00848127	0.0991114	0.0189813	1	0.0155317
S17_52850601	17	52850601	ss1850180124	A	C	Intergenic	1	?	?	g.52850601A>C	C	A	4.92683e-06	0.376188	0.0197994	0.0197994	0.234036	5.30743	0.041062	0.0089305	0.0197994	0.0246936	1	0.0167264
S17_67226861	17	67226861	ss1850182833	A	C	Intergenic	1	?	?	g.67226861A>C	C	A	7.89095e-07	0.0602514	0.0054774	0.0054774	0.0647449	6.10287	0.0435294	0.00874818	0.0054774	0.0287974	0.90681	0.0158103
S11_72753465	11	72753465	ss1850108276	A	C	Intergenic	1	?	?	g.72753465A>C	C	A	5.17373e-05	1	0.0918697	0.0882845	1	4.2862	0.0343972	0.00845388	0.0918697	0.0194411	0.995221	0.0204082
S12_73807001	12	73807001	ss1850124548	T	G	Intergenic	1	?	?	g.73807001T>G	G	T	1.60517e-05	1	0.0395364	0.0395364	0.467335	4.79448	0.0344646	0.00794262	0.0395364	0.022052	1	0.020908
S15_83503561	15	83503561	rs444340923	T	G	Downstream	2	OSBP	NM_001205970	g.83503561T>G	G	T	6.30501e-05	1	0.100296	0.0991114	1	4.20031	0.0268486	0.00667617	0.100296	0.0190008	0.965352	0.0334158
S5_88753240	5	88753240	ss1850030262	A	C	Intronic	3	ITPR2	NM_174369	g.88753240A>C	C	A	1.05427e-05	0.80499	0.0298145	0.028934	0.342011	4.97705	0.0401286	0.00905266	0.0298145	0.0229915	0.998805	0.0161483
S6_95042876	6	95042876	ss1850043754	C	A	Intronic	3	SEPT11	NM_001082447	g.95042876C>A	A	C	2.82345e-06	0.215585	0.013474	0.0122524	0.144828	5.54922	0.0266562	0.00565275	0.013474	0.0259403	0.878136	0.0469388
S10_95706340	10	95706340	ss1850098248	A	C	Intergenic	1	?	?	g.95706340A>C	C	A	7.50333e-07	0.0572917	0.00572917	0.0054774	0.0647449	6.12475	0.0384668	0.00771518	0.00572917	0.0289103	0.983274	0.0212637
S7_105342328	7	105342328	ss1850062989	T	G	Intergenic	1	?	?	g.105342328T>G	G	T	2.03144e-05	1	0.0456208	0.0456208	0.539254	4.6922	0.0352114	0.0082155	0.0456208	0.021526	0.995221	0.0156062
S3_107217401	3	107217401	ss1850001539	T	G	Intronic	3	C3H1orf228	NM_001102284	g.107217401T>G	G	T	1.12023e-05	0.855349	0.0294948	0.028934	0.342011	4.95069	0.0373237	0.00844544	0.0294948	0.0228559	0.973716	0.0171779
S5_111686648	5	111686648	ss1850032441	C	G	Intergenic	1	?	?	g.111686648C>G	G	C	1.52449e-06	0.116402	0.00895401	0.00851181	0.100613	5.81688	0.0372869	0.00769923	0.00895401	0.0273212	0.982079	0.0212895
S4_117188733	4	117188733	ss1850019478	T	C	Intronic	3	KCNH2	NM_001099101	g.117188733T>C	C	T	6.71586e-06	0.512789	0.0244185	0.0244185	0.288636	5.1729	0.034812	0.00768249	0.0244185	0.0240003	0.985663	0.0175758
S6_118612199	6	118612199	ss1850047185	T	C	Intergenic	1	?	?	g.118612199T>C	C	T	2.48899e-05	1	0.0527907	0.0527873	0.623966	4.60398	0.029619	0.00698626	0.0527907	0.0210725	0.850657	0.0238764
S4_122292182	4	122292182	ss1850021400	A	C	Intronic	3	DNAJB6	NM_174532	g.122292182A>C	C	A	8.05221e-06	0.614826	0.0279466	0.0278533	0.329236	5.09409	0.0351548	0.00782624	0.0279466	0.0235943	1	0.0185185
S5_123328668	5	123328668	ss1850036506	G	A	Intronic	3	TBC1D22A	NM_001076520	g.123328668G>A	A	G	4.11527e-05	1	0.0785553	0.0785553	0.928553	4.3856	0.0345151	0.00837159	0.0785553	0.019951	0.998805	0.0179426
S2_133356593	2	133356593	rs436496966	G	A	Upstream	2	LOC615263	NM_001103298	g.133356593G>A	A	G	5.07449e-05	1	0.092253	0.0882845	1	4.29461	0.0238146	0.00584637	0.092253	0.0194842	0.978495	0.0286935
S1_148770952	1	148770952	rs377809928	G	T	Intronic	3	PCBP3	NM_001076284	g.148770952G>T	T	G	4.94215e-05	1	0.0920384	0.0882845	1	4.30608	0.0331489	0.00812537	0.0920384	0.0195431	0.955795	0.014375
S1_158198763	1	158198763	rs478669501	T	C	Intronic	3	TBC1D5	NM_001205489	g.158198763T>C	C	T	1.13682e-05	0.868021	0.028934	0.028934	0.342011	4.94431	0.0316122	0.00715833	0.028934	0.022823	0.986858	0.0284504
Significant associations by the dominant model only
S14_3016691	14	3016691	ss1850143749	C	A	Intergenic	1	?	?	g.3016691C>A	A	C	4.81441e-06	0.367604	0.0282772	0.0274504	0.324474	5.31746	0.0257674	0.00559809	0.0282772	0.0247453	0.843489	0.0644476
S24_9321019	24	9321019	rs136276300	T	C	Intergenic	1	?	?	g.9321019T>C	C	T	7.86308e-06	0.600385	0.0400257	0.0400257	0.473119	5.10441	0.0443849	0.0098697	0.0400257	0.0236474	0.917563	0.0201823
S11_10527146	11	10527146	ss1850101917	C	G	Coding	7	TLX2	NM_001192158	g.10527146C>G	G	C	3.03469e-05	1	0.0965474	0.0885207	1	4.51789	0.0376594	0.00897951	0.0965474	0.0206302	0.982079	0.020073
S27_16628049	27	16628049	rs42116637	C	A	Intergenic	1	?	?	g.16628049C>A	A	C	5.03314e-06	0.384305	0.0274504	0.0274504	0.324474	5.29816	0.0189808	0.00413221	0.0274504	0.0246458	0.946237	0.168561
S24_18327520	24	18327520	rs385515058	T	C	Intergenic	1	?	?	g.18327520T>C	C	T	3.22733e-05	1	0.0912677	0.0885207	1	4.49116	0.0353653	0.00846129	0.0912677	0.0204929	0.991637	0.0240964
S29_33732408	29	33732408	ss1850299837	C	A	Intronic	3	KCNJ1	NM_001192207	g.33732408C>A	A	C	8.61908e-06	0.65811	0.0411319	0.0411319	0.486194	5.06454	0.0248835	0.00555801	0.0411319	0.0234421	0.86141	0.0603329
S16_60633508	16	60633508	rs445095273	A	C	Intergenic	1	?	?	g.60633508A>C	C	A	3.13032e-05	1	0.091929	0.0885207	1	4.50441	0.0392644	0.00937827	0.091929	0.020561	1	0.0167264
S17_76062477	17	76062477	ss1850185817	C	G	Intergenic	1	?	?	g.76062477C>G	G	C	2.63615e-05	1	0.095849	0.0885207	1	4.57903	0.0392419	0.00928491	0.095849	0.0209443	0.986858	0.0199758

## Sheet: Table S5c_C22_5n3
Table S5c: Significant genome wide associations between studied markers and C22:5n3 (docosapentaenoic acid, DPA)
Total number of significant associations = 5
Both models = 3 significant associations						Significant associations in intergenic regions = 3
Additive model only = 2 significant associations						Significant associations in gene regions = 2
Dominant model only = 0 significant associations
Marker	Chromosome	Position	RS# or SS#	Reference	Alternate	Classification	Priority	Gene(s)	Transcripts(s)	HGVS Description	Minor Allele	Major Allele	P-Value	Bonf. Corrected P-Value	P-Value FDR	P-Value BH FDR	P-Value BY FDR	-log10(P-Value)	Regression Beta	Beta Standard Error	Expected P	-log10(Expected P)	FDR	Proportion of Variance Explained	Call Rate	Minor Allele D Frequency	Trait
Significant associations by the additive and dominant (grey highlight) models
S20_51968489	20	51968489	rs109320554	A	C	Intergenic	1	?	?	g.51968489A>C	C	A	3.84584e-06	0.293649	0.0734122	0.0734122	0.86776	5.41501	0.113004	0.0242664	4.58385e-05	4.33877	0.0734122	0.0301745	0.955651	0.0366766	C22:5n3A
S20_51968489	20	51968489	rs109320554	A	C	Intergenic	1	?	?	g.51968489A>C	C	A	7.91851e-08	0.00604618	0.00604618	0.00604618	0.0714681	7.10136	0.15748	0.0290182	6.54836e-06	5.18387	0.00604618	0.0405419	0.955651	0.0366766	C22:5n3D
S18_52444212	18	52444212	ss1850196571	A	C	Intronic	3	CLASRP	NM_001077887	g.52444212A>C	C	A	1.41116e-06	0.107749	0.0538747	0.0538747	0.636818	5.85042	0.1421	0.0292044	1.96451e-05	4.70675	0.0538747	0.0328515	1	0.0178827	C22:5n3A
S18_52444212	18	52444212	ss1850196571	A	C	Intronic	3	CLASRP	NM_001077887	g.52444212A>C	C	A	3.76625e-06	0.287572	0.0958574	0.0958574	1	5.42409	0.169426	0.0363478	3.27418e-05	4.4849	0.0958574	0.0302303	1	0.0178827	C22:5n3D
S9_106922517	9	106922517	rs466855972	G	T	Intergenic	1	?	?	g.106922517G>T	T	G	4.24253e-07	0.0323938	0.0323938	0.0323938	0.382907	6.37238	0.072339	0.0141664	6.54836e-06	5.18387	0.0323938	0.0360612	0.972818	0.140441	C22:5n3A
S9_106922517	9	106922517	rs466855972	G	T	Intergenic	1	?	?	g.106922517G>T	T	G	2.93117e-07	0.0223809	0.0111905	0.0111905	0.132276	6.53296	0.0740749	0.0143045	1.96451e-05	4.70675	0.0111905	0.0370486	0.972818	0.140441	C22:5n3D
Significant associations by the additive model only
S24_17286030	24	17286030	ss1850256353	C	T	Intergenic	1	?	?	g.17286030C>T	T	C	3.60165e-06	0.275004	0.091668	0.0734122	0.86776	5.4435	0.145369	0.0311235	3.27418e-05	4.4849	0.091668	0.0303496	1	0.0178827	C22:5n3A
S11_50954883	11	50954883	ss1850106318	G	C	Coding	7	GNLY	NM_001075143	g.50954883G>C	C	G	5.667e-06	0.432704	0.0865407	0.0865407	1	5.24665	0.122458	0.0267735	5.89352e-05	4.22962	0.0865407	0.0291398	0.988555	0.0260492	C22:5n3A

## Sheet: Table S5d_C18_3tcc CLA_9c11t10
	Table S5d: Significant genome wide associations between studied markers and CLA:9c11t and C18:3tcc
Trait	Marker	Chromosome	Position	RS# or SS#	Reference	Alternate	Classification	Priority	Gene(s)	Transcripts(s)	HGVS Description	Minor Allele	Major Allele	P-Value	Bonf. Corrected P-Value	P-Value FDR	P-Value BH FDR	P-Value BY FDR	-log10(P-Value)	Regression Beta	Beta Standard Error	FDR	Proportion of Variance Explained	Call Rate	Minor Allele D Frequency	Trait
Significant associations by the additive and dominant (grey highlight) models
C18:3tcc	S30_5033822	X	5033822	ss1850306238	A	C	Intergenic	1	?	?	g.5033822A>C	C	A	6.35771e-07	0.0485443	0.0485443	0.0485443	0.573812	6.1967	-0.0234207	0.00466669	0.0485443	0.0292473	1	0.0161098
CLA:9c11t	S1_74729890	1	74729890	ss1849964962	A	G	Intergenic	1	?	?	g.74729890A>G	G	A	6.01378e-07	0.0459182	0.0459182	0.0459182	0.542771	6.22085	0.0719132	0.014298	0.0459182	0.0293027	0.969048	0.0386978
CLA:9c11t	S1_74729890	1	74729890	ss1849964962	A	G	Intergenic	1	?	?	g.74729890A>G	G	A	3.05242e-07	0.0233067	0.0233067	0.0233067	0.275494	6.51536	0.0752362	0.0145749	0.0233067	0.0308181	0.969048	0.0386978
