# Supplementary material for: High density genome wide genotyping-by-sequencing and association identifies common and low frequency SNPs, and novel candidate genes influencing cow milk traits
Source: Sci Rep. 2016 Aug 10;6:31109. doi: 10.1038/srep31109 (PMC4979022; doi:10.1038/srep31109)
Supplement: Supplementary Table S6 [file srep31109-s5.xls]

## Sheet: Table S6a_C16_1 and C18_1n9c
Table S6a: Significant genome wide associations between studied markers and palmitoleic acid (C16:1) and oleic acid (C18:1n9c)
Trait	Marker	Chromosome	Position	RS# or SS#	Reference	Alternate	Classification	Priority	Gene(s)	Transcripts(s)	HGVS Description	Minor Allele	Major Allele	P-Value	Bonf. Corrected P-Value	P-Value FDR	P-Value BH FDR	P-Value BY FDR	-log10(P-Value)	Regression Beta	Beta Standard Error	Expected P	-log10(Expected P)	FDR	Proportion of Variance Explained	Call Rate	Minor Allele D Frequency	Trait
Significant associations by the additive and dominant (grey highlight) models
C16:1	S26_22572364	26	22572364	rs110405215	T	C	Intergenic	1	?	?	g.22572364T>C	C	T	1.69786e-08	0.0012964	0.0012964	0.0012964	0.0153239	7.7701	0.141845	0.0249031	6.54836e-06	5.18387	0.0012964	0.0372291	0.965517	0.224754	C16:1A
C16:1	S26_22572364	26	22572364	rs110405215	T	C	Intergenic	1	?	?	g.22572364T>C	C	T	1.22832e-09	9.37885e-05	9.37885e-05	9.37885e-05	0.00110861	8.91069	0.198639	0.0323208	6.54836e-06	5.18387	9.37885e-05	0.04308	0.965517	0.224754	C16:1D
Signifiacnt associations by the dominant model only
C18:1n9c	S14_277266	14	277266	rs135581384	A	G	Intronic	3	TONSL	NM_001075188	g.277266A>G	G	A	1.52557e-06	0.116485	0.0582426	0.0582426	0.688449	5.81657	-1.2737	0.263019	1.96451e-05	4.70675	0.0582426	0.0271911	0.91082	0.260444	C18:1n9c_D
C18:1n9c	S17_74491357	17	74491357	rs41855732	C	G	Intergenic	1	?	?	g.74491357C>G	G	C	3.29719e-06	0.251757	0.0839189	0.0839189	0.991953	5.48186	1.21759	0.260006	3.27418e-05	4.4849	0.0839189	0.0254724	0.891795	0.328	C18:1n9c_D
C18:1n9c	S7_112134104	7	112134104	ss1850063824	T	G	Intergenic	1	?	?	g.112134104T>G	G	T	6.61462e-07	0.0505059	0.0505059	0.0505059	0.596999	6.1795	3.44717	0.68796	6.54836e-06	5.18387	0.0505059	0.0290558	1	0.0154578	C18:1n9c_D

## Sheet: Table S6b_Total MUFA
Table S6b: Significant genome wide associations between studied markers and total monounsaturated fatty acid (MUFA)
Marker	Chromosome	Position	RS# or SS#	Reference	Alternate	Classification	Priority	Gene(s)	Transcripts(s)	HGVS Description	Minor Allele	Major Allele	P-Value	Bonf. Corrected P-Value	P-Value FDR	P-Value BH FDR	P-Value BY FDR	-log10(P-Value)	Regression Beta	Beta Standard Error	Expected P	-log10(Expected P)	FDR	Proportion of Variance Explained	Call Rate	Minor Allele D Frequency	Trait
Significant associations by the additive and dominant (grey highlight) models
S7_51461023	7	51461023	rs436175038	A	C	Intergenic	1	?	?	g.51461023A>C	C	A	3.38243e-06	0.258266	0.0516531	0.0516531	0.610559	5.47077	2.68483	0.573979	5.89352e-05	4.22962	0.0516531	0.0254155	0.913199	0.0279948	MUFA_A
S7_51461023	7	51461023	rs436175038	A	C	Intergenic	1	?	?	g.51461023A>C	C	A	5.19455e-06	0.39663	0.0793259	0.0793259	0.937662	5.28445	2.9118	0.634864	5.89352e-05	4.22962	0.0793259	0.0244594	0.913199	0.0279948	MUFA_D
S7_112134104	7	112134104	ss1850063824	T	G	Intergenic	1	?	?	g.112134104T>G	G	T	5.80957e-07	0.0443589	0.0147863	0.0147863	0.17478	6.23586	3.82566	0.759604	3.27418e-05	4.4849	0.0147863	0.0293454	1	0.0154578	MUFA_A
S7_112134104	7	112134104	ss1850063824	T	G	Intergenic	1	?	?	g.112134104T>G	G	T	2.94551e-06	0.224904	0.0562261	0.0562261	0.664613	5.53084	3.78473	0.804132	4.58385e-05	4.33877	0.0562261	0.0257238	1	0.0154578	MUFA_D
Significant associations by the additive model only
S6_22901133	6	22901133	rs440980096	G	A	Intronic	3	TACR3	NM_001192333	g.22901133G>A	A	G	3.1931e-06	0.243809	0.0609523	0.0516531	0.610559	5.49579	2.97855	0.635129	4.58385e-05	4.33877	0.0609523	0.0255439	0.919144	0.0181113	MUFA_A
S25_37873086	25	37873086	ss1850271826	A	C	Coding	7	ACHE	NM_001076220	g.37873086A>C	C	A	3.19245e-07	0.0243759	0.012188	0.012188	0.144066	6.49588	3.39825	0.659428	1.96451e-05	4.70675	0.012188	0.0306818	0.990488	0.0198079	MUFA_A
S23_44659038	23	44659038	rs378859951	G	A	Intergenic	1	?	?	g.44659038G>A	A	G	7.05019e-08	0.00538317	0.00538317	0.00538317	0.0636311	7.1518	2.31114	0.424957	6.54836e-06	5.18387	0.00538317	0.0340529	0.979786	0.0467233	MUFA_A
S19_57144699	19	57144699	rs109739948	T	C	Intronic	3	ITGB4	NM_001193257	g.57144699T>C	C	T	7.31945e-06	0.558877	0.0931462	0.0931462	1	5.13552	2.27934	0.505112	7.2032e-05	4.14247	0.0931462	0.0236955	0.931034	0.0223499	MUFA_A
Signifiacnt associations by the dominant model only
S26_11495979	26	11495979	ss1850275577	T	G	Intergenic	1	?	?	g.11495979T>G	G	T	9.24919e-07	0.0706222	0.0706222	0.0562261	0.664613	6.0339	3.97073	0.80316	6.54836e-06	5.18387	0.0706222	0.0283076	1	0.0178359	MUFA_D
S17_74491357	17	74491357	rs41855732	C	G	Intergenic	1	?	?	g.74491357C>G	G	C	2.3876e-06	0.182305	0.0607685	0.0562261	0.664613	5.62204	1.43485	0.302049	3.27418e-05	4.4849	0.0607685	0.0261921	0.891795	0.328	MUFA_D
S2_130127411	2	130127411	rs444700673	T	G	Intergenic	1	?	?	g.130127411T>G	G	T	1.86948e-06	0.142744	0.071372	0.0562261	0.664613	5.72828	3.79248	0.789942	1.96451e-05	4.70675	0.071372	0.0267376	1	0.0160523	MUFA_D
