# Supplementary material for: High density genome wide genotyping-by-sequencing and association identifies common and low frequency SNPs, and novel candidate genes influencing cow milk traits
Source: Sci Rep. 2016 Aug 10;6:31109. doi: 10.1038/srep31109 (PMC4979022; doi:10.1038/srep31109)
Supplement: Supplementary Table S7 [file srep31109-s6.xls]

## Sheet: Table S7a_C4_0
Table S7a: Significant genome wide associations between studied markers and butyric acid (C4:0)
Total number of significant associations = 116
Both models = 38 significant associations					Significant associations in intergenic regions = 81
Additive model only = 53 significant associations					Significant associations in gene regions = 35
Dominant model only = 25 significant associations
Marker	Chromosome	Position	RS# or SS#	Reference	Alternate	Classification	Priority	Gene(s)	Transcripts(s)	HGVS Description	Minor Allele	Major Allele	P-Value	Bonf. Corrected P-Value	P-Value FDR	P-Value BH FDR	P-Value BY FDR	-log10(P-Value)	Regression Beta	Beta Standard Error	Expected P	-log10(Expected P)	FDR	Proportion of Variance Explained	Call Rate	Minor Allele D Frequency	Trait
Significant associations by the additive and dominant (grey highlight) models
S14_235191	14	235191	rs446357522	A	C	Intergenic	1	?	?	g.235191A>C	C	A	2.87581e-05	1	0.0477353	0.0477353	0.564249	4.54124	0.0915161	0.0217572	0.000595901	3.22483	0.0477353	0.0206522	0.935791	0.0387548	C4:0A
S14_235191	14	235191	rs446357522	A	C	Intergenic	1	?	?	g.235191A>C	C	A	4.16783e-05	1	0.0740081	0.0732515	0.86586	4.38009	0.0920675	0.0223475	0.000556611	3.25445	0.0740081	0.0198286	0.935791	0.0387548	C4:0D
S23_6590858	23	6590858	ss1850245903	T	G	Intergenic	1	?	?	g.6590858T>G	G	T	9.68166e-05	1	0.0947748	0.0947748	1	4.01405	0.108062	0.0275857	0.001015	2.99354	0.0947748	0.0179617	0.922711	0.0199742	C4:0A
S23_6590858	23	6590858	ss1850245903	T	G	Intergenic	1	?	?	g.6590858T>G	G	T	3.17147e-05	1	0.067266	0.0661305	0.781687	4.49874	0.132507	0.031673	0.000464934	3.33261	0.067266	0.0204349	0.922711	0.0199742	C4:0D
S19_14794494	19	14794494	rs475355988	T	G	Intergenic	1	?	?	g.14794494T>G	G	T	6.3261e-05	1	0.0791852	0.0791852	0.935998	4.19886	0.103589	0.0257641	0.000792352	3.10108	0.0791852	0.0189036	0.966706	0.0258303	C4:0A
S19_14794494	19	14794494	rs475355988	T	G	Intergenic	1	?	?	g.14794494T>G	G	T	5.69778e-05	1	0.0887865	0.08724	1	4.24429	0.107852	0.0266584	0.000635191	3.1971	0.0887865	0.0191354	0.966706	0.0258303	C4:0D
S8_21006448	8	21006448	ss1850066327	T	G	Intergenic	1	?	?	g.21006448T>G	G	T	0.000117032	1	0.0992889	0.0992889	1	3.93169	0.0823569	0.021278	0.00117216	2.93101	0.0992889	0.0175425	0.945303	0.0408805	C4:0A
S8_21006448	8	21006448	ss1850066327	T	G	Intergenic	1	?	?	g.21006448T>G	G	T	7.29689e-05	1	0.0977463	0.0973908	1	4.13686	0.0867266	0.0217564	0.000739965	3.13079	0.0977463	0.0185875	0.945303	0.0408805	C4:0D
S30_24613192	X	24613192	ss1850308424	T	A	Intergenic	1	?	?	g.24613192T>A	A	T	3.01402e-05	1	0.0489649	0.0489649	0.578784	4.52085	0.129771	0.0309316	0.000608997	3.21538	0.0489649	0.020548	1	0.0160523	C4:0A
S30_24613192	X	24613192	ss1850308424	T	A	Intergenic	1	?	?	g.24613192T>A	A	T	8.03565e-05	1	0.0973908	0.0973908	1	4.09498	0.129803	0.0327549	0.000818545	3.08696	0.0973908	0.018374	1	0.0160523	C4:0D
S19_24964715	19	24964715	rs458879791	T	G	Intronic	3	GGT6	NM_001105434	g.24964715T>G	G	T	1.20388e-10	9.19224e-06	9.19224e-06	9.19224e-06	0.000108656	9.91942	0.19975	0.0306309	6.54836e-06	5.18387	9.19224e-06	0.0482413	0.965517	0.0153941	C4:0A
S19_24964715	19	24964715	rs458879791	T	G	Intronic	3	GGT6	NM_001105434	g.24964715T>G	G	T	4.95415e-06	0.378274	0.0199092	0.0199092	0.235334	5.30503	0.160144	0.0348395	0.000242289	3.61567	0.0199092	0.0245649	0.965517	0.0153941	C4:0D
S12_26557745	12	26557745	ss1850119855	G	A	Intergenic	1	?	?	g.26557745G>A	A	G	8.41777e-07	0.0642739	0.00401712	0.0037829	0.0447153	6.0748	0.104212	0.0209988	0.000202999	3.69251	0.00401712	0.0285178	0.878716	0.0405954	C4:0A
S12_26557745	12	26557745	ss1850119855	G	A	Intergenic	1	?	?	g.26557745G>A	A	G	8.93358e-07	0.0682123	0.00757915	0.00757915	0.0895883	6.04897	0.112136	0.0226498	0.000111322	3.95342	0.00757915	0.0283851	0.878716	0.0405954	C4:0D
S12_31314478	12	31314478	ss1850120683	A	C	Intergenic	1	?	?	g.31314478A>C	C	A	3.24609e-07	0.0247855	0.00225323	0.00225323	0.026634	6.48864	0.160278	0.0311214	0.000137516	3.86165	0.00225323	0.0306446	0.996433	0.0161098	C4:0A
S12_31314478	12	31314478	ss1850120683	A	C	Intergenic	1	?	?	g.31314478A>C	C	A	1.17204e-07	0.0089491	0.00178982	0.00178982	0.0211563	6.93106	0.175074	0.0327606	5.89352e-05	4.22962	0.00178982	0.0329185	0.996433	0.0161098	C4:0D
S12_38229017	12	38229017	ss1850122081	C	A	Intergenic	1	?	?	g.38229017C>A	A	C	4.7222e-08	0.00360564	0.000450705	0.000450705	0.0053275	7.32586	0.143203	0.0259801	9.82254e-05	4.00778	0.000450705	0.0349472	0.998811	0.025	C4:0A
S12_38229017	12	38229017	ss1850122081	C	A	Intergenic	1	?	?	g.38229017C>A	A	C	4.7222e-08	0.00360564	0.00120188	0.00120188	0.0142067	7.32586	0.143203	0.0259801	3.27418e-05	4.4849	0.00120188	0.0349472	0.998811	0.025	C4:0D
S16_38608398	16	38608398	ss1850167377	T	G	Intronic	3	MTHFR	NM_001011685	g.38608398T>G	G	T	8.49057e-05	1	0.0900413	0.0880008	1	4.07106	0.107898	0.0273198	0.000936415	3.02853	0.0900413	0.0182521	0.998811	0.0214286	C4:0A
S16_38608398	16	38608398	ss1850167377	T	G	Intronic	3	MTHFR	NM_001011685	g.38608398T>G	G	T	5.9413e-05	1	0.08724	0.08724	1	4.22612	0.11503	0.0285029	0.000674481	3.17103	0.08724	0.0190427	0.998811	0.0214286	C4:0D
S29_38999849	29	38999849	rs457014340	A	C	Coding	7	VPS37C	NM_001206150	g.38999849A>C	C	A	8.52866e-05	1	0.0880008	0.0880008	1	4.06912	0.101879	0.0258027	0.000962609	3.01655	0.0880008	0.0182422	0.982164	0.0248184	C4:0A
S29_38999849	29	38999849	rs457014340	A	C	Coding	7	VPS37C	NM_001206150	g.38999849A>C	C	A	4.90051e-05	1	0.0796125	0.0782695	0.925175	4.30976	0.109269	0.0267712	0.000608997	3.21538	0.0796125	0.0194695	0.982164	0.0248184	C4:0D
S28_41433808	28	41433808	rs475314514	C	T	Intronic	3	GLUD1	NM_182652	g.41433808C>T	T	C	5.56226e-07	0.0424706	0.00283137	0.00283137	0.0334679	6.25475	0.107015	0.0212122	0.000189902	3.72147	0.00283137	0.0294425	0.887039	0.0301609	C4:0A
S28_41433808	28	41433808	rs475314514	C	T	Intronic	3	GLUD1	NM_182652	g.41433808C>T	T	C	7.19285e-05	1	0.0980732	0.0973908	1	4.1431	0.112864	0.0282887	0.000726868	3.13854	0.0980732	0.0186192	0.887039	0.0301609	C4:0D
S28_42639526	28	42639526	ss1850295342	A	C	Intergenic	1	?	?	g.42639526A>C	C	A	7.74274e-05	1	0.0844567	0.0844567	0.99831	4.11111	0.114391	0.0288002	0.000910222	3.04085	0.0844567	0.0184562	0.990488	0.0168067	C4:0A
S28_42639526	28	42639526	ss1850295342	A	C	Intergenic	1	?	?	g.42639526A>C	C	A	3.01037e-06	0.229856	0.014366	0.014366	0.169812	5.52138	0.157742	0.0335475	0.000202999	3.69251	0.014366	0.0256753	0.990488	0.0168067	C4:0D
S26_44244514	26	44244514	ss1850279960	T	G	Intergenic	1	?	?	g.44244514T>G	G	T	0.000105822	1	0.102279	0.0985277	1	3.97543	0.108873	0.0279489	0.00102809	2.98797	0.102279	0.017765	0.989298	0.0204327	C4:0A
S26_44244514	26	44244514	ss1850279960	T	G	Intergenic	1	?	?	g.44244514T>G	G	T	4.92035e-05	1	0.0782695	0.0782695	0.925175	4.308	0.119132	0.0291945	0.000622094	3.20614	0.0782695	0.0194605	0.989298	0.0204327	C4:0D
S7_44592834	7	44592834	ss1850057289	A	C	Intergenic	1	?	?	g.44592834A>C	C	A	3.15936e-08	0.00241233	0.000402054	0.000402054	0.00475243	7.5004	0.170295	0.030492	7.2032e-05	4.14247	0.000402054	0.035844	1	0.0178359	C4:0A
S7_44592834	7	44592834	ss1850057289	A	C	Intergenic	1	?	?	g.44592834A>C	C	A	3.15936e-08	0.00241233	0.00120616	0.00120188	0.0142067	7.5004	0.170295	0.030492	1.96451e-05	4.70675	0.00120616	0.035844	1	0.0178359	C4:0D
S14_48755704	14	48755704	ss1850149095	A	C	Intergenic	1	?	?	g.48755704A>C	C	A	1.02403e-05	0.781901	0.023694	0.023694	0.280071	4.98969	0.133866	0.0301563	0.000425643	3.37095	0.023694	0.0229479	0.926278	0.0198973	C4:0A
S14_48755704	14	48755704	ss1850149095	A	C	Intergenic	1	?	?	g.48755704A>C	C	A	1.02403e-05	0.781901	0.0372334	0.0363681	0.429885	4.98969	0.133866	0.0301563	0.000268483	3.57108	0.0372334	0.0229479	0.926278	0.0198973	C4:0D
S5_50336508	5	50336508	ss1850026644	T	G	Intergenic	1	?	?	g.50336508T>G	G	T	4.70949e-05	1	0.0599322	0.0599322	0.708421	4.32703	0.10656	0.0260476	0.000779255	3.10832	0.0599322	0.0195577	0.957194	0.0223602	C4:0A
S5_50336508	5	50336508	ss1850026644	T	G	Intergenic	1	?	?	g.50336508T>G	G	T	6.0762e-05	1	0.0875374	0.0875374	1	4.21637	0.118543	0.0294127	0.000687578	3.16268	0.0875374	0.0189929	0.957194	0.0223602	C4:0D
S26_51249119	26	51249119	ss1850282317	T	G	Intergenic	1	?	?	g.51249119T>G	G	T	7.63432e-06	0.582918	0.0208185	0.0205232	0.242592	5.11723	0.128596	0.0285553	0.00036016	3.4435	0.0208185	0.0236017	1	0.0154578	C4:0A
S26_51249119	26	51249119	ss1850282317	T	G	Intergenic	1	?	?	g.51249119T>G	G	T	2.99388e-06	0.228598	0.0152399	0.014366	0.169812	5.52377	0.166523	0.0354064	0.000189902	3.72147	0.0152399	0.0256875	1	0.0154578	C4:0D
S12_51356505	12	51356505	ss1850122803	T	A	Intergenic	1	?	?	g.51356505T>A	A	T	1.54069e-09	0.000117639	5.88196e-05	5.88196e-05	0.00069527	8.81229	0.183053	0.0299685	1.96451e-05	4.70675	5.88196e-05	0.0425758	0.998811	0.0154762	C4:0A
S12_51356505	12	51356505	ss1850122803	T	A	Intergenic	1	?	?	g.51356505T>A	A	T	5.85546e-05	1	0.0876654	0.08724	1	4.23244	0.137269	0.0339843	0.000661384	3.17955	0.0876654	0.0190749	0.998811	0.0154762	C4:0D
S26_51601831	26	51601831	ss1850282632	A	C	Intergenic	1	?	?	g.51601831A>C	C	A	2.19768e-06	0.167804	0.00699183	0.00699183	0.082646	5.65804	0.153473	0.0321909	0.000307773	3.51177	0.00699183	0.0263769	0.994055	0.0161483	C4:0A
S26_51601831	26	51601831	ss1850282632	A	C	Intergenic	1	?	?	g.51601831A>C	C	A	2.19768e-06	0.167804	0.0139837	0.0139837	0.165292	5.65804	0.153473	0.0321909	0.000150612	3.82214	0.0139837	0.0263769	0.994055	0.0161483	C4:0D
S22_55554117	22	55554117	rs469316661	A	C	Intronic	3	ATP2B2	NM_001191245	g.55554117A>C	C	A	1.37363e-06	0.104883	0.00524417	0.00524417	0.061988	5.86213	0.147716	0.0303691	0.000255386	3.5928	0.00524417	0.0274252	0.994055	0.0185407	C4:0A
S22_55554117	22	55554117	rs469316661	A	C	Intronic	3	ATP2B2	NM_001191245	g.55554117A>C	C	A	1.37363e-06	0.104883	0.0104883	0.0104883	0.123976	5.86213	0.147716	0.0303691	0.000124419	3.90511	0.0104883	0.0274252	0.994055	0.0185407	C4:0D
S24_63724092	24	63724092	rs447857210	A	C	Intronic	3	BCL2	NM_001166486	g.63724092A>C	C	A	2.10546e-08	0.00160762	0.000321525	0.000321525	0.00380054	7.67665	0.153736	0.0271731	5.89352e-05	4.22962	0.000321525	0.0367493	1	0.0160523	C4:0A
S24_63724092	24	63724092	rs447857210	A	C	Intronic	3	BCL2	NM_001166486	g.63724092A>C	C	A	9.40548e-08	0.00718156	0.00179539	0.00178982	0.0211563	7.02662	0.190334	0.0353444	4.58385e-05	4.33877	0.00179539	0.0334096	1	0.0160523	C4:0D
S21_68539632	21	68539632	ss1850234184	A	C	Intergenic	1	?	?	g.68539632A>C	C	A	1.81023e-07	0.013822	0.0013822	0.0013822	0.0163381	6.74227	0.136692	0.0259769	0.000124419	3.90511	0.0013822	0.0319482	0.903686	0.0276316	C4:0A
S21_68539632	21	68539632	ss1850234184	A	C	Intergenic	1	?	?	g.68539632A>C	C	A	1.81023e-07	0.013822	0.00230367	0.00230367	0.0272302	6.74227	0.136692	0.0259769	7.2032e-05	4.14247	0.00230367	0.0319482	0.903686	0.0276316	C4:0D
S10_70101144	10	70101144	ss1850094888	T	G	Intergenic	1	?	?	g.70101144T>G	G	T	7.15221e-06	0.546107	0.0202262	0.0202262	0.239081	5.14556	0.13747	0.0304302	0.000347063	3.45959	0.0202262	0.023747	1	0.0154578	C4:0A
S10_70101144	10	70101144	ss1850094888	T	G	Intergenic	1	?	?	g.70101144T>G	G	T	4.68556e-06	0.357766	0.0198759	0.0198759	0.23494	5.32924	0.15646	0.0339502	0.000229193	3.6398	0.0198759	0.0246891	1	0.0154578	C4:0D
S10_78332119	10	78332119	ss1850095586	A	G	Intergenic	1	?	?	g.78332119A>G	G	A	4.3171e-05	1	0.0578301	0.0578301	0.683574	4.36481	0.137307	0.0333956	0.000739965	3.13079	0.0578301	0.0197506	0.977408	0.0152068	C4:0A
S10_78332119	10	78332119	ss1850095586	A	G	Intergenic	1	?	?	g.78332119A>G	G	A	4.3171e-05	1	0.0732515	0.0732515	0.86586	4.36481	0.137307	0.0333956	0.000582804	3.23448	0.0732515	0.0197506	0.977408	0.0152068	C4:0D
S1_81885712	1	81885712	rs43091609	A	G	Intergenic	1	?	?	g.81885712A>G	G	A	9.25815e-06	0.706906	0.0228034	0.0228034	0.269545	5.03348	0.0664965	0.0149053	0.00039945	3.39854	0.0228034	0.0231723	0.89893	0.0542328	C4:0A
S1_81885712	1	81885712	rs43091609	A	G	Intergenic	1	?	?	g.81885712A>G	G	A	2.78451e-05	1	0.0644277	0.0644277	0.761559	4.55525	0.0961709	0.0228234	0.000425643	3.37095	0.0644277	0.0207238	0.89893	0.0542328	C4:0D
S12_83468424	12	83468424	rs457576187	T	G	Intronic	3	TEX29	NM_001076461	g.83468424T>G	G	T	8.42241e-07	0.0643093	0.0037829	0.0037829	0.0447153	6.07456	0.143982	0.0290132	0.000216096	3.66535	0.0037829	0.0285166	0.988109	0.0204573	C4:0A
S12_83468424	12	83468424	rs457576187	T	G	Intronic	3	TEX29	NM_001076461	g.83468424T>G	G	T	8.42241e-07	0.0643093	0.00803866	0.00757915	0.0895883	6.07456	0.143982	0.0290132	9.82254e-05	4.00778	0.00803866	0.0285166	0.988109	0.0204573	C4:0D
S12_84260010	12	84260010	ss1850126683	T	G	Intergenic	1	?	?	g.84260010T>G	G	T	1.45751e-05	1	0.0292863	0.0292863	0.346175	4.83639	0.140169	0.0321436	0.000491127	3.30881	0.0292863	0.0221626	1	0.0160523	C4:0A
S12_84260010	12	84260010	ss1850126683	T	G	Intergenic	1	?	?	g.84260010T>G	G	T	1.45751e-05	1	0.0428031	0.0428031	0.505948	4.83639	0.140169	0.0321436	0.000333966	3.4763	0.0428031	0.0221626	1	0.0160523	C4:0D
S7_86418134	7	86418134	rs434412241	G	T	Intergenic	1	?	?	g.86418134G>T	T	G	5.96026e-09	0.000455096	0.000151699	0.000118326	0.00139866	8.22473	0.14505	0.0246733	3.27418e-05	4.4849	0.000151699	0.0395629	0.852556	0.0230126	C4:0A
S7_86418134	7	86418134	rs434412241	G	T	Intergenic	1	?	?	g.86418134G>T	T	G	3.29115e-05	1	0.0661305	0.0661305	0.781687	4.48265	0.134221	0.0321487	0.000491127	3.30881	0.0661305	0.0203527	0.852556	0.0230126	C4:0D
S11_103096195	11	103096195	ss1850113566	A	C	Intronic	3	PPP2R4	NM_001046173	g.103096195A>C	C	A	2.14098e-05	1	0.0408686	0.040245	0.475711	4.66939	0.12473	0.029184	0.00051732	3.28624	0.0408686	0.0213077	1	0.0184304	C4:0A
S11_103096195	11	103096195	ss1850113566	A	C	Intronic	3	PPP2R4	NM_001046173	g.103096195A>C	C	A	4.15937e-05	1	0.0756163	0.0732515	0.86586	4.38097	0.126359	0.0306675	0.000543514	3.26479	0.0756163	0.0198332	1	0.0184304	C4:0D
S9_104910843	9	104910843	rs379509819	T	C	Intergenic	1	?	?	g.104910843T>C	C	T	3.59359e-05	1	0.0559976	0.0530818	0.627447	4.44447	0.0497283	0.0119697	0.000635191	3.1971	0.0559976	0.0201576	0.945303	0.103774	C4:0A
S9_104910843	9	104910843	rs379509819	T	C	Intergenic	1	?	?	g.104910843T>C	C	T	3.79825e-06	0.290016	0.0170597	0.0170597	0.201652	5.42042	0.0755927	0.0162456	0.000216096	3.66535	0.0170597	0.025157	0.945303	0.103774	C4:0D
S9_107992088	9	107992088	rs134597714	A	G	Intergenic	1	?	?	g.107992088A>G	G	A	2.6641e-05	1	0.0484326	0.047288	0.558961	4.57445	0.139501	0.0330267	0.000543514	3.26479	0.0484326	0.020822	0.997622	0.0154946	C4:0A
S9_107992088	9	107992088	rs134597714	A	G	Intergenic	1	?	?	g.107992088A>G	G	A	2.6641e-05	1	0.0656184	0.0644277	0.761559	4.57445	0.139501	0.0330267	0.00039945	3.39854	0.0656184	0.020822	0.997622	0.0154946	C4:0D
S2_111959935	2	111959935	rs473372683	A	C	Intronic	3	TNS1	NM_174766	g.111959935A>C	C	A	3.76367e-07	0.0287375	0.00239479	0.00233398	0.0275885	6.42439	0.149219	0.0291363	0.000150612	3.82214	0.00239479	0.0303144	0.988109	0.0198556	C4:0A
S2_111959935	2	111959935	rs473372683	A	C	Intronic	3	TNS1	NM_174766	g.111959935A>C	C	A	3.76367e-07	0.0287375	0.00410535	0.00410535	0.0485268	6.42439	0.149219	0.0291363	8.51287e-05	4.06992	0.00410535	0.0303144	0.988109	0.0198556	C4:0D
S3_114603217	3	114603217	ss1850002928	T	G	Intronic	3	MEAF6	NM_001024572	g.114603217T>G	G	T	3.85626e-05	1	0.0545268	0.0538644	0.636697	4.41383	0.11848	0.028632	0.000700674	3.15448	0.0545268	0.020001	0.992866	0.0155689	C4:0A
S3_114603217	3	114603217	ss1850002928	T	G	Intronic	3	MEAF6	NM_001024572	g.114603217T>G	G	T	1.87812e-06	0.143404	0.0130367	0.0130367	0.154098	5.72628	0.170443	0.0355089	0.000137516	3.86165	0.0130367	0.0267274	0.992866	0.0155689	C4:0D
S6_119295927	6	119295927	ss1850047587	A	C	Intergenic	1	?	?	g.119295927A>C	C	A	0.000107524	1	0.102625	0.0985277	1	3.96849	0.0980148	0.0251869	0.00104119	2.98247	0.102625	0.0177297	0.978597	0.0249089	C4:0A
S6_119295927	6	119295927	ss1850047587	A	C	Intergenic	1	?	?	g.119295927A>C	C	A	3.98889e-05	1	0.0742858	0.0732515	0.86586	4.39915	0.111886	0.0270904	0.000530417	3.27538	0.0742858	0.019926	0.978597	0.0249089	C4:0D
S6_121138698	6	121138698	ss1850048597	T	G	Intronic	3	ACOX3	NM_001103236	g.121138698T>G	G	T	6.19873e-09	0.000473304	0.000118326	0.000118326	0.00139866	8.2077	0.170034	0.0289565	4.58385e-05	4.33877	0.000118326	0.0394755	0.997622	0.0196663	C4:0A
S6_121138698	6	121138698	ss1850048597	T	G	Intronic	3	ACOX3	NM_001103236	g.121138698T>G	G	T	6.19873e-09	0.000473304	0.000473304	0.000473304	0.00559463	8.2077	0.170034	0.0289565	6.54836e-06	5.18387	0.000473304	0.0394755	0.997622	0.0196663	C4:0D
S2_141054298	2	141054298	ss1849990707	A	C	Intergenic	1	?	?	g.141054298A>C	C	A	3.26092e-05	1	0.0518724	0.0518724	0.613151	4.48666	0.137343	0.0328795	0.000622094	3.20614	0.0518724	0.0203732	0.992866	0.0155689	C4:0A
S2_141054298	2	141054298	ss1849990707	A	C	Intergenic	1	?	?	g.141054298A>C	C	A	3.26092e-05	1	0.0672939	0.0661305	0.781687	4.48666	0.137343	0.0328795	0.00047803	3.32054	0.0672939	0.0203732	0.992866	0.0155689	C4:0D
S1_145519716	1	145519716	ss1849971144	A	C	Intergenic	1	?	?	g.145519716A>C	C	A	4.06893e-05	1	0.0554792	0.0554792	0.655785	4.39052	0.127762	0.0309692	0.000726868	3.13854	0.0554792	0.0198819	1	0.0166468	C4:0A
S1_145519716	1	145519716	ss1849971144	A	C	Intergenic	1	?	?	g.145519716A>C	C	A	2.5582e-05	1	0.0651105	0.0644277	0.761559	4.59207	0.137895	0.0325745	0.000386353	3.41302	0.0651105	0.0209121	1	0.0166468	C4:0D
Significant associations by the additive model only
S18_991595	18	991595	ss1850186363	G	C	Coding	7	FUK	NM_001100382	g.991595G>C	C	G	7.43944e-05	1	0.0860665	0.0844567	0.99831	4.12846	0.0759912	0.0190857	0.000857835	3.0666	0.0860665	0.0185446	0.908442	0.0379581	C4:0A
S15_2204384	15	2204384	rs133014695	G	A	Intergenic	1	?	?	g.2204384G>A	A	G	3.68455e-05	1	0.0530818	0.0530818	0.627447	4.43362	0.0354261	0.00853911	0.000687578	3.16268	0.0530818	0.0201021	0.947681	0.31995	C4:0A
S22_4701650	22	4701650	ss1850235128	A	G	Intergenic	1	?	?	g.4701650A>G	G	A	1.2714e-07	0.00970777	0.00107864	0.00107864	0.0127499	6.89572	0.150669	0.0282746	0.000111322	3.95342	0.00107864	0.0327368	1	0.0154578	C4:0A
S7_10672639	7	10672639	rs385340438	G	A	Intergenic	1	?	?	g.10672639G>A	A	G	2.14571e-06	0.163836	0.00744707	0.00699183	0.082646	5.66843	0.0875847	0.0183518	0.000281579	3.5504	0.00744707	0.0264303	0.852556	0.041841	C4:0A
S13_14678056	13	14678056	ss1850128633	T	G	Intergenic	1	?	?	g.14678056T>G	G	T	7.64086e-05	1	0.0857968	0.0844567	0.99831	4.11686	0.0730181	0.0183689	0.000884029	3.05353	0.0857968	0.0184855	0.89893	0.0568783	C4:0A
S14_19527388	14	19527388	ss1850314181	T	G	Intergenic	1	?	?	g.19527388T>G	G	T	1.71482e-05	1	0.0335731	0.0335731	0.396847	4.76578	0.120326	0.0278261	0.000504224	3.29738	0.0335731	0.021801	0.976219	0.0182704	C4:0A
S3_19856464	3	19856464	ss1849993602	C	G	Intergenic	1	?	?	g.19856464C>G	G	C	9.25371e-06	0.706567	0.0235522	0.0228034	0.269545	5.03368	0.116098	0.026023	0.000386353	3.41302	0.0235522	0.0231734	0.96195	0.0216316	C4:0A
S21_19933271	21	19933271	rs42850142	C	T	Intronic	3	LOC512150	NM_001104975	g.19933271C>T	T	C	0.000119062	1	0.0999007	0.0999007	1	3.92423	0.0306855	0.00793677	0.00118525	2.92619	0.0999007	0.0175045	0.925089	0.463368	C4:0A
S14_21862074	14	21862074	ss1850146716	T	G	Intergenic	1	?	?	g.21862074T>G	G	T	1.36329e-06	0.104094	0.00547865	0.00524417	0.061988	5.86541	0.141961	0.0291768	0.000242289	3.61567	0.00547865	0.027442	0.851367	0.0153631	C4:0A
S18_24838389	18	24838389	ss1850191908	A	C	Intronic	3	FAM192A	NM_001014944	g.24838389A>C	C	A	7.49947e-05	1	0.085466	0.0844567	0.99831	4.12497	0.0995612	0.0250177	0.000870932	3.06002	0.085466	0.0185268	0.969084	0.0245399	C4:0A
S28_24883940	28	24883940	rs208750352	C	T	Intronic	3	HK1	NM_001012668	g.24883940C>T	T	C	3.6538e-05	1	0.0536511	0.0530818	0.627447	4.43726	0.0414312	0.00998185	0.000661384	3.17955	0.0547031	0.0201207	0.929845	0.179028	C4:0A
S28_24883941	28	24883941	rs210345641	C	T	Intronic	3	HK1	NM_001012668	g.24883941C>T	T	C	3.6538e-05	1	0.0536511	0.0530818	0.627447	4.43726	0.0414312	0.00998185	0.000674481	3.17103	0.0536511	0.0201207	0.929845	0.179028	C4:0A
S14_30306613	14	30306613	ss1850147744	G	A	Intergenic	1	?	?	g.30306613G>A	A	G	3.97378e-07	0.0303418	0.00233398	0.00233398	0.0275885	6.4008	0.134828	0.0263808	0.000163709	3.78593	0.00233398	0.0301931	1	0.0160523	C4:0A
S21_32394099	21	32394099	rs453542885	T	G	Intergenic	1	?	?	g.32394099T>G	G	T	7.79482e-06	0.595174	0.0205232	0.0205232	0.242592	5.10819	0.103915	0.0230981	0.000373256	3.42799	0.0205232	0.0235554	0.917955	0.0278497	C4:0A
S28_33271202	28	33271202	ss1850293759	T	G	Intergenic	1	?	?	g.33271202T>G	G	T	8.83577e-05	1	0.089954	0.089954	1	4.05376	0.119677	0.030377	0.000975706	3.01068	0.089954	0.0181639	0.997622	0.0172825	C4:0A
S21_33549086	21	33549086	rs456001743	T	G	Coding	7	COMMD4	NM_001040597	g.33549086T>G	G	T	8.24119e-05	1	0.0886276	0.0880008	1	4.08401	0.0876173	0.0221439	0.000923319	3.03465	0.0886276	0.0183181	1	0.0208086	C4:0A
S18_34969902	18	34969902	rs383910840	G	A	Intronic	3	CDH1	NM_001002763	g.34969902G>A	A	G	7.32674e-05	1	0.0860666	0.0844567	0.99831	4.13509	0.0378512	0.00949777	0.000844738	3.07328	0.0860666	0.0185784	0.97503	0.212195	C4:0A
S20_35534755	20	35534755	ss1850217861	A	C	Intergenic	1	?	?	g.35534755A>C	C	A	7.69057e-05	1	0.0851034	0.0844567	0.99831	4.11404	0.128629	0.0323715	0.000897125	3.04715	0.0851034	0.0184711	0.997622	0.0160906	C4:0A
S27_35614578	27	35614578	ss1850287045	A	T	Intergenic	1	?	?	g.35614578A>T	T	A	0.000112264	1	0.0985277	0.0985277	1	3.94976	0.11205	0.0288728	0.00113287	2.94582	0.0985277	0.0176344	1	0.0166468	C4:0A
S1_36615020	1	36615020	ss1849961837	G	C	Intergenic	1	?	?	g.36615020G>C	C	G	9.36115e-05	1	0.0940488	0.0930575	1	4.02867	0.098485	0.0250879	0.000988802	3.00489	0.0940488	0.0180361	0.932224	0.0235969	C4:0A
S29_36753254	29	36753254	rs458313769	T	A	Intergenic	1	?	?	g.36753254T>A	A	T	2.80596e-06	0.214249	0.00856998	0.00856998	0.1013	5.55192	0.101906	0.0216051	0.00032087	3.49367	0.00856998	0.025832	0.973841	0.037851	C4:0A
S29_36753255	29	36753255	ss1850300563	C	T	Intergenic	1	?	?	g.36753255C>T	T	C	9.38436e-05	1	0.0930575	0.0930575	1	4.0276	0.0878278	0.0223766	0.0010019	2.99918	0.0930575	0.0180307	0.973841	0.035409	C4:0A
S13_38066345	13	38066345	ss1850131466	T	G	Intergenic	1	?	?	g.38066345T>G	G	T	1.36448e-05	1	0.0289402	0.0289402	0.342084	4.86503	0.112411	0.0256914	0.000464934	3.33261	0.0289402	0.0223093	0.862069	0.0268966	C4:0A
S29_38098331	29	38098331	rs478919935	T	G	Intergenic	1	?	?	g.38098331T>G	G	T	9.65802e-06	0.737438	0.0230449	0.0230449	0.2724	5.01511	0.0975184	0.0219046	0.000412547	3.38453	0.0230449	0.0230782	0.8478	0.0371669	C4:0A
S28_39747506	28	39747506	rs210570524	G	C	Intergenic	1	?	?	g.39747506G>C	C	G	1.44239e-05	1	0.0297659	0.0292863	0.346175	4.84092	0.0326966	0.00749399	0.00047803	3.32054	0.0297659	0.0221857	0.854935	0.484006	C4:0A
S16_41165804	16	41165804	ss1850168015	T	G	Intergenic	1	?	?	g.41165804T>G	G	T	9.69099e-07	0.0739956	0.00411086	0.00411086	0.0485919	6.01363	0.154317	0.031273	0.000229193	3.6398	0.00411086	0.0282035	1	0.0154578	C4:0A
S26_41199274	26	41199274	ss1850279450	T	G	Intronic	3	PPAPDC1A	NM_001206550	g.41199274T>G	G	T	4.76774e-07	0.0364041	0.00260029	0.00260029	0.0307364	6.32169	0.121913	0.0240211	0.000176806	3.7525	0.00260029	0.0297865	0.882283	0.0262803	C4:0A
S25_43493273	25	43493273	rs378091820	G	A	Intergenic	1	?	?	g.43493273G>A	A	G	0.000112191	1	0.0996086	0.0985277	1	3.95004	0.0681487	0.0175596	0.00110667	2.95598	0.10078	0.0176358	0.932224	0.0395408	C4:0A
S25_43493314	25	43493314	rs380247584	C	T	Intergenic	1	?	?	g.43493314C>T	T	C	0.000112191	1	0.0996086	0.0985277	1	3.95004	0.0681487	0.0175596	0.00111977	2.95087	0.0996086	0.0176358	0.932224	0.0395408	C4:0A
S23_44081116	23	44081116	rs42030314	A	C	Intergenic	1	?	?	g.44081116A>C	C	A	8.52229e-05	1	0.0891396	0.0880008	1	4.06944	0.0333277	0.0084405	0.000949512	3.0225	0.0891396	0.0182438	0.945303	0.322642	C4:0A
S26_46820798	26	46820798	rs379603734	T	C	Intronic	3	ADAM12	NM_001001156	g.46820798T>C	C	T	2.78693e-05	1	0.047288	0.047288	0.558961	4.55487	0.0863434	0.0204921	0.000569707	3.24435	0.0483627	0.0207219	0.982164	0.0375303	C4:0A
S26_46820843	26	46820843	rs385414454	G	A	Intronic	3	ADAM12	NM_001001156	g.46820843G>A	A	G	2.78693e-05	1	0.047288	0.047288	0.558961	4.55487	0.0863434	0.0204921	0.000582804	3.23448	0.047288	0.0207219	0.982164	0.0375303	C4:0A
S16_48419818	16	48419818	rs450698432	T	G	Intronic	3	DVL1	NM_001206601	g.48419818T>G	G	T	2.19044e-06	0.167251	0.0072718	0.00699183	0.082646	5.65947	0.134266	0.0281583	0.000294676	3.53065	0.0072718	0.0263843	0.979786	0.0188107	C4:0A
S30_49403333	X	49403333	rs454580951	T	G	Intronic	3	MED12	NM_001205878	g.49403333T>G	G	T	1.88395e-06	0.143849	0.00684997	0.00684997	0.0809692	5.72493	0.123867	0.0258089	0.000268483	3.57108	0.00684997	0.0267204	0.941736	0.0227273	C4:0A
S5_61231429	5	61231429	ss1850027498	T	G	Splicing	7	TIMELESS	NM_001102071	g.61231429T>G	G	T	7.29366e-05	1	0.0870168	0.0844567	0.99831	4.13705	0.103179	0.0258831	0.000831642	3.08006	0.0870168	0.0185884	0.914388	0.026658	C4:0A
S4_73117850	4	73117850	ss1850014044	A	T	Intergenic	1	?	?	g.73117850A>T	T	A	0.000110746	1	0.104395	0.0985277	1	3.95567	0.104071	0.0267934	0.00105429	2.97704	0.104395	0.0176645	0.854935	0.0215577	C4:0A
S17_74219909	17	74219909	rs443559707	A	G	Intronic	3	IGLL1	NM_001083800	g.74219909A>G	G	A	3.63289e-05	1	0.0554778	0.0530818	0.627447	4.43975	0.0943601	0.0227265	0.000648288	3.18823	0.0554778	0.0201334	0.983353	0.0229746	C4:0A
S7_78543090	7	78543090	rs110039546	C	G	Intergenic	1	?	?	g.78543090C>G	G	C	3.87996e-05	1	0.0538644	0.0538644	0.636697	4.41117	0.102469	0.0247713	0.000713771	3.14644	0.0538644	0.0199874	0.945303	0.018239	C4:0A
S7_78543097	7	78543097	rs208876354	A	G	Intergenic	1	?	?	g.78543097A>G	G	A	2.72795e-05	1	0.0484402	0.047288	0.558961	4.56416	0.0986447	0.0233842	0.000556611	3.25445	0.0484402	0.0207694	0.933413	0.022293	C4:0A
S7_78543117	7	78543117	rs132814761	T	C	Intergenic	1	?	?	g.78543117T>C	C	T	4.60113e-05	1	0.0605723	0.0595866	0.704336	4.33714	0.107472	0.0262352	0.000753061	3.12317	0.0605723	0.0196093	0.947681	0.0163112	C4:0A
S13_78901212	13	78901212	rs480031082	A	C	UTR3	6	SNAI1	NM_001112708	g.78901212A>C	C	A	1.11264e-05	0.849555	0.0249869	0.0244521	0.289033	4.95365	0.109189	0.0246992	0.00043874	3.35779	0.0249869	0.0227632	0.889417	0.026738	C4:0A
S11_104164431	11	104164431	rs382039384	G	A	Intergenic	1	?	?	g.104164431G>A	A	G	2.16102e-05	1	0.040245	0.040245	0.475711	4.66534	0.0674022	0.0157784	0.000530417	3.27538	0.040245	0.021287	0.969084	0.0570552	C4:0A
S11_104167609	11	104167609	rs209693034	C	T	Intergenic	1	?	?	g.104167609C>T	T	C	6.65193e-05	1	0.0819207	0.0819207	0.968333	4.17705	0.0784297	0.0195654	0.000805448	3.09396	0.0819207	0.0187924	0.919144	0.0265201	C4:0A
S10_104486629	10	104486629	rs109791124	A	G	Intergenic	1	?	?	g.104486629A>G	G	A	6.59438e-06	0.503514	0.0193659	0.0193659	0.228912	5.18083	0.0446354	0.0098421	0.000333966	3.4763	0.0193659	0.0239278	0.952438	0.184769	C4:0A
S9_106369166	9	106369166	ss1850086265	G	A	Intergenic	1	?	?	g.106369166G>A	A	G	0.000111574	1	0.10142	0.0985277	1	3.95244	0.0478481	0.0123245	0.00108048	2.96638	0.102642	0.017648	0.977408	0.11618	C4:0A
S9_106369170	9	106369170	rs470906002	G	A	Intergenic	1	?	?	g.106369170G>A	A	G	0.000111574	1	0.10142	0.0985277	1	3.95244	0.0478481	0.0123245	0.00109358	2.96115	0.10142	0.017648	0.977408	0.11618	C4:0A
S5_115920311	5	115920311	ss1850033845	A	G	Intergenic	1	?	?	g.115920311A>G	G	A	4.49602e-08	0.00343294	0.00049042	0.000450705	0.0053275	7.34717	0.144246	0.0261268	8.51287e-05	4.06992	0.00049042	0.0350568	0.989298	0.0192308	C4:0A
S4_119339436	4	119339436	rs378444093	C	T	Intergenic	1	?	?	g.119339436C>T	T	C	0.000115825	1	0.0993688	0.0992889	1	3.9362	0.0424453	0.010959	0.00114596	2.94083	0.100498	0.0175654	0.894174	0.130319	C4:0A
S4_119339451	4	119339451	rs381758710	G	A	Intergenic	1	?	?	g.119339451G>A	A	G	0.000115825	1	0.0993688	0.0992889	1	3.9362	0.0424453	0.010959	0.00115906	2.93589	0.0993688	0.0175654	0.894174	0.130319	C4:0A
S4_122799395	4	122799395	ss1850021815	A	C	Intergenic	1	?	?	g.122799395A>C	C	A	1.12085e-05	0.855824	0.0244521	0.0244521	0.289033	4.95045	0.124568	0.0281882	0.000451837	3.34502	0.0244521	0.0227469	0.998811	0.0160714	C4:0A
S3_124050728	3	124050728	rs457278509	A	C	Intergenic	1	?	?	g.124050728A>C	C	A	4.6043e-05	1	0.0595866	0.0595866	0.704336	4.33684	0.0724455	0.0176855	0.000766158	3.11568	0.0595866	0.0196078	0.889417	0.0601604	C4:0A
S2_129776277	2	129776277	ss1849987546	T	G	Intronic	3	MECR	NM_181669	g.129776277T>G	G	T	0.000110811	1	0.103182	0.0985277	1	3.95542	0.0928856	0.0239146	0.00106738	2.97168	0.103182	0.0176632	0.91082	0.0319843	C4:0A
S1_156479553	1	156479553	rs432743579	C	T	Intergenic	1	?	?	g.156479553C>T	T	C	7.18146e-05	1	0.0870382	0.0844567	0.99831	4.14379	0.111245	0.0278801	0.000818545	3.08696	0.0870382	0.0186228	1	0.0196195	C4:0A
Significant associations by the dominant model only
S18_2329999	18	2329999	ss1850186672	A	C	Intronic	3	ADAT1	NM_001081620	g.2329999A>C	C	A	1.04787e-05	0.800099	0.0363681	0.0363681	0.429885	4.97969	0.168881	0.0380876	0.000281579	3.5504	0.0363681	0.0228967	0.925089	0.0160668	C4:0D
S11_2452974	11	2452974	ss1850100334	T	G	Intronic	3	FAHD2A	NM_205790	g.2452974T>G	G	T	1.94113e-05	1	0.0548943	0.0548943	0.648871	4.71195	0.168879	0.0393092	0.000347063	3.45959	0.0548943	0.0215254	0.799049	0.0178571	C4:0D
S25_11286202	25	11286202	rs109779107	C	G	Intergenic	1	?	?	g.11286202C>G	G	C	2.21794e-05	1	0.0583969	0.0583969	0.690273	4.65405	0.0551566	0.0129298	0.000373256	3.42799	0.0583969	0.0212292	0.902497	0.225955	C4:0D
S13_18841734	13	18841734	ss1850129241	A	C	Intergenic	1	?	?	g.18841734A>C	C	A	3.44533e-05	1	0.0674534	0.0674534	0.797324	4.46277	0.10762	0.025843	0.000504224	3.29738	0.0674534	0.0202511	0.929845	0.0300512	C4:0D
S25_35504017	25	35504017	ss1850271012	G	C	Intronic	3	WBSCR28	NM_001076446	g.35504017G>C	C	G	7.79891e-05	1	0.0976206	0.0973908	1	4.10797	0.115766	0.0291593	0.000792352	3.10108	0.0976206	0.0184402	0.897741	0.0231788	C4:0D
S20_35534755	20	35534755	ss1850217861	A	C	Intergenic	1	?	?	g.35534755A>C	C	A	7.69057e-05	1	0.0995277	0.0973908	1	4.11404	0.128629	0.0323715	0.000766158	3.11568	0.0995277	0.0184711	0.997622	0.0160906	C4:0D
S27_35732277	27	35732277	ss1850287063	A	C	Intergenic	1	?	?	g.35732277A>C	C	A	1.23007e-05	0.939219	0.0391341	0.0391341	0.46258	4.91007	0.167867	0.0381643	0.000307773	3.51177	0.0391341	0.02254	0.973841	0.0152625	C4:0D
S29_36753254	29	36753254	rs458313769	T	A	Intergenic	1	?	?	g.36753254T>A	A	T	2.80596e-06	0.214249	0.0153035	0.014366	0.169812	5.55192	0.101906	0.0216051	0.000176806	3.7525	0.0153035	0.025832	0.973841	0.037851	C4:0D
S25_38820493	25	38820493	ss1850272053	A	C	Intergenic	1	?	?	g.38820493A>C	C	A	7.79273e-05	1	0.099169	0.0973908	1	4.10831	0.14403	0.0362766	0.000779255	3.10832	0.099169	0.0184419	0.964328	0.0154131	C4:0D
S27_39027255	27	39027255	ss1850287556	A	C	Intergenic	1	?	?	g.39027255A>C	C	A	2.13614e-05	1	0.0582517	0.0582517	0.688557	4.67037	0.142642	0.0333709	0.00036016	3.4435	0.0582517	0.0213127	0.858502	0.0207756	C4:0D
S18_39306752	18	39306752	ss1850194062	T	G	Intergenic	1	?	?	g.39306752T>G	G	T	2.97009e-05	1	0.0647946	0.0647946	0.765896	4.52723	0.116942	0.0278512	0.000451837	3.34502	0.0647946	0.0205806	0.96195	0.025958	C4:0D
S28_41435026	28	41435026	ss1850295086	G	A	Intronic	3	GLUD1	NM_182652	g.41435026G>A	A	G	2.94546e-05	1	0.0661472	0.0647946	0.765896	4.53085	0.140147	0.0333625	0.00043874	3.35779	0.0661472	0.020599	0.998811	0.0172619	C4:0D
S7_49301609	7	49301609	ss1850058216	C	A	Intergenic	1	?	?	g.49301609C>A	A	C	7.9673e-05	1	0.0981199	0.0973908	1	4.09869	0.129881	0.0327572	0.000805448	3.09396	0.0981199	0.0183929	1	0.0166468	C4:0D
S15_50808132	15	50808132	ss1850158549	A	G	UTR3	6	ART1	NM_001098098	g.50808132A>G	G	A	6.55998e-05	1	0.092757	0.0912729	1	4.1831	0.122699	0.0305834	0.000700674	3.15448	0.092757	0.0188232	1	0.019025	C4:0D
S3_59352882	3	59352882	rs460657362	A	C	Intergenic	1	?	?	g.59352882A>C	C	A	4.74493e-05	1	0.0787606	0.0782695	0.925175	4.32377	0.136724	0.0334352	0.000595901	3.22483	0.0787606	0.019541	0.888228	0.0187416	C4:0D
S19_59371117	19	59371117	rs454907352	A	C	Intronic	3	COG1	NM_001192427	g.59371117A>C	C	A	5.82389e-05	1	0.0889367	0.08724	1	4.23479	0.0863242	0.0213648	0.000648288	3.18823	0.0889367	0.0190869	0.906064	0.0459318	C4:0D
S22_60275204	22	60275204	rs458911671	C	T	Intergenic	1	?	?	g.60275204C>T	T	C	2.74467e-05	1	0.0654904	0.0644277	0.761559	4.56151	0.146959	0.0348491	0.000412547	3.38453	0.0654904	0.0207558	1	0.0154578	C4:0D
S9_61739737	9	61739737	ss1850081369	A	G	Intergenic	1	?	?	g.61739737A>G	G	A	4.31267e-05	1	0.0748395	0.0732515	0.86586	4.36525	0.0878616	0.0213684	0.000569707	3.24435	0.0748395	0.0197529	0.991677	0.0461631	C4:0D
S10_85669848	10	85669848	ss1850096511	T	G	Intergenic	1	?	?	g.85669848T>G	G	T	7.42531e-05	1	0.0977516	0.0973908	1	4.12929	0.1103	0.0276995	0.000753061	3.12317	0.0977516	0.0185488	0.945303	0.0251572	C4:0D
S11_99320891	11	99320891	ss1850112654	C	A	Intronic	3	SCAI	NM_001192538	g.99320891C>A	A	C	1.17384e-05	0.896289	0.0389691	0.0389691	0.460629	4.93039	0.153989	0.0349268	0.000294676	3.53065	0.0389691	0.0226441	1	0.0166468	C4:0D
S10_103862721	10	103862721	rs110503309	C	T	Intronic	3	FOXN3	NM_001206687	g.103862721C>T	T	C	2.77773e-06	0.212093	0.0163149	0.014366	0.169812	5.55631	0.17599	0.0372949	0.000163709	3.78593	0.0163149	0.0258546	0.927467	0.0173077	C4:0D
S10_104486752	10	104486752	rs382346104	G	A	Intergenic	1	?	?	g.104486752G>A	A	G	6.57457e-05	1	0.0912729	0.0912729	1	4.18213	0.0957653	0.0238733	0.000713771	3.14644	0.0912729	0.0188183	0.844233	0.0591549	C4:0D
S9_104908398	9	104908398	rs382936674	A	G	Intergenic	1	?	?	g.104908398A>G	G	A	7.40201e-06	0.56518	0.028259	0.028259	0.334032	5.13065	0.0713087	0.0158109	0.000255386	3.5928	0.028259	0.0236705	0.94887	0.108396	C4:0D
S9_104910742	9	104910742	rs467296387	C	T	Intergenic	1	?	?	g.104910742C>T	T	C	1.30674e-05	0.99776	0.0399104	0.0399104	0.471756	4.88381	0.0721472	0.0164529	0.00032087	3.49367	0.0399104	0.0224054	0.928656	0.101152	C4:0D
S3_124050728	3	124050728	rs457278509	A	C	Intergenic	1	?	?	g.124050728A>C	C	A	3.56919e-05	1	0.0681314	0.0681314	0.805338	4.44743	0.0786151	0.0189155	0.00051732	3.28624	0.0681314	0.0201727	0.889417	0.0601604	C4:0D

## Sheet: Table S7b_C6_0
Table S7b: Significant genome wide associations between studied markers and caproic acid (C6:0)
Further information on coding variants and effects on amino acids are shown at the bottom of this table.
Total number of significant associations = 288
Both models = 38 significant associations						Significant associations in intergenic regions = 147
Additive model only = 63 significant associations						Significant associations in gene regions = 69
Dominant model only =125 significant associations
Marker	Chromosome	Position			Reference	Alternate	Classification	Priority	Gene(s)	Transcripts(s)	HGVS Description	Minor Allele	Major Allele	P-Value	Bonf. Corrected P-Value	P-Value FDR	P-Value BH FDR	P-Value BY FDR	-log10(P-Value)	Regression Beta	Beta Standard Error	Expected P	-log10(Expected P)	FDR	Proportion of Variance Explained	Call Rate	Minor Allele D Frequency	Trait
Significant associations by both the additive and dominant (grey highlight) models
S25_612572	25	612572	ss1850263261		A	C	Coding	7	NPRL3	NM_001206315	g.612572A>C	C	A	3.49786e-05	1	0.0278208	0.0278208	0.328852	4.4562	0.105832	0.0254354	0.00125074	2.90283	0.0278208	0.0202175	0.973841	0.0286935	C6:0A
S25_612572	25	612572	ss1850263261		A	C	Coding	7	NPRL3	NM_001206315	g.612572A>C	C	A	2.60624e-05	1	0.0326229	0.0317475	0.375267	4.58399	0.114971	0.0271867	0.000792352	3.10108	0.0326229	0.0208708	0.973841	0.0286935	C6:0D
S25_938872	25	938872	rs447797627		A	C	Intergenic	1	?	?	g.938872A>C	C	A	7.99628e-06	0.610556	0.0101759	0.0101759	0.120283	5.09711	0.105634	0.0235092	0.000779255	3.10832	0.0101759	0.0234986	0.96195	0.0383189	C6:0A
S25_938872	25	938872	rs447797627		A	C	Intergenic	1	?	?	g.938872A>C	C	A	1.11001e-05	0.847548	0.0223039	0.0219277	0.259194	4.95467	0.106721	0.024138	0.000491127	3.30881	0.0223039	0.0227685	0.96195	0.0383189	C6:0D
S7_2403402	7	2403402	rs433047098		G	C	Intergenic	1	?	?	g.2403402G>C	C	G	8.49232e-05	1	0.052718	0.052718	0.623146	4.07097	0.115824	0.029327	0.00160435	2.7947	0.052718	0.0182516	0.990488	0.0222089	C6:0A
S7_2403402	7	2403402	rs433047098		G	C	Intergenic	1	?	?	g.2403402G>C	C	G	7.96849e-06	0.608434	0.0184374	0.0184374	0.217937	5.09862	0.142523	0.0317137	0.000425643	3.37095	0.0184374	0.0235063	0.990488	0.0222089	C6:0D
S7_4543453	7	4543453	ss1850050637		A	C	Intergenic	1	?	?	g.4543453A>C	C	A	0.000110832	1	0.0646001	0.0646001	0.763597	3.95533	0.100515	0.0258791	0.00170912	2.76723	0.0646001	0.0176628	0.984542	0.0277778	C6:0A
S7_4543453	7	4543453	ss1850050637		A	C	Intergenic	1	?	?	g.4543453A>C	C	A	0.000153716	1	0.0902848	0.0902848	1	3.81328	0.104912	0.0275914	0.00169603	2.77057	0.0902848	0.0169403	0.984542	0.0277778	C6:0D
S7_5357464	7	5357464	ss1850050878		A	C	Intergenic	1	?	?	g.5357464A>C	C	A	0.000162755	1	0.0869035	0.0869035	1	3.78846	0.112139	0.0296044	0.00186628	2.72902	0.0869035	0.0168142	0.93698	0.0190355	C6:0A
S7_5357464	7	5357464	ss1850050878		A	C	Intergenic	1	?	?	g.5357464A>C	C	A	1.10177e-05	0.84126	0.0227367	0.0219277	0.259194	4.95791	0.151012	0.0341429	0.00047803	3.32054	0.0227367	0.0227851	0.93698	0.0190355	C6:0D
S14_5693955	14	5693955	ss1850144116		T	G	Intergenic	1	?	?	g.5693955T>G	G	T	1.79048e-05	1	0.0184746	0.0184746	0.218376	4.74703	0.14693	0.0340553	0.000962609	3.01655	0.0184746	0.021705	0.990488	0.0168067	C6:0A
S14_5693955	14	5693955	ss1850144116		T	G	Intergenic	1	?	?	g.5693955T>G	G	T	1.79048e-05	1	0.0262907	0.0262907	0.310766	4.74703	0.14693	0.0340553	0.000674481	3.17103	0.0262907	0.021705	0.990488	0.0168067	C6:0D
S2_6729937	2	6729937	ss1849976566		T	G	Intergenic	1	?	?	g.6729937T>G	G	T	0.000109509	1	0.0643198	0.0643198	0.760284	3.96055	0.110238	0.0283609	0.00169603	2.77057	0.0643198	0.0176893	0.94887	0.0263158	C6:0A
S2_6729937	2	6729937	ss1849976566		T	G	Intergenic	1	?	?	g.6729937T>G	G	T	0.000109509	1	0.0753295	0.0753295	0.890423	3.96055	0.110238	0.0283609	0.00144719	2.83948	0.0753295	0.0176893	0.94887	0.0263158	C6:0D
S25_7154373	25	7154373	ss1850266283		A	C	Intronic	3	RBFOX1	NM_001075818	g.7154373A>C	C	A	0.000137051	1	0.0775149	0.0770025	0.910198	3.86312	0.0863142	0.0225295	0.00176151	2.75412	0.0775149	0.0171936	0.917955	0.0446891	C6:0A
S25_7154373	25	7154373	ss1850266283		A	C	Intronic	3	RBFOX1	NM_001075818	g.7154373A>C	C	A	0.000137051	1	0.0857747	0.0856807	1	3.86312	0.0863142	0.0225295	0.00159125	2.79826	0.0857747	0.0171936	0.917955	0.0446891	C6:0D
S30_10349379	X	10349379	ss1850306735		A	G	Intergenic	1	?	?	g.10349379A>G	G	A	7.97332e-05	1	0.0507336	0.0507336	0.599689	4.09836	0.0969726	0.0244586	0.00156506	2.80547	0.0507336	0.0183912	0.913199	0.0260417	C6:0A
S30_10349379	X	10349379	ss1850306735		A	G	Intergenic	1	?	?	g.10349379A>G	G	A	9.50847e-06	0.726019	0.0201672	0.0201672	0.238384	5.02189	0.138902	0.0311762	0.000464934	3.33261	0.0201672	0.0231129	0.913199	0.0260417	C6:0D
S27_11655590	27	11655590	ss1850284555		G	C	Intergenic	1	?	?	g.11655590G>C	C	G	2.364e-05	1	0.0220126	0.0220126	0.260197	4.62635	0.127658	0.030028	0.00106738	2.97168	0.0220126	0.0210875	0.96195	0.0210136	C6:0A
S27_11655590	27	11655590	ss1850284555		G	C	Intergenic	1	?	?	g.11655590G>C	C	G	2.08633e-05	1	0.028964	0.028964	0.342365	4.68062	0.133577	0.031211	0.000713771	3.14644	0.028964	0.0213651	0.96195	0.0210136	C6:0D
S10_12800778	10	12800778	ss1850088933		T	G	Intergenic	1	?	?	g.12800778T>G	G	T	6.79226e-05	1	0.0458958	0.0458958	0.542506	4.16799	0.104428	0.0260837	0.00147338	2.83168	0.0458958	0.0187461	0.990488	0.0294118	C6:0A
S10_12800778	10	12800778	ss1850088933		T	G	Intergenic	1	?	?	g.12800778T>G	G	T	6.79226e-05	1	0.060305	0.0593805	0.7019	4.16799	0.104428	0.0260837	0.00111977	2.95087	0.060305	0.0187461	0.990488	0.0294118	C6:0D
S18_12924275	18	12924275	ss1850189746		A	C	Intronic	3	GALNS	NM_001206329	g.12924275A>C	C	A	3.41993e-05	1	0.0277797	0.027502	0.325084	4.46598	0.119379	0.028655	0.00122454	2.91203	0.0277797	0.0202675	0.963139	0.0222222	C6:0A
S18_12924275	18	12924275	ss1850189746		A	C	Intronic	3	GALNS	NM_001206329	g.12924275A>C	C	A	1.51816e-05	1	0.0236569	0.0236569	0.279634	4.81868	0.134919	0.0310046	0.000635191	3.1971	0.0236569	0.0220719	0.963139	0.0222222	C6:0D
S21_14935126	21	14935126	ss1850225315		A	C	Intergenic	1	?	?	g.14935126A>C	C	A	5.47298e-05	1	0.03799	0.03799	0.449056	4.26178	0.108866	0.0268453	0.00143409	2.84342	0.03799	0.0192246	0.895363	0.0265604	C6:0A
S21_14935126	21	14935126	ss1850225315		A	C	Intergenic	1	?	?	g.14935126A>C	C	A	1.48346e-05	1	0.0235978	0.0235978	0.278934	4.82873	0.130104	0.0298624	0.000622094	3.20614	0.0235978	0.0221233	0.895363	0.0265604	C6:0D
S11_16291725	11	16291725	rs440047565		C	T	Intergenic	1	?	?	g.16291725C>T	T	C	8.58541e-07	0.0655539	0.00198648	0.00198648	0.0234809	6.06624	0.134511	0.0271257	0.000425643	3.37095	0.00198648	0.0284738	0.877527	0.0176152	C6:0A
S11_16291725	11	16291725	rs440047565		C	T	Intergenic	1	?	?	g.16291725C>T	T	C	4.01497e-05	1	0.0437948	0.0430412	0.508763	4.39632	0.182168	0.0441237	0.000910222	3.04085	0.0437948	0.0199115	0.877527	0.0176152	C6:0D
S14_19527388	14	19527388	ss1850314181		T	G	Intergenic	1	?	?	g.19527388T>G	G	T	4.24523e-07	0.0324145	0.00124671	0.00124671	0.0147366	6.3721	0.151151	0.0296493	0.000333966	3.4763	0.00124671	0.0300456	0.976219	0.0182704	C6:0A
S14_19527388	14	19527388	ss1850314181		T	G	Intergenic	1	?	?	g.19527388T>G	G	T	4.05809e-05	1	0.0436417	0.0430412	0.508763	4.39168	0.14068	0.0340955	0.000923319	3.03465	0.0436417	0.0198878	0.976219	0.0182704	C6:0D
S18_19938788	18	19938788	ss1850191230		T	C	Intergenic	1	?	?	g.19938788T>C	C	T	0.000200142	1	0.0955115	0.0955115	1	3.69866	0.122617	0.0328261	0.00208893	2.68008	0.0955115	0.0163582	1	0.0184304	C6:0A
S18_19938788	18	19938788	ss1850191230		T	C	Intergenic	1	?	?	g.19938788T>C	C	T	0.000200142	1	0.0998813	0.0998813	1	3.69866	0.122617	0.0328261	0.00199725	2.69957	0.0998813	0.0163582	1	0.0184304	C6:0D
S4_20307923	4	20307923	rs462192019		A	G	Intronic	3	THSD7A	NM_001206743	g.20307923A>G	G	A	3.97797e-05	1	0.0313132	0.0313132	0.370133	4.40034	0.0793334	0.0192056	0.00126383	2.89831	0.0313132	0.0199321	0.862069	0.0393103	C6:0A
S4_20307923	4	20307923	rs462192019		A	G	Intronic	3	THSD7A	NM_001206743	g.20307923A>G	G	A	9.2546e-06	0.706635	0.0201896	0.0201672	0.238384	5.03364	0.130557	0.0292641	0.000451837	3.34502	0.0201896	0.0231732	0.862069	0.0393103	C6:0D
S20_20985465	20	20985465	ss1850216589		A	C	Intergenic	1	?	?	g.20985465A>C	C	A	4.6665e-05	1	0.0345932	0.0345932	0.408905	4.33101	0.127128	0.0310588	0.00134241	2.87211	0.0345932	0.019578	1	0.019025	C6:0A
S20_20985465	20	20985465	ss1850216589		A	C	Intergenic	1	?	?	g.20985465A>C	C	A	5.14631e-05	1	0.0517035	0.0517035	0.611155	4.2885	0.132619	0.0325847	0.000988802	3.00489	0.0517035	0.019361	1	0.019025	C6:0D
S13_21485963	13	21485963	ss1850129455		T	G	Intronic	3	NEBL	NM_001191413	g.21485963T>G	G	T	0.000103112	1	0.0615088	0.0615088	0.727057	3.98669	0.132518	0.0339629	0.00166983	2.77733	0.0615088	0.0178224	0.995244	0.0167264	C6:0A
S13_21485963	13	21485963	ss1850129455		T	G	Intronic	3	NEBL	NM_001191413	g.21485963T>G	G	T	0.000103112	1	0.0757032	0.0746914	0.88288	3.98669	0.132518	0.0339629	0.00135551	2.8679	0.0757032	0.0178224	0.995244	0.0167264	C6:0D
S26_23811474	26	23811474	rs473331786		G	C	Intergenic	1	?	?	g.23811474G>C	C	G	3.29685e-08	0.00251731	0.000251731	0.000251731	0.00297555	7.4819	0.137264	0.0246115	0.000124419	3.90511	0.000251731	0.0357489	0.935791	0.0298602	C6:0A
S26_23811474	26	23811474	rs473331786		G	C	Intergenic	1	?	?	g.23811474G>C	C	G	0.000199732	1	0.100333	0.0998813	1	3.69955	0.102141	0.0273407	0.00198415	2.70242	0.100333	0.0163627	0.935791	0.0298602	C6:0D
S19_24964715	19	24964715	rs458879791		T	G	Intronic	3	GGT6	NM_001105434	g.24964715T>G	G	T	8.57981e-15	6.55111e-10	6.55111e-10	6.55111e-10	7.74366e-09	14.0665	0.256655	0.0324781	6.54836e-06	5.18387	6.55111e-10	0.0692753	0.965517	0.0153941	C6:0A
S19_24964715	19	24964715	rs458879791		T	G	Intronic	3	GGT6	NM_001105434	g.24964715T>G	G	T	1.83344e-05	1	0.0264137	0.0264137	0.31222	4.73673	0.160947	0.0373504	0.000687578	3.16268	0.0264137	0.0216523	0.965517	0.0153941	C6:0D
S25_25360315	25	25360315	ss1850269131		A	C	Intergenic	1	?	?	g.25360315A>C	C	A	1.90902e-05	1	0.0189302	0.0187408	0.221523	4.71919	0.14677	0.0341328	0.0010019	2.99918	0.0189302	0.0215625	0.996433	0.0155131	C6:0A
S25_25360315	25	25360315	ss1850269131		A	C	Intergenic	1	?	?	g.25360315A>C	C	A	9.06509e-06	0.692165	0.0203578	0.0201672	0.238384	5.04263	0.161214	0.036099	0.00043874	3.35779	0.0203578	0.0232192	0.996433	0.0155131	C6:0D
S23_26203835	23	26203835	ss1850249533		A	G	Coding	7	CFB	NM_001040526	g.26203835A>G	G	A	1.64889e-05	1	0.0174862	0.0174862	0.206694	4.78281	0.130535	0.0301256	0.000936415	3.02853	0.0174862	0.0218882	0.989298	0.0186298	C6:0A
S23_26203835	23	26203835	ss1850249533		A	G	Coding	7	CFB	NM_001040526	g.26203835A>G	G	A	1.39088e-06	0.1062	0.00885004	0.00885004	0.104611	5.85671	0.160999	0.0331173	0.000150612	3.82214	0.00885004	0.0273973	0.989298	0.0186298	C6:0D
S12_27425948	12	27425948	rs378359797		A	G	Intergenic	1	?	?	g.27425948A>G	G	A	3.46688e-06	0.264714	0.00540232	0.00540232	0.0638574	5.46006	0.118221	0.0253021	0.000635191	3.1971	0.00540232	0.0253605	0.939358	0.0177215	C6:0A
S12_27425948	12	27425948	rs378359797		A	G	Intergenic	1	?	?	g.27425948A>G	G	A	0.000155701	1	0.0907524	0.0907524	1	3.80771	0.165863	0.0436583	0.00170912	2.76723	0.0907524	0.016912	0.939358	0.0177215	C6:0D
S18_27508142	18	27508142	rs478492924		G	A	Intergenic	1	?	?	g.27508142G>A	A	G	2.87535e-09	0.000219547	4.39095e-05	4.39095e-05	0.000519026	8.54131	0.158119	0.0263385	5.89352e-05	4.22962	4.39095e-05	0.0411867	0.892985	0.0226365	C6:0A
S18_27508142	18	27508142	rs478492924		G	A	Intergenic	1	?	?	g.27508142G>A	A	G	6.93458e-06	0.52949	0.0170803	0.0170803	0.201896	5.15898	0.154493	0.0341476	0.00039945	3.39854	0.0170803	0.0238158	0.892985	0.0226365	C6:0D
S19_29425408	19	29425408	rs470441441		A	C	Intronic	3	GAS7	NM_001102280	g.29425408A>C	C	A	2.67117e-05	1	0.0237159	0.0237159	0.280331	4.5733	0.108482	0.0256868	0.00111977	2.95087	0.0237159	0.0208161	0.939358	0.0291139	C6:0A
S19_29425408	19	29425408	rs470441441		A	C	Intronic	3	GAS7	NM_001102280	g.29425408A>C	C	A	8.2162e-05	1	0.0660366	0.0657972	0.777747	4.08533	0.108516	0.0274205	0.00123764	2.90741	0.0660366	0.0183248	0.939358	0.0291139	C6:0D
S28_29836545	28	29836545	ss1850293243		T	G	Intergenic	1	?	?	g.29836545T>G	G	T	9.86129e-05	1	0.0592881	0.0592881	0.700807	4.00607	0.110981	0.0283635	0.00165673	2.78075	0.0592881	0.017921	0.995244	0.0232975	C6:0A
S28_29836545	28	29836545	ss1850293243		T	G	Intergenic	1	?	?	g.29836545T>G	G	T	3.92711e-05	1	0.0434572	0.0430412	0.508763	4.40593	0.121654	0.0294292	0.000897125	3.04715	0.0434572	0.0199606	0.995244	0.0232975	C6:0D
S13_30840582	13	30840582	rs451505068		T	G	Downstream	2	RSU1	NM_001040601	g.30840582T>G	G	T	1.25425e-05	0.957682	0.0140836	0.0140836	0.166473	4.90162	0.135726	0.0308876	0.000884029	3.05353	0.0140836	0.0224966	1	0.019025	C6:0A
S13_30840582	13	30840582	rs451505068		T	G	Downstream	2	RSU1	NM_001040601	g.30840582T>G	G	T	2.9391e-06	0.224415	0.0118113	0.0111532	0.131835	5.53179	0.152211	0.0323367	0.000242289	3.61567	0.0118113	0.0257287	1	0.019025	C6:0D
S5_31462407	5	31462407	rs462777283		T	G	Intronic	3	TFCP2	NM_001083397	g.31462407T>G	G	T	2.40726e-05	1	0.0221454	0.0221454	0.261766	4.61848	0.135761	0.0319652	0.00108048	2.96638	0.0221454	0.0210472	1	0.0160523	C6:0A
S5_31462407	5	31462407	rs462777283		T	G	Intronic	3	TFCP2	NM_001083397	g.31462407T>G	G	T	5.66267e-06	0.432373	0.0160138	0.0153311	0.181219	5.24698	0.16167	0.035392	0.000347063	3.45959	0.0160138	0.0242671	1	0.0160523	C6:0D
S29_31631591	29	31631591	ss1850299552		A	C	Intronic	3	KIRREL3	NM_001078085	g.31631591A>C	C	A	3.29265e-05	1	0.0276275	0.027502	0.325084	4.48245	0.112632	0.0269784	0.00118525	2.92619	0.0276275	0.0203517	0.927467	0.0275641	C6:0A
S29_31631591	29	31631591	ss1850299552		A	C	Intronic	3	KIRREL3	NM_001078085	g.31631591A>C	C	A	2.0747e-05	1	0.0293359	0.028964	0.342365	4.68304	0.119259	0.0278573	0.000700674	3.15448	0.0293359	0.0213775	0.927467	0.0275641	C6:0D
S8_33333792	8	33333792	rs379306895		G	C	Intronic	3	LURAP1L	NM_001101256	g.33333792G>C	C	G	0.000170178	1	0.0877968	0.0877968	1	3.7691	0.0884474	0.0234196	0.00193177	2.71405	0.0877968	0.0167158	0.942925	0.0327869	C6:0A
S8_33333792	8	33333792	rs379306895		G	C	Intronic	3	LURAP1L	NM_001101256	g.33333792G>C	C	G	3.01232e-05	1	0.0348493	0.0348493	0.411932	4.5211	0.112628	0.0268446	0.000857835	3.0666	0.0348493	0.0205492	0.942925	0.0327869	C6:0D
S24_34759997	24	34759997	ss1850258187		A	C	Intergenic	1	?	?	g.34759997A>C	C	A	1.34915e-05	1	0.0147164	0.0147164	0.173953	4.86994	0.114912	0.0262477	0.000910222	3.04085	0.0147164	0.0223344	0.973841	0.0299145	C6:0A
S24_34759997	24	34759997	ss1850258187		A	C	Intergenic	1	?	?	g.34759997A>C	C	A	1.34915e-05	1	0.0239569	0.0235978	0.278934	4.86994	0.114912	0.0262477	0.000556611	3.25445	0.0239569	0.0223344	0.973841	0.0299145	C6:0D
S19_35019942	19	35019942	ss1850205245		A	C	Coding	7	SLC5A10	NM_001001442	g.35019942A>C	C	A	0.000194125	1	0.0950153	0.0950153	1	3.71192	0.121975	0.0325862	0.00203654	2.69111	0.0950153	0.0164254	0.984542	0.0193237	C6:0A
S19_35019942	19	35019942	ss1850205245		A	C	Coding	7	SLC5A10	NM_001001442	g.35019942A>C	C	A	0.000194125	1	0.101523	0.0996923	1	3.71192	0.121975	0.0325862	0.00190557	2.71997	0.101523	0.0164254	0.984542	0.0193237	C6:0D
S27_35732277	27	35732277	ss1850287063		A	C	Intergenic	1	?	?	g.35732277A>C	C	A	4.44967e-06	0.339754	0.00641046	0.00641046	0.075774	5.35167	0.136175	0.029478	0.000687578	3.16268	0.00641046	0.0248042	0.973841	0.0152625	C6:0A
S27_35732277	27	35732277	ss1850287063		A	C	Intergenic	1	?	?	g.35732277A>C	C	A	1.46125e-07	0.0111574	0.00371912	0.00310808	0.0367387	6.83528	0.215297	0.0406023	3.27418e-05	4.4849	0.00371912	0.0324262	0.973841	0.0152625	C6:0D
S27_35732289	27	35732289	ss1850287064		A	C	Intergenic	1	?	?	g.35732289A>C	C	A	1.53067e-05	1	0.0164612	0.0164612	0.194578	4.81512	0.127523	0.0293173	0.000923319	3.03465	0.0164612	0.0220536	0.960761	0.0179455	C6:0A
S27_35732289	27	35732289	ss1850287064		A	C	Intergenic	1	?	?	g.35732289A>C	C	A	2.58486e-06	0.197367	0.0109648	0.0109648	0.129608	5.58756	0.167566	0.0353972	0.000229193	3.6398	0.0109648	0.026015	0.960761	0.0179455	C6:0D
S27_35876367	27	35876367	rs381526968		C	T	Intergenic	1	?	?	g.35876367C>T	T	C	8.70128e-06	0.664387	0.0107159	0.0107159	0.126666	5.06042	0.102055	0.0228063	0.000805448	3.09396	0.0107159	0.0233104	0.866825	0.0233196	C6:0A
S27_35876367	27	35876367	rs381526968		C	T	Intergenic	1	?	?	g.35876367C>T	T	C	1.22863e-05	0.938117	0.0234529	0.0232156	0.274417	4.91058	0.17016	0.0386834	0.00051732	3.28624	0.0234529	0.0225426	0.866825	0.0233196	C6:0D
S1_36615020	1	36615020	ss1849961837		G	C	Intergenic	1	?	?	g.36615020G>C	C	G	1.93006e-10	1.47369e-05	3.68424e-06	3.68424e-06	4.35491e-05	9.71443	0.170737	0.0264855	4.58385e-05	4.33877	3.68424e-06	0.0471937	0.932224	0.0235969	C6:0A
S1_36615020	1	36615020	ss1849961837		G	C	Intergenic	1	?	?	g.36615020G>C	C	G	1.56388e-05	1	0.023882	0.023882	0.282294	4.8058	0.136596	0.0314381	0.000648288	3.18823	0.023882	0.0220059	0.932224	0.0235969	C6:0D
S29_36753254	29	36753254	rs458313769		T	A	Intergenic	1	?	?	g.36753254T>A	A	T	5.11206e-05	1	0.0364795	0.0364795	0.431202	4.2914	0.0939887	0.0230843	0.0013948	2.85549	0.0364795	0.0193758	0.973841	0.037851	C6:0A
S29_36753254	29	36753254	rs458313769		T	A	Intergenic	1	?	?	g.36753254T>A	A	T	5.11206e-05	1	0.0520442	0.0517035	0.611155	4.2914	0.0939887	0.0230843	0.000975706	3.01068	0.0520442	0.0193758	0.973841	0.037851	C6:0D
S29_37062622	29	37062622	rs42185679		G	C	Intergenic	1	?	?	g.37062622G>C	C	G	0.000181453	1	0.0917539	0.0916457	1	3.74124	0.111706	0.0297065	0.00197106	2.7053	0.0917539	0.0165743	0.907253	0.0196592	C6:0A
S29_37062622	29	37062622	rs42185679		G	C	Intergenic	1	?	?	g.37062622G>C	C	G	8.72376e-05	1	0.0672831	0.0667169	0.788618	4.0593	0.140659	0.0356746	0.00129003	2.8894	0.0672831	0.0181921	0.907253	0.0196592	C6:0D
S25_37262463	25	37262463	rs378959888		G	A	Intergenic	1	?	?	g.37262463G>A	A	G	3.60879e-07	0.027555	0.00114812	0.00114812	0.0135712	6.44264	0.139916	0.0272763	0.000307773	3.51177	0.00114812	0.0304081	0.965517	0.0166256	C6:0A
S25_37262463	25	37262463	rs378959888		G	A	Intergenic	1	?	?	g.37262463G>A	A	G	8.71991e-05	1	0.0679397	0.0667169	0.788618	4.05949	0.163221	0.0413956	0.00127693	2.89383	0.0679397	0.0181931	0.965517	0.0166256	C6:0D
S25_37317220	25	37317220	ss1850271635		T	G	Intergenic	1	?	?	g.37317220T>G	G	T	2.61947e-05	1	0.0235305	0.0235305	0.278139	4.58179	0.148684	0.0351685	0.00110667	2.95598	0.0235305	0.0208595	0.998811	0.0154762	C6:0A
S25_37317220	25	37317220	ss1850271635		T	G	Intergenic	1	?	?	g.37317220T>G	G	T	2.61947e-05	1	0.0317475	0.0317475	0.375267	4.58179	0.148684	0.0351685	0.000818545	3.08696	0.0317475	0.0208595	0.998811	0.0154762	C6:0D
S19_39605902	19	39605902	ss1850206638		C	G	Intergenic	1	?	?	g.39605902C>G	G	C	9.10187e-07	0.0694973	0.00204404	0.00204404	0.0241613	6.04087	0.156114	0.0315566	0.00043874	3.35779	0.00204404	0.0283434	1	0.0178359	C6:0A
S19_39605902	19	39605902	ss1850206638		C	G	Intergenic	1	?	?	g.39605902C>G	G	C	3.07007e-07	0.0234415	0.00334879	0.00334879	0.0395839	6.51285	0.17136	0.0332037	8.51287e-05	4.06992	0.00334879	0.030769	1	0.0178359	C6:0D
S18_42541916	18	42541916	ss1850194686		C	G	Intergenic	1	?	?	g.42541916C>G	G	C	5.59728e-05	1	0.0385027	0.0385027	0.455116	4.25202	0.123155	0.0304088	0.00144719	2.83948	0.0385027	0.0191748	0.953627	0.0224439	C6:0A
S18_42541916	18	42541916	ss1850194686		C	G	Intergenic	1	?	?	g.42541916C>G	G	C	5.59728e-05	1	0.0540988	0.0540988	0.639467	4.25202	0.123155	0.0304088	0.00102809	2.98797	0.0540988	0.0191748	0.953627	0.0224439	C6:0D
S23_43066407	23	43066407	ss1850251288		A	C	Intronic	3	PHACTR1	NM_001192911	g.43066407A>C	C	A	4.08621e-08	0.00312002	0.000283639	0.000258218	0.00305224	7.38868	0.15025	0.027129	0.000137516	3.86165	0.000283639	0.03527	0.872771	0.020436	C6:0A
S23_43066407	23	43066407	ss1850251288		A	C	Intronic	3	PHACTR1	NM_001192911	g.43066407A>C	C	A	3.31615e-05	1	0.0377917	0.0377917	0.446712	4.47937	0.150848	0.0361465	0.000870932	3.06002	0.0377917	0.0203359	0.872771	0.020436	C6:0D
S27_43150542	27	43150542	ss1850288406		G	A	Intergenic	1	?	?	g.43150542G>A	A	G	1.2466e-05	0.95184	0.0142066	0.0140836	0.166473	4.90427	0.112169	0.0255186	0.000870932	3.06002	0.0142066	0.0225103	1	0.0309156	C6:0A
S27_43150542	27	43150542	ss1850288406		G	A	Intergenic	1	?	?	g.43150542G>A	A	G	1.2466e-05	0.95184	0.0232156	0.0232156	0.274417	4.90427	0.112169	0.0255186	0.000530417	3.27538	0.0232156	0.0225103	1	0.0309156	C6:0D
S9_43443164	9	43443164	rs460010525		C	T	Intergenic	1	?	?	g.43443164C>T	T	C	5.46431e-07	0.0417228	0.00139076	0.00139076	0.0164393	6.26246	0.147163	0.0291501	0.000386353	3.41302	0.00139076	0.0294822	0.992866	0.0209581	C6:0A
S9_43443164	9	43443164	rs460010525		C	T	Intergenic	1	?	?	g.43443164C>T	T	C	2.74593e-07	0.0209665	0.00349442	0.00334879	0.0395839	6.56131	0.163168	0.0314851	7.2032e-05	4.14247	0.00349442	0.0310181	0.992866	0.0209581	C6:0D
S19_44174585	19	44174585	ss1850207539		A	C	Coding	7	NBR1	NM_001100367	g.44174585A>C	C	A	0.000199693	1	0.0958965	0.0955115	1	3.69964	0.13138	0.0351669	0.00207583	2.68281	0.0958965	0.0163631	1	0.0160523	C6:0A
S19_44174585	19	44174585	ss1850207539		A	C	Coding	7	NBR1	NM_001100367	g.44174585A>C	C	A	0.000199693	1	0.100977	0.0998813	1	3.69964	0.13138	0.0351669	0.00197106	2.7053	0.100977	0.0163631	1	0.0160523	C6:0D
S26_44244514	26	44244514	ss1850279960		T	G	Intergenic	1	?	?	g.44244514T>G	G	T	4.38785e-06	0.335034	0.00644296	0.00641046	0.075774	5.35775	0.137567	0.0297603	0.000674481	3.17103	0.00644296	0.0248354	0.989298	0.0204327	C6:0A
S26_44244514	26	44244514	ss1850279960		T	G	Intergenic	1	?	?	g.44244514T>G	G	T	1.77389e-06	0.135446	0.00967468	0.00950234	0.112321	5.75107	0.149626	0.0310961	0.000176806	3.7525	0.00967468	0.0268547	0.989298	0.0204327	C6:0D
S19_44672003	19	44672003	ss1850207675		C	G	Upstream	2	SOST	NM_001166514	g.44672003C>G	G	C	0.000124267	1	0.0718817	0.0718817	0.849669	3.90564	0.116632	0.0302499	0.00172222	2.76391	0.0718817	0.0174099	0.976219	0.0207065	C6:0A
S19_44672003	19	44672003	ss1850207675		C	G	Upstream	2	SOST	NM_001166514	g.44672003C>G	G	C	7.77171e-05	1	0.064501	0.063651	0.752379	4.10948	0.125254	0.0315423	0.00119835	2.92142	0.064501	0.0184479	0.976219	0.0207065	C6:0D
S27_45432002	27	45432002	ss1850288809		A	C	Intronic	3	UBE2E2	NM_001191190	g.45432002A>C	C	A	7.26399e-05	1	0.047814	0.047814	0.565179	4.13882	0.105249	0.0263958	0.00151267	2.82026	0.047814	0.0185975	0.872771	0.0279292	C6:0A
S27_45432002	27	45432002	ss1850288809		A	C	Intronic	3	UBE2E2	NM_001191190	g.45432002A>C	C	A	2.87193e-05	1	0.0337363	0.0337363	0.398776	4.54183	0.123195	0.0292864	0.000844738	3.07328	0.0337363	0.0206552	0.872771	0.0279292	C6:0D
S19_46388843	19	46388843	ss1850208071		A	C	Intergenic	1	?	?	g.46388843A>C	C	A	7.35867e-06	0.561871	0.00968743	0.00968743	0.114509	5.1332	0.102165	0.0226461	0.000753061	3.12317	0.00968743	0.0236836	0.985731	0.0325694	C6:0A
S19_46388843	19	46388843	ss1850208071		A	C	Intergenic	1	?	?	g.46388843A>C	C	A	1.60094e-06	0.12224	0.00940307	0.00940307	0.111148	5.79562	0.127501	0.0263826	0.000163709	3.78593	0.00940307	0.0270835	0.985731	0.0325694	C6:0D
S29_50122581	29	50122581	rs110776374		G	A	Intergenic	1	?	?	g.50122581G>A	A	G	3.09487e-05	1	0.0262565	0.0262565	0.310362	4.50936	0.131066	0.0312861	0.00117216	2.93101	0.0262565	0.0204892	0.995244	0.0191159	C6:0A
S29_50122581	29	50122581	rs110776374		G	A	Intergenic	1	?	?	g.50122581G>A	A	G	5.82282e-06	0.444601	0.0153311	0.0153311	0.181219	5.23487	0.1633	0.0357958	0.000373256	3.42799	0.0153311	0.024205	0.995244	0.0191159	C6:0D
S20_50390993	20	50390993	ss1850219093		T	G	Intergenic	1	?	?	g.50390993T>G	G	T	3.29e-06	0.251208	0.0052335	0.0052335	0.0618619	5.4828	0.159664	0.0340914	0.000622094	3.20614	0.0052335	0.0254772	0.98692	0.0150602	C6:0A
S20_50390993	20	50390993	ss1850219093		T	G	Intergenic	1	?	?	g.50390993T>G	G	T	7.98547e-07	0.0609731	0.00677478	0.00677478	0.0800805	6.0977	0.180229	0.0362395	0.000111322	3.95342	0.00677478	0.0286355	0.98692	0.0150602	C6:0D
S7_50817144	7	50817144	ss1850058473		A	C	Intronic	3	HBEGF	NM_001144090	g.50817144A>C	C	A	7.83091e-06	0.59793	0.0101344	0.0101344	0.119792	5.10619	0.102683	0.0228294	0.000766158	3.11568	0.0101344	0.0235451	0.915577	0.0409091	C6:0A
S7_50817144	7	50817144	ss1850058473		A	C	Intronic	3	HBEGF	NM_001144090	g.50817144A>C	C	A	7.57997e-06	0.578769	0.0180865	0.0180865	0.213789	5.12033	0.107432	0.0238476	0.000412547	3.38453	0.0180865	0.0236176	0.915577	0.0409091	C6:0D
S26_51048689	26	51048689	ss1850282034		T	G	Intergenic	1	?	?	g.51048689T>G	G	T	9.02329e-06	0.688973	0.0109361	0.0109361	0.129269	5.04464	0.100703	0.0225443	0.000818545	3.08696	0.0109361	0.0232295	0.927467	0.0423077	C6:0A
S26_51048689	26	51048689	ss1850282034		T	G	Intergenic	1	?	?	g.51048689T>G	G	T	6.45658e-06	0.492993	0.0164331	0.0164331	0.194245	5.19	0.104688	0.0230606	0.000386353	3.41302	0.0164331	0.0239748	0.927467	0.0423077	C6:0D
S12_51757652	12	51757652	rs43697657		T	G	Intergenic	1	?	?	g.51757652T>G	G	T	4.3878e-08	0.00335031	0.000279192	0.000258218	0.00305224	7.35775	0.165575	0.0299661	0.000150612	3.82214	0.000279192	0.0351111	0.702735	0.0169205	C6:0A
S12_51757652	12	51757652	rs43697657		T	G	Intergenic	1	?	?	g.51757652T>G	G	T	3.65385e-06	0.27899	0.01213	0.01213	0.143381	5.43725	0.228466	0.0490133	0.000294676	3.53065	0.01213	0.0252434	0.702735	0.0169205	C6:0D
S22_51831131	22	51831131	rs473131453		T	G	Intronic	3	SLC25A20	NM_001077936	g.51831131T>G	G	T	2.26909e-06	0.173256	0.00393764	0.00393764	0.0465444	5.64415	0.158424	0.0332756	0.000569707	3.24435	0.00393764	0.0263056	0.998811	0.0178571	C6:0A
S22_51831131	22	51831131	rs473131453		T	G	Intronic	3	SLC25A20	NM_001077936	g.51831131T>G	G	T	2.26909e-06	0.173256	0.0101916	0.0101916	0.120468	5.64415	0.158424	0.0332756	0.000216096	3.66535	0.0101916	0.0263056	0.998811	0.0178571	C6:0D
S13_54790999	13	54790999	ss1850134586		A	C	Intergenic	1	?	?	g.54790999A>C	C	A	1.2859e-05	0.981847	0.0142297	0.0142297	0.1682	4.89079	0.0640709	0.0145992	0.000897125	3.04715	0.0142297	0.0224412	0.888228	0.129853	C6:0A
S13_54790999	13	54790999	ss1850134586		A	C	Intergenic	1	?	?	g.54790999A>C	C	A	1.12001e-05	0.855182	0.0219277	0.0219277	0.259194	4.95078	0.0666815	0.0150887	0.000504224	3.29738	0.0219277	0.0227485	0.888228	0.129853	C6:0D
S22_55449849	22	55449849	rs110927574		A	G	Intronic	3	GHRL	NM_174067	g.55449849A>G	G	A	1.7721e-07	0.0135308	0.000615038	0.000615038	0.00726998	6.75151	0.130467	0.0247749	0.000281579	3.5504	0.000615038	0.0319957	0.938169	0.0183777	C6:0A
S22_55449849	22	55449849	rs110927574		A	G	Intronic	3	GHRL	NM_174067	g.55449849A>G	G	A	1.42771e-05	1	0.0242251	0.0235978	0.278934	4.84536	0.183135	0.0419522	0.000582804	3.23448	0.0242251	0.0222085	0.938169	0.0183777	C6:0D
S19_56166131	19	56166131	ss1850211126		T	G	Intergenic	1	?	?	g.56166131T>G	G	T	5.72931e-08	0.00437462	0.000291641	0.000291641	0.00344731	7.2419	0.17981	0.0328319	0.000189902	3.72147	0.000291641	0.0345159	1	0.0154578	C6:0A
S19_56166131	19	56166131	ss1850211126		T	G	Intergenic	1	?	?	g.56166131T>G	G	T	4.89965e-07	0.0374113	0.00467641	0.00467641	0.0552769	6.30983	0.185786	0.036645	9.82254e-05	4.00778	0.00467641	0.0297256	1	0.0154578	C6:0D
S1_58545833	1	58545833	ss1849963197		T	G	Coding	7	CD200R1L	NM_001099374	g.58545833T>G	G	T	0.00016578	1	0.0872973	0.0872973	1	3.78047	0.121699	0.0321678	0.00189248	2.72297	0.0872973	0.0167736	0.991677	0.0197842	C6:0A
S1_58545833	1	58545833	ss1849963197		T	G	Coding	7	CD200R1L	NM_001099374	g.58545833T>G	G	T	0.00016578	1	0.0917254	0.0914558	1	3.78047	0.121699	0.0321678	0.0018008	2.74453	0.0917254	0.0167736	0.991677	0.0197842	C6:0D
S13_59248536	13	59248536	ss1850136169		T	C	Intergenic	1	?	?	g.59248536T>C	C	T	5.74119e-06	0.438368	0.00811793	0.00811793	0.095957	5.241	0.127995	0.0280382	0.000700674	3.15448	0.00811793	0.0242364	0.978597	0.0255164	C6:0A
S13_59248536	13	59248536	ss1850136169		T	C	Intergenic	1	?	?	g.59248536T>C	C	T	5.74119e-06	0.438368	0.015656	0.0153311	0.181219	5.241	0.127995	0.0280382	0.00036016	3.4435	0.015656	0.0242364	0.978597	0.0255164	C6:0D
S13_60797273	13	60797273	rs209058229		C	G	Intergenic	1	?	?	g.60797273C>G	G	C	1.81877e-05	1	0.0185163	0.0185163	0.218869	4.74022	0.0874619	0.0202885	0.000975706	3.01068	0.0185163	0.0216702	0.992866	0.0383234	C6:0A
S13_60797273	13	60797273	rs209058229		C	G	Intergenic	1	?	?	g.60797273C>G	G	C	5.52892e-06	0.422161	0.016237	0.0153311	0.181219	5.25736	0.120848	0.0264256	0.000333966	3.4763	0.016237	0.0243204	0.992866	0.0383234	C6:0D
S24_63724092	24	63724092	rs447857210		A	C	Intronic	3	BCL2	NM_001166486	g.63724092A>C	C	A	1.8963e-11	1.44792e-06	7.23959e-07	7.23959e-07	8.55747e-06	10.7221	0.196364	0.0288471	1.96451e-05	4.70675	7.23959e-07	0.0523372	1	0.0160523	C6:0A
S24_63724092	24	63724092	rs447857210		A	C	Intronic	3	BCL2	NM_001166486	g.63724092A>C	C	A	2.50679e-07	0.0191406	0.00382812	0.00334879	0.0395839	6.60088	0.196946	0.037875	5.89352e-05	4.22962	0.00382812	0.0312215	1	0.0160523	C6:0D
S5_67485264	5	67485264	ss1850027978		T	G	Intronic	3	ANKS1B	NM_001102291	g.67485264T>G	G	T	0.000180084	1	0.091669	0.0916457	1	3.74452	0.092118	0.0244847	0.00195796	2.7082	0.091669	0.016591	0.940547	0.0347661	C6:0A
S5_67485264	5	67485264	ss1850027978		T	G	Intronic	3	ANKS1B	NM_001102291	g.67485264T>G	G	T	0.000116132	1	0.078471	0.0780145	0.922161	3.93505	0.0976085	0.025206	0.00147338	2.83168	0.078471	0.0175595	0.940547	0.0347661	C6:0D
S21_68539632	21	68539632	ss1850234184		A	C	Intergenic	1	?	?	g.68539632A>C	C	A	7.58999e-05	1	0.0487003	0.0487003	0.575656	4.11976	0.111257	0.0279771	0.00155196	2.80912	0.0487003	0.0185003	0.903686	0.0276316	C6:0A
S21_68539632	21	68539632	ss1850234184		A	C	Intergenic	1	?	?	g.68539632A>C	C	A	7.58999e-05	1	0.0643927	0.063651	0.752379	4.11976	0.111257	0.0279771	0.00117216	2.93101	0.0643927	0.0185003	0.903686	0.0276316	C6:0D
S14_72000415	14	72000415	ss1850151293		T	G	Intergenic	1	?	?	g.72000415T>G	G	T	4.53478e-05	1	0.0342825	0.0342825	0.405232	4.34344	0.133982	0.0326791	0.00131622	2.88067	0.0342825	0.0196415	0.997622	0.0160906	C6:0A
S14_72000415	14	72000415	ss1850151293		T	G	Intergenic	1	?	?	g.72000415T>G	G	T	2.54518e-05	1	0.0323895	0.0317475	0.375267	4.59428	0.14608	0.0344985	0.000779255	3.10832	0.0323895	0.0209234	0.997622	0.0160906	C6:0D
S11_77146013	11	77146013	rs439745828		T	G	Intergenic	1	?	?	g.77146013T>G	G	T	6.84935e-08	0.00522982	0.000326864	0.000324335	0.00383377	7.16435	0.168732	0.0309949	0.000202999	3.69251	0.000326864	0.0341174	1	0.020214	C6:0A
S11_77146013	11	77146013	rs439745828		T	G	Intergenic	1	?	?	g.77146013T>G	G	T	6.84935e-08	0.00522982	0.00261491	0.00261491	0.0309092	7.16435	0.168732	0.0309949	1.96451e-05	4.70675	0.00261491	0.0341174	1	0.020214	C6:0D
S13_78331772	13	78331772	ss1850140320		T	G	Coding	7	KCNB1	NM_001192269	g.78331772T>G	G	T	0.000143558	1	0.0794303	0.0793096	0.937469	3.84297	0.126155	0.033029	0.0018008	2.74453	0.0794303	0.0170912	1	0.0178359	C6:0A
S13_78331772	13	78331772	ss1850140320		T	G	Coding	7	KCNB1	NM_001192269	g.78331772T>G	G	T	0.000143558	1	0.086995	0.0864299	1	3.84297	0.126155	0.033029	0.00164364	2.78419	0.086995	0.0170912	1	0.0178359	C6:0D
S4_79360395	4	79360395	rs469668684		T	G	Intronic	3	CAMK2B	NM_001035357	g.79360395T>G	G	T	1.62823e-07	0.0124323	0.000592015	0.000592015	0.00699784	6.78829	0.172948	0.0327421	0.000268483	3.57108	0.000592015	0.0321847	0.995244	0.0179211	C6:0A
S4_79360395	4	79360395	rs469668684		T	G	Intronic	3	CAMK2B	NM_001035357	g.79360395T>G	G	T	1.62823e-07	0.0124323	0.00310808	0.00310808	0.0367387	6.78829	0.172948	0.0327421	4.58385e-05	4.33877	0.00310808	0.0321847	0.995244	0.0179211	C6:0D
S12_80020128	12	80020128	ss1850125217		C	T	Intergenic	1	?	?	g.80020128C>T	T	C	0.000183231	1	0.0920436	0.0916457	1	3.737	0.110836	0.0294945	0.00198415	2.70242	0.0920436	0.0165528	0.978597	0.0194411	C6:0A
S12_80020128	12	80020128	ss1850125217		C	T	Intergenic	1	?	?	g.80020128C>T	T	C	3.78488e-05	1	0.0424992	0.0424992	0.502356	4.42195	0.139644	0.0337108	0.000884029	3.05353	0.0424992	0.0200425	0.978597	0.0194411	C6:0D
S13_80158031	13	80158031	ss1850140955		A	G	Intergenic	1	?	?	g.80158031A>G	G	A	1.87276e-05	1	0.0188151	0.0187408	0.221523	4.72752	0.13284	0.0308621	0.000988802	3.00489	0.0188151	0.0216051	1	0.0172414	C6:0A
S13_80158031	13	80158031	ss1850140955		A	G	Intergenic	1	?	?	g.80158031A>G	G	A	3.0819e-06	0.235318	0.0117659	0.0111532	0.131835	5.51118	0.160279	0.0341229	0.000255386	3.5928	0.0117659	0.0256229	1	0.0172414	C6:0D
S10_81524148	10	81524148	rs379783190		C	A	Intergenic	1	?	?	g.81524148C>A	A	C	4.91243e-05	1	0.0353857	0.0353857	0.418273	4.3087	0.105347	0.0258139	0.0013817	2.85959	0.0353857	0.0194641	0.890606	0.0173565	C6:0A
S10_81524148	10	81524148	rs379783190		C	A	Intergenic	1	?	?	g.81524148C>A	A	C	2.52053e-05	1	0.0326194	0.0317475	0.375267	4.59851	0.206465	0.0487335	0.000766158	3.11568	0.0326194	0.0209451	0.890606	0.0173565	C6:0D
S5_83085383	5	83085383	ss1850029856		A	C	Intergenic	1	?	?	g.83085383A>C	C	A	4.77019e-05	1	0.0346883	0.0346883	0.410029	4.32146	0.0933947	0.0228463	0.00136861	2.86372	0.0346883	0.0195293	0.882283	0.0350404	C6:0A
S5_83085383	5	83085383	ss1850029856		A	C	Intergenic	1	?	?	g.83085383A>C	C	A	1.44947e-05	1	0.0240597	0.0235978	0.278934	4.83879	0.117917	0.0270331	0.000595901	3.22483	0.0240597	0.0221749	0.882283	0.0350404	C6:0D
S10_87699138	10	87699138	ss1850096887		A	C	Intergenic	1	?	?	g.87699138A>C	C	A	3.24459e-06	0.24774	0.00527107	0.0052335	0.0618619	5.48884	0.150235	0.0320583	0.000608997	3.21538	0.00527107	0.0255082	1	0.0172414	C6:0A
S10_87699138	10	87699138	ss1850096887		A	C	Intergenic	1	?	?	g.87699138A>C	C	A	1.24031e-06	0.0947037	0.00860943	0.00860943	0.101767	5.90647	0.164675	0.0337122	0.000137516	3.86165	0.00860943	0.0276529	1	0.0172414	C6:0D
S9_101182408	9	101182408	ss1850085098		A	C	Intergenic	1	?	?	g.101182408A>C	C	A	6.74709e-06	0.515174	0.00919953	0.00919953	0.108742	5.17088	0.144454	0.0318869	0.000726868	3.13854	0.00919953	0.0238768	1	0.0178359	C6:0A
S9_101182408	9	101182408	ss1850085098		A	C	Intergenic	1	?	?	g.101182408A>C	C	A	9.59498e-07	0.0732624	0.00732624	0.00732624	0.0865989	6.01796	0.165504	0.0335265	0.000124419	3.90511	0.00732624	0.0282257	1	0.0178359	C6:0D
S11_103096195	11	103096195	ss1850113566		A	C	Intronic	3	PPP2R4	NM_001046173	g.103096195A>C	C	A	1.95523e-06	0.149291	0.00355455	0.00355455	0.0420162	5.7088	0.149677	0.0312366	0.000543514	3.26479	0.00355455	0.0266376	1	0.0184304	C6:0A
S11_103096195	11	103096195	ss1850113566		A	C	Intronic	3	PPP2R4	NM_001046173	g.103096195A>C	C	A	1.86674e-06	0.142535	0.00950234	0.00950234	0.112321	5.72892	0.157572	0.032819	0.000189902	3.72147	0.00950234	0.0267409	1	0.0184304	C6:0D
S11_103265985	11	103265985	ss1850113614		T	G	Intergenic	1	?	?	g.103265985T>G	G	T	0.000106625	1	0.0631113	0.0631113	0.745999	3.97214	0.136743	0.0351201	0.00168293	2.77393	0.0631113	0.0177483	1	0.0160523	C6:0A
S11_103265985	11	103265985	ss1850113614		T	G	Intergenic	1	?	?	g.103265985T>G	G	T	0.000106625	1	0.0746914	0.0746914	0.88288	3.97214	0.136743	0.0351201	0.00142099	2.84741	0.0746914	0.0177483	1	0.0160523	C6:0D
S8_104441473	8	104441473	ss1850074571		C	A	Intronic	3	PALM2	NM_001204119	g.104441473C>A	A	C	1.10115e-07	0.00840787	0.000442519	0.000442519	0.00523074	6.95815	0.141792	0.0264749	0.000242289	3.61567	0.000442519	0.0330577	0.89893	0.0191799	C6:0A
S8_104441473	8	104441473	ss1850074571		C	A	Intronic	3	PALM2	NM_001204119	g.104441473C>A	A	C	0.000122524	1	0.0806492	0.0801013	0.946827	3.91178	0.144448	0.0374302	0.00151267	2.82026	0.0806492	0.0174411	0.89893	0.0191799	C6:0D
S8_105772756	8	105772756	rs435602442		C	T	Intergenic	1	?	?	g.105772756C>T	T	C	2.81519e-07	0.0214954	0.000934583	0.000934583	0.0110471	6.55049	0.142961	0.0276115	0.000294676	3.53065	0.000934583	0.0309625	0.966706	0.0153752	C6:0A
S8_105772756	8	105772756	rs435602442		C	T	Intergenic	1	?	?	g.105772756C>T	T	C	1.41971e-05	1	0.0246368	0.0235978	0.278934	4.8478	0.188333	0.0431305	0.000569707	3.24435	0.0246368	0.022221	0.966706	0.0153752	C6:0D
S9_106617926	9	106617926	rs454066495		T	G	Intergenic	1	?	?	g.106617926T>G	G	T	0.000208743	1	0.0977828	0.0977828	1	3.68039	0.0988117	0.0265298	0.00212822	2.67198	0.0977828	0.0162654	0.972652	0.0238386	C6:0A
S9_106617926	9	106617926	rs454066495		T	G	Intergenic	1	?	?	g.106617926T>G	G	T	0.00012274	1	0.0801013	0.0801013	0.946827	3.91101	0.118268	0.0306499	0.00152577	2.81651	0.0801013	0.0174372	0.972652	0.0238386	C6:0D
S1_107482275	1	107482275	rs441303566		T	G	Intergenic	1	?	?	g.107482275T>G	G	T	0.000165453	1	0.0877305	0.0872973	1	3.78132	0.107565	0.0284281	0.00187938	2.72599	0.0877305	0.0167779	0.998811	0.0232143	C6:0A
S1_107482275	1	107482275	rs441303566		T	G	Intergenic	1	?	?	g.107482275T>G	G	T	7.61428e-05	1	0.0638888	0.063651	0.752379	4.11837	0.117707	0.0296049	0.00118525	2.92619	0.0638888	0.0184932	0.998811	0.0232143	C6:0D
S9_108352298	9	108352298	ss1850087148		A	C	Intergenic	1	?	?	g.108352298A>C	C	A	1.98692e-05	1	0.0189639	0.0189639	0.22416	4.70182	0.144773	0.0337397	0.00104119	2.98247	0.0189639	0.0214736	1	0.0154578	C6:0A
S9_108352298	9	108352298	ss1850087148		A	C	Intergenic	1	?	?	g.108352298A>C	C	A	2.61319e-05	1	0.0321823	0.0317475	0.375267	4.58283	0.151045	0.0357222	0.000805448	3.09396	0.0321823	0.0208649	1	0.0154578	C6:0D
S7_112744650	7	112744650	rs450531894		T	G	Intergenic	1	?	?	g.112744650T>G	G	T	0.000144379	1	0.0793096	0.0793096	0.937469	3.8405	0.124246	0.0325414	0.0018139	2.74139	0.0793096	0.0170786	1	0.019025	C6:0A
S7_112744650	7	112744650	rs450531894		T	G	Intergenic	1	?	?	g.112744650T>G	G	T	0.000144379	1	0.0868034	0.0864299	1	3.8405	0.124246	0.0325414	0.00165673	2.78075	0.0868034	0.0170786	1	0.019025	C6:0D
S5_113201882	5	113201882	rs464115930		T	G	Intergenic	1	?	?	g.113201882T>G	G	T	2.02739e-06	0.154801	0.00360003	0.00360003	0.0425537	5.69306	0.12073	0.0252348	0.000556611	3.25445	0.00360003	0.0265568	0.794293	0.0232036	C6:0A
S5_113201882	5	113201882	rs464115930		T	G	Intergenic	1	?	?	g.113201882T>G	G	T	0.000138023	1	0.0856807	0.0856807	1	3.86005	0.145816	0.038078	0.00160435	2.7947	0.0856807	0.017178	0.794293	0.0232036	C6:0D
S8_114676608	8	114676608	rs209733181		G	A	Intergenic	1	?	?	g.114676608G>A	A	G	1.05551e-10	8.05938e-06	2.68646e-06	2.68646e-06	3.1755e-05	9.97654	0.189747	0.0290049	3.27418e-05	4.4849	2.68646e-06	0.0485331	1	0.0184304	C6:0A
S8_114676608	8	114676608	rs209733181		G	A	Intergenic	1	?	?	g.114676608G>A	A	G	3.21354e-06	0.24537	0.0111532	0.0111532	0.131835	5.49302	0.165609	0.0353235	0.000281579	3.5504	0.0111532	0.0255297	1	0.0184304	C6:0D
S8_116299522	8	116299522	ss1850076308		A	C	Intronic	3	COLEC11	NM_001076303	g.116299522A>C	C	A	4.00488e-06	0.305793	0.00599594	0.00599594	0.0708742	5.39741	0.156322	0.0336762	0.000661384	3.17955	0.00599594	0.0250389	0.997622	0.0172825	C6:0A
S8_116299522	8	116299522	ss1850076308		A	C	Intronic	3	COLEC11	NM_001076303	g.116299522A>C	C	A	4.00488e-06	0.305793	0.0127414	0.0127414	0.150608	5.39741	0.156322	0.0336762	0.000307773	3.51177	0.0127414	0.0250389	0.997622	0.0172825	C6:0D
S4_118044088	4	118044088	rs482509611		G	A	Intergenic	1	?	?	g.118044088G>A	A	G	4.48596e-07	0.0342526	0.00126861	0.00126861	0.0149955	6.34814	0.142417	0.0279953	0.000347063	3.45959	0.00126861	0.0299225	1	0.0214031	C6:0A
S4_118044088	4	118044088	rs482509611		G	A	Intergenic	1	?	?	g.118044088G>A	A	G	8.27258e-05	1	0.0657972	0.0657972	0.777747	4.08236	0.131147	0.0331531	0.00125074	2.90283	0.0657972	0.0183097	1	0.0214031	C6:0D
S3_118103219	3	118103219	ss1850003724		T	G	Intergenic	1	?	?	g.118103219T>G	G	T	6.95547e-05	1	0.0465864	0.0465864	0.550668	4.15767	0.102113	0.0255421	0.00148648	2.82784	0.0465864	0.0186936	0.96195	0.0327565	C6:0A
S3_118103219	3	118103219	ss1850003724		T	G	Intergenic	1	?	?	g.118103219T>G	G	T	6.95547e-05	1	0.0596724	0.0596724	0.70535	4.15767	0.102113	0.0255421	0.00115906	2.93589	0.0596724	0.0186936	0.96195	0.0327565	C6:0D
S3_119363112	3	119363112	ss1850004024		T	G	Intronic	3	SAG	NM_181000	g.119363112T>G	G	T	4.26656e-05	1	0.0329064	0.0329064	0.388966	4.36992	0.134021	0.0325744	0.00129003	2.8894	0.0329064	0.0197767	1	0.0172414	C6:0A
S3_119363112	3	119363112	ss1850004024		T	G	Intronic	3	SAG	NM_181000	g.119363112T>G	G	T	9.76407e-05	1	0.0723821	0.0723821	0.855583	4.01037	0.134915	0.0344589	0.00134241	2.87211	0.0723821	0.0179429	1	0.0172414	C6:0D
S4_120539350	4	120539350	ss1850020621		A	C	Intronic	3	PAXIP1	NM_001077917	g.120539350A>C	C	A	6.02105e-06	0.459737	0.00835886	0.00835886	0.0988048	5.22033	0.1391	0.0305394	0.000713771	3.14644	0.00835886	0.0241304	0.984542	0.0187198	C6:0A
S4_120539350	4	120539350	ss1850020621		A	C	Intronic	3	PAXIP1	NM_001077917	g.120539350A>C	C	A	8.73772e-05	1	0.0667169	0.0667169	0.788618	4.0586	0.132714	0.0336629	0.00130312	2.88501	0.0667169	0.0181886	0.984542	0.0187198	C6:0D
S6_121138698	6	121138698	ss1850048597		T	G	Intronic	3	ACOX3	NM_001103236	g.121138698T>G	G	T	1.74458e-08	0.00133207	0.000148008	0.000148008	0.00174951	7.75831	0.17673	0.0310539	0.000111322	3.95342	0.000148008	0.0371686	0.997622	0.0196663	C6:0A
S6_121138698	6	121138698	ss1850048597		T	G	Intronic	3	ACOX3	NM_001103236	g.121138698T>G	G	T	1.74458e-08	0.00133207	0.00133207	0.00133207	0.0157456	7.75831	0.17673	0.0310539	6.54836e-06	5.18387	0.00133207	0.0371686	0.997622	0.0196663	C6:0D
S3_121585410	3	121585410	ss1850004634		T	G	Intergenic	1	?	?	g.121585410T>G	G	T	0.000150977	1	0.0817575	0.0817575	0.966404	3.82109	0.127343	0.0334509	0.00184009	2.73516	0.0817575	0.01698	0.998811	0.0160714	C6:0A
S3_121585410	3	121585410	ss1850004634		T	G	Intergenic	1	?	?	g.121585410T>G	G	T	6.79375e-05	1	0.0596249	0.0593805	0.7019	4.16789	0.141745	0.0354053	0.00113287	2.94582	0.0596249	0.0187457	0.998811	0.0160714	C6:0D
S4_123299193	4	123299193	ss1850022099		T	C	Intronic	3	VIPR2	NM_001206781	g.123299193T>C	C	T	4.48026e-05	1	0.034209	0.034209	0.404363	4.3487	0.135018	0.0329088	0.00130312	2.88501	0.034209	0.0196683	0.992866	0.0161677	C6:0A
S4_123299193	4	123299193	ss1850022099		T	C	Intronic	3	VIPR2	NM_001206781	g.123299193T>C	C	T	0.000105745	1	0.0747608	0.0746914	0.88288	3.97574	0.135414	0.0347605	0.0014079	2.85143	0.0747608	0.0177666	0.992866	0.0161677	C6:0D
S3_124050728	3	124050728	rs457278509		A	C	Intergenic	1	?	?	g.124050728A>C	C	A	2.67111e-06	0.203952	0.00443375	0.00443375	0.0524085	5.57331	0.0892743	0.0188859	0.000595901	3.22483	0.00443375	0.0259419	0.889417	0.0601604	C6:0A
S3_124050728	3	124050728	rs457278509		A	C	Intergenic	1	?	?	g.124050728A>C	C	A	3.17063e-06	0.242094	0.0115283	0.0111532	0.131835	5.49885	0.0947604	0.0201998	0.000268483	3.57108	0.0115283	0.0255596	0.889417	0.0601604	C6:0D
S3_124909300	3	124909300	rs478457413		T	G	Intergenic	1	?	?	g.124909300T>G	G	T	0.000199284	1	0.0963061	0.0955115	1	3.70053	0.117436	0.0314298	0.00206273	2.68556	0.0963061	0.0163676	1	0.0184304	C6:0A
S3_124909300	3	124909300	rs478457413		T	G	Intergenic	1	?	?	g.124909300T>G	G	T	0.000124315	1	0.0804412	0.0804412	0.950845	3.90548	0.126669	0.0328539	0.00153886	2.8128	0.0804412	0.0174091	1	0.0184304	C6:0D
S3_125446627	3	125446627	ss1850313594		T	G	Intergenic	1	?	?	g.125446627T>G	G	T	3.42176e-05	1	0.027502	0.027502	0.325084	4.46575	0.130933	0.0314294	0.00123764	2.90741	0.027502	0.0202663	0.985731	0.0186972	C6:0A
S3_125446627	3	125446627	ss1850313594		T	G	Intergenic	1	?	?	g.125446627T>G	G	T	1.28034e-05	0.977604	0.0232763	0.0232763	0.275134	4.89267	0.145443	0.0331334	0.000543514	3.26479	0.0232763	0.0224508	0.985731	0.0186972	C6:0D
S1_147837047	1	147837047	ss1849972419		T	G	Intergenic	1	?	?	g.147837047T>G	G	T	7.1158e-05	1	0.0472458	0.0472458	0.558463	4.14778	0.114473	0.0286734	0.00149957	2.82403	0.0472458	0.0186431	0.989298	0.0228365	C6:0A
S1_147837047	1	147837047	ss1849972419		T	G	Intergenic	1	?	?	g.147837047T>G	G	T	5.98203e-05	1	0.0563899	0.0563899	0.66655	4.22315	0.120251	0.029809	0.00105429	2.97704	0.0563899	0.0190275	0.989298	0.0228365	C6:0D
S1_153491056	1	153491056	ss1849973774		T	C	Intergenic	1	?	?	g.153491056T>C	C	T	0.000198479	1	0.0965276	0.0955115	1	3.70229	0.115823	0.0309896	0.00204964	2.68832	0.0965276	0.0163765	0.996433	0.0184964	C6:0A
S1_153491056	1	153491056	ss1849973774		T	C	Intergenic	1	?	?	g.153491056T>C	C	T	0.000117999	1	0.0783463	0.0783463	0.926082	3.92812	0.125774	0.0325125	0.00149957	2.82403	0.0783463	0.0175243	0.996433	0.0184964	C6:0D
S1_156479553	1	156479553	rs432743579		C	T	Intergenic	1	?	?	g.156479553C>T	T	C	1.69941e-05	1	0.0177751	0.0177751	0.210108	4.7697	0.130051	0.0300611	0.000949512	3.0225	0.0177751	0.0218211	1	0.0196195	C6:0A
S1_156479553	1	156479553	rs432743579		C	T	Intergenic	1	?	?	g.156479553C>T	T	C	5.30676e-05	1	0.0526231	0.0519994	0.614652	4.27517	0.134581	0.0331263	0.0010019	2.99918	0.0526231	0.019293	1	0.0196195	C6:0D
Significant associations by the additive model only
S2_1298661	2	1298661	rs209838566		C	T	Intergenic	1	?	?	g.1298661C>T	T	C	5.34268e-07	0.040794	0.00140669	0.00139076	0.0164393	6.27224	0.0898056	0.0177731	0.000373256	3.42799	0.00140669	0.0295324	0.973841	0.0555556	C6:0A
S17_1371546	17	1371546	rs477618278		A	G	Intergenic	1	?	?	g.1371546A>G	G	A	1.6702e-06	0.127528	0.00326995	0.00326995	0.038652	5.77723	0.137998	0.028606	0.000504224	3.29738	0.00326995	0.0269891	0.833532	0.0206847	C6:0A
S11_1608087	11	1608087	rs210304447		C	A	Intergenic	1	?	?	g.1608087C>A	A	C	0.000168605	1	0.0875769	0.0875769	1	3.77313	-0.0638548	0.0168973	0.00191867	2.717	0.0875769	0.0167363	0.947681	0.055207	C6:0A
S21_5209919	21	5209919	rs384932153		A	G	Intergenic	1	?	?	g.5209919A>G	G	A	1.00338e-07	0.00766131	0.000425628	0.000425628	0.00503108	6.99853	0.157375	0.0292896	0.000229193	3.6398	0.000425628	0.0332653	0.953627	0.015586	C6:0A
S17_5360872	17	5360872	ss1850175617		T	G	Intergenic	1	?	?	g.5360872T>G	G	T	7.93391e-07	0.0605794	0.00189311	0.00189311	0.0223772	6.10051	0.151873	0.0305299	0.000412547	3.38453	0.00189311	0.0286499	1	0.0178359	C6:0A
S18_5423381	18	5423381	rs41856683		G	A	Intergenic	1	?	?	g.5423381G>A	A	G	1.03139e-05	0.787521	0.0121157	0.0121157	0.143212	4.98658	0.0511992	0.0115378	0.000844738	3.07328	0.0121157	0.022932	0.915577	0.157792	C6:0A
S21_5600357	21	5600357	rs109298432		A	G	Intergenic	1	?	?	g.5600357A>G	G	A	0.000137153	1	0.0770025	0.0770025	0.910198	3.86279	0.0560368	0.0146273	0.00177461	2.7509	0.0770025	0.017192	0.990488	0.0984394	C6:0A
S21_5600372	21	5600372	rs109745920		G	A	Intergenic	1	?	?	g.5600372G>A	A	G	8.40179e-05	1	0.0525835	0.0525835	0.621557	4.07563	0.0578329	0.0146338	0.00159125	2.79826	0.0525835	0.0182754	0.990488	0.0984394	C6:0A
S22_5838661	22	5838661	rs211525249		G	A	Intergenic	1	?	?	g.5838661G>A	A	G	7.22114e-08	0.0055137	0.000324335	0.000324335	0.00383377	7.14139	0.148845	0.0273909	0.000216096	3.66535	0.000324335	0.0339994	0.876338	0.0217096	C6:0A
S12_10324608	12	10324608	rs384410960		G	T	Intergenic	1	?	?	g.10324608G>T	T	G	6.24049e-05	1	0.042544	0.042544	0.502886	4.20478	0.0964753	0.0239754	0.00146028	2.83556	0.042544	0.0189338	0.973841	0.02442	C6:0A
S9_12378208	9	12378208	rs209388125		G	A	Intergenic	1	?	?	g.12378208G>A	A	G	0.000150866	1	0.0822814	0.0817575	0.966404	3.82141	0.0771302	0.0202598	0.00182699	2.73826	0.0822814	0.0169816	0.985731	0.0404101	C6:0A
S18_12712184	18	12712184	ss1850189581		T	G	Intergenic	1	?	?	g.12712184T>G	G	T	0.000127257	1	0.073058	0.073058	0.863573	3.89532	0.0853215	0.0221632	0.00173532	2.76062	0.073058	0.0173574	0.931034	0.0421456	C6:0A
S28_13943675	28	13943675	ss1850291354		T	G	Intergenic	1	?	?	g.13943675T>G	G	T	2.60472e-06	0.198884	0.00441964	0.00441964	0.0522418	5.58424	0.117636	0.0248582	0.000582804	3.23448	0.00441964	0.025998	0.967895	0.0239558	C6:0A
S3_16959713	3	16959713	rs380988640		C	T	Intergenic	1	?	?	g.16959713C>T	T	C	0.000206532	1	0.0973441	0.0973441	1	3.68501	0.104247	0.0279686	0.00211512	2.67466	0.0973441	0.0162889	0.998811	0.0255952	C6:0A
S26_22369666	26	22369666	ss1850277004		A	T	Intergenic	1	?	?	g.22369666A>T	T	A	8.77236e-05	1	0.0540173	0.0540173	0.638504	4.05688	0.0754496	0.0191424	0.00161744	2.79117	0.0540173	0.0181799	0.88585	0.0563758	C6:0A
S30_23465249	X	23465249	ss1850314811		C	G	Intronic	3	ABCD1	NM_001046190	g.23465249C>G	G	C	5.35849e-05	1	0.0375364	0.0375364	0.443695	4.27096	0.089325	0.0219993	0.00142099	2.84741	0.0375364	0.0192715	0.926278	0.0391528	C6:0A
S15_23725178	15	23725178	rs449602065		C	G	Intergenic	1	?	?	g.23725178C>G	G	C	9.3846e-05	1	0.0568699	0.0568699	0.672224	4.02758	0.0846655	0.0215709	0.00164364	2.78419	0.0568699	0.0180306	0.958383	0.0415633	C6:0A
S21_31073148	21	31073148	rs207776812		A	T	Intronic	3	PSMA4	NM_001034381	g.31073148A>T	T	A	0.000205475	1	0.0974474	0.0973441	1	3.68724	0.0515693	0.0138307	0.00210202	2.67736	0.0974474	0.0163002	0.973841	0.103175	C6:0A
S25_31659672	25	31659672	ss1850270273		A	C	Intergenic	1	?	?	g.31659672A>C	C	A	9.12962e-05	1	0.0557674	0.0557674	0.659191	4.03955	0.105872	0.0269275	0.00163054	2.78767	0.0557674	0.0180915	0.972652	0.0256724	C6:0A
S21_32394099	21	32394099	rs453542885		T	G	Intergenic	1	?	?	g.32394099T>G	G	T	9.65191e-07	0.0736971	0.00210563	0.00210563	0.0248894	6.01539	0.121792	0.0246775	0.000451837	3.34502	0.00210563	0.0282125	0.917955	0.0278497	C6:0A
S28_33271202	28	33271202	ss1850293759		T	G	Intergenic	1	?	?	g.33271202T>G	G	T	1.91446e-05	1	0.0187408	0.0187408	0.221523	4.71795	0.140867	0.0327649	0.001015	2.99354	0.0187408	0.0215562	0.997622	0.0172825	C6:0A
S26_38662610	26	38662610	rs383111960		C	T	Intergenic	1	?	?	g.38662610C>T	T	C	1.965e-05	1	0.0189921	0.0189639	0.22416	4.70664	0.123593	0.0287866	0.00102809	2.98797	0.0189921	0.0214983	0.954816	0.0155666	C6:0A
S13_39701606	13	39701606	ss1850131841		A	C	Intergenic	1	?	?	g.39701606A>C	C	A	0.000187126	1	0.092779	0.092779	1	3.72787	-0.110292	0.0293915	0.00201035	2.69673	0.092779	0.0165064	0.997622	0.0208582	C6:0A
S20_40512144	20	40512144	rs208835800		C	A	Intergenic	1	?	?	g.40512144C>A	A	C	7.20595e-06	0.55021	0.00965281	0.00965281	0.1141	5.14231	0.116879	0.0258814	0.000739965	3.13079	0.00965281	0.0237303	0.996433	0.028043	C6:0A
S27_41112644	27	41112644	rs136502347		G	A	Intergenic	1	?	?	g.41112644G>A	A	G	0.000167298	1	0.0874933	0.0874933	1	3.77651	0.0918762	0.0242997	0.00190557	2.71997	0.0874933	0.0167534	0.864447	0.0240715	C6:0A
S2_41510247	2	41510247	rs455507040		C	A	Intergenic	1	?	?	g.41510247C>A	A	C	1.59366e-07	0.0121684	0.000608419	0.000592015	0.00699784	6.79761	0.13574	0.0256783	0.000255386	3.5928	0.000608419	0.0322326	0.996433	0.0268496	C6:0A
S20_42969207	20	42969207	rs211010398		G	A	Intergenic	1	?	?	g.42969207G>A	A	G	1.21473e-06	0.0927505	0.0025764	0.0025764	0.030454	5.91552	0.151594	0.0310074	0.000464934	3.33261	0.0025764	0.0276994	0.783591	0.0174507	C6:0A
S7_43791442	7	43791442	rs449070503		A	C	Intronic	3	REXO1	NM_001192308	g.43791442A>C	C	A	0.000183639	1	0.0916457	0.0916457	1	3.73603	0.0953769	0.0253845	0.00199725	2.69957	0.0916457	0.0165479	0.93698	0.0291878	C6:0A
S29_43949399	29	43949399	ss1850302054		G	A	Intronic	3	MACROD1	NM_001046509	g.43949399G>A	A	G	2.83479e-05	1	0.0248794	0.0248794	0.294083	4.54748	0.0987701	0.0234632	0.00113287	2.94582	0.0248794	0.0206841	0.995244	0.0232975	C6:0A
S29_43950350	29	43950350	rs451632156		C	T	Intronic	3	MACROD1	NM_001046509	g.43950350C>T	T	C	4.39636e-08	0.00335684	0.000258218	0.000258218	0.00305224	7.35691	0.166194	0.03008	0.000163709	3.78593	0.000258218	0.0351068	0.994055	0.0161483	C6:0A
S10_45265338	10	45265338	ss1850092651		T	A	Intergenic	1	?	?	g.45265338T>A	A	T	3.0658e-05	1	0.0263022	0.0262565	0.310362	4.51346	0.100571	0.0239943	0.00115906	2.93589	0.0263022	0.0205101	0.931034	0.0306513	C6:0A
S17_46745755	17	46745755	ss1850178790		T	C	UTR3	6	CHFR	NM_001205474	g.46745755T>C	C	T	1.73585e-06	0.132541	0.00331352	0.00331352	0.039167	5.76049	0.121053	0.0251345	0.00051732	3.28624	0.00331352	0.0269031	0.990488	0.0306122	C6:0A
S16_46941984	16	46941984	rs211022545		C	A	Intergenic	1	?	?	g.46941984C>A	A	C	0.000142563	1	0.0794556	0.0793096	0.937469	3.84599	0.0741756	0.0194112	0.0017877	2.7477	0.0794556	0.0171066	0.877527	0.0345528	C6:0A
S4_51684768	4	51684768	rs42879067		C	T	Intronic	3	STARD3NL	NM_001075427	g.51684768C>T	T	C	1.30414e-06	0.0995778	0.00269129	0.00269129	0.0318121	5.88468	0.133969	0.0274833	0.00047803	3.32054	0.00269129	0.027541	1	0.0208086	C6:0A
S26_51768920	26	51768920	rs382946919		C	A	Intronic	3	ECHS1	NM_001025206	g.51768920C>A	A	C	5.31973e-05	1	0.03761	0.0375364	0.443695	4.27411	0.0702	0.0172818	0.0014079	2.85143	0.03761	0.0192875	0.89893	0.0469577	C6:0A
S6_51857124	6	51857124	rs137256029		C	T	Intronic	3	PCDH7	NM_001192975	g.51857124C>T	T	C	8.21643e-05	1	0.0518484	0.0518484	0.612867	4.08532	0.0971712	0.024554	0.00157815	2.80185	0.0518484	0.0183247	0.985731	0.0247286	C6:0A
S22_55494482	22	55494482	rs42013770		A	G	Intronic	3	SEC13	NM_001075565	g.55494482A>G	G	A	1.44299e-06	0.110179	0.00289946	0.00289946	0.0342726	5.84074	0.0964246	0.0198651	0.000491127	3.30881	0.00289946	0.0273153	0.97503	0.0329268	C6:0A
S19_57086460	19	57086460	rs41578673		G	A	Intronic	3	UNK	NM_001080253	g.57086460G>A	A	G	3.38381e-05	1	0.0280837	0.027502	0.325084	4.47059	0.0897594	0.0215325	0.00119835	2.92142	0.0280837	0.0202911	0.791914	0.0337838	C6:0A
S21_57330976	21	57330976	rs134806352		C	T	Intergenic	1	?	?	g.57330976C>T	T	C	1.80506e-06	0.137825	0.00336159	0.00336159	0.0397352	5.74351	0.138486	0.0288022	0.000530417	3.27538	0.00336159	0.0268159	0.812128	0.0161054	C6:0A
S20_57678164	20	57678164	rs43730956		T	A	Intergenic	1	?	?	g.57678164T>A	A	T	9.51326e-09	0.000726385	0.000103769	0.000103769	0.00122659	8.02167	0.148101	0.0255446	8.51287e-05	4.06992	0.000103769	0.0385207	0.992866	0.0263473	C6:0A
S19_58286000	19	58286000	rs132915308		C	T	Intergenic	1	?	?	g.58286000C>T	T	C	4.71316e-05	1	0.0346032	0.0346032	0.409023	4.32669	0.119642	0.0292465	0.00135551	2.8679	0.0346032	0.0195559	1	0.0208086	C6:0A
S18_62287109	18	62287109	rs384839467		G	T	Intergenic	1	?	?	g.62287109G>T	T	G	0.0001624	1	0.0873242	0.0869035	1	3.78941	0.0515066	0.0135956	0.00185319	2.73208	0.0873242	0.016819	0.953627	0.0916459	C6:0A
S17_62914170	17	62914170	ss1850181928		T	G	Intergenic	1	?	?	g.62914170T>G	G	T	3.86523e-07	0.029513	0.00118052	0.00118052	0.0139542	6.41282	0.128365	0.0250897	0.00032087	3.49367	0.00118052	0.0302549	0.819263	0.0253991	C6:0A
S21_65164883	21	65164883	rs467244058		G	C	Intronic	3	EVL	NM_001192084	g.65164883G>C	C	G	0.000129932	1	0.0740369	0.0740369	0.875143	3.88628	0.0994194	0.0258602	0.00174841	2.75736	0.0740369	0.0173114	1	0.0208086	C6:0A
S21_65164887	21	65164887	rs432423874		A	G	Intronic	3	EVL	NM_001192084	g.65164887A>G	G	A	0.000190655	1	0.0939193	0.0939193	1	3.71975	0.0445689	0.0118922	0.00202344	2.69391	0.0939193	0.0164652	0.908442	0.365183	C6:0A
S5_68211126	5	68211126	ss1850028020		G	C	Intergenic	1	?	?	g.68211126G>C	C	G	3.47172e-09	0.000265083	4.41805e-05	4.41805e-05	0.00052223	8.45946	0.1856	0.0310817	7.2032e-05	4.14247	4.41805e-05	0.040767	0.994055	0.0173445	C6:0A
S13_69984561	13	69984561	rs478885393		G	A	Intergenic	1	?	?	g.69984561G>A	A	G	7.36509e-07	0.0562361	0.00181407	0.00181407	0.021443	6.13282	0.149335	0.0299307	0.00039945	3.39854	0.00181407	0.0288159	0.985731	0.0162847	C6:0A
S12_71279071	12	71279071	rs444377774		T	C	Intronic	3	HS6ST3	NM_001205484	g.71279071T>C	C	T	2.89181e-05	1	0.0250914	0.0250914	0.296589	4.53883	0.109369	0.0260093	0.00114596	2.94083	0.0250914	0.0206399	0.845422	0.0203938	C6:0A
S16_73681639	16	73681639	ss1850174206		G	A	Intergenic	1	?	?	g.73681639G>A	A	G	1.3687e-08	0.00104507	0.000130634	0.000130634	0.00154414	7.86369	0.175005	0.0305208	9.82254e-05	4.00778	0.000130634	0.0377097	1	0.0160523	C6:0A
S16_77444899	16	77444899	ss1850174869		A	C	Intergenic	1	?	?	g.77444899A>C	C	A	7.54335e-05	1	0.0492284	0.0487003	0.575656	4.12244	0.117666	0.0295776	0.00152577	2.81651	0.0492284	0.0185139	1	0.0184304	C6:0A
S8_88522633	8	88522633	rs463987848		T	C	Intronic	3	BICD2	NM_001206475	g.88522633T>C	C	T	0.00017699	1	0.0906986	0.0906986	1	3.75205	0.050956	0.0135281	0.00194486	2.71111	0.0906986	0.0166292	0.917955	0.131477	C6:0A
S11_94712347	11	94712347	ss1850111802		A	T	Intergenic	1	?	?	g.94712347A>T	T	A	1.233e-05	0.941459	0.0142645	0.0140836	0.166473	4.90904	0.116858	0.0265706	0.000857835	3.0666	0.0142645	0.0225347	0.932224	0.0216837	C6:0A
S30_78983554	X	78983554	ss1850312256		T	G	Intergenic	1	?	?	g.78983554T>G	G	T	2.19612e-05	1	0.0207019	0.0207019	0.244704	4.65834	0.114425	0.0268093	0.00105429	2.97704	0.0207019	0.0212511	0.834721	0.0277778	C6:0A
S10_81311811	10	81311811	rs211170312		G	A	Intronic	3	TMEM229B	NM_001031768	g.81311811G>A	A	G	3.64891e-06	0.278613	0.00557225	0.00557225	0.0658661	5.43784	0.0946015	0.0202939	0.000648288	3.18823	0.00557225	0.0252464	0.944114	0.0371537	C6:0A
S15_81344932	15	81344932	ss1850162362		T	G	Intergenic	1	?	?	g.81344932T>G	G	T	5.06138e-07	0.0386462	0.00138022	0.00138022	0.0163147	6.29573	0.131552	0.0259803	0.00036016	3.4435	0.00138022	0.0296531	0.956005	0.0273632	C6:0A
S12_84578176	12	84578176	ss1850126875		A	C	Upstream	2	ADPRHL1	NM_001034534	g.84578176A>C	C	A	2.4403e-05	1	0.022182	0.022182	0.2622	4.61256	0.126502	0.0298071	0.00109358	2.96115	0.022182	0.0210169	0.951249	0.021875	C6:0A
S2_82502342	2	82502342	rs451664132		G	A	Intergenic	1	?	?	g.82502342G>A	A	G	5.70727e-08	0.00435778	0.00031127	0.000291641	0.00344731	7.24357	0.163204	0.0297959	0.000176806	3.7525	0.00031127	0.0345245	0.97503	0.0176829	C6:0A
S7_107207516	7	107207516	rs136728912		G	T	Intergenic	1	?	?	g.107207516G>T	T	G	7.56497e-05	1	0.0489511	0.0487003	0.575656	4.12119	0.0958733	0.0241038	0.00153886	2.8128	0.0489511	0.0185076	0.980975	0.0260606	C6:0A
S7_107735941	7	107735941	rs452974166		C	T	Intronic	3	PAM	NM_173948	g.107735941C>T	T	C	4.6189e-05	1	0.0345761	0.0345761	0.408702	4.33546	0.116792	0.0285165	0.00132932	2.87637	0.0345761	0.0196007	0.984542	0.0181159	C6:0A
S1_113186670	1	113186670	rs381024571		T	C	Intergenic	1	?	?	g.113186670T>C	C	T	8.46074e-06	0.64602	0.0105905	0.0105905	0.125183	5.07259	0.117431	0.0262065	0.000792352	3.10108	0.0105905	0.0233728	0.963139	0.0191358	C6:0A
S2_138959915	2	138959915	rs110995581		T	C	Intergenic	1	?	?	g.138959915T>C	C	T	3.39707e-05	1	0.0278907	0.027502	0.325084	4.4689	0.102973	0.0247079	0.00121145	2.9167	0.0278907	0.0202824	0.946492	0.0194724	C6:0A
S2_139970808	2	139970808	ss1849990126		T	G	Intergenic	1	?	?	g.139970808T>G	G	T	4.24969e-05	1	0.0331107	0.0329064	0.388966	4.37164	0.120719	0.0293347	0.00127693	2.89383	0.0331107	0.0197855	0.945303	0.0194969	C6:0A
S25_42961862	25	42961862	ss1850314685		C	A	Intronic	3	MAD1L1	NM_001102044	g.42961862C>A	A	C	9.45535e-06	0.721963	0.0112807	0.0112807	0.133342	5.02432	0.113248	0.0254112	0.000831642	3.08006	0.0112807	0.0231254	0.963139	0.0240741	C6:0A
Significant associations by the dominant model only
S24_513123	24	513123	ss1850254037		T	C	Intergenic	1	?	?	g.513123T>C	C	T	2.16606e-05	1	0.0295339	0.0295339	0.349101	4.66433	0.126395	0.0295919	0.000726868	3.13854	0.0295339	0.0212818	0.994055	0.0239234	C6:0D
S25_938770	25	938770	rs469588398		A	C	Intergenic	1	?	?	g.938770A>C	C	A	0.000129344	1	0.0816204	0.0816204	0.964783	3.88825	0.0942312	0.0245035	0.00157815	2.80185	0.0816204	0.0173215	0.834721	0.0448718	C6:0D
S16_1731058	16	1731058	rs109737586		G	A	Intergenic	1	?	?	g.1731058G>A	A	G	0.000159138	1	0.0920528	0.0914558	1	3.79823	0.148807	0.0392257	0.00172222	2.76391	0.0920528	0.0168638	0.97503	0.0176829	C6:0D
S16_2181784	16	2181784	ss1850163832		T	G	Intergenic	1	?	?	g.2181784T>G	G	T	7.82423e-05	1	0.0642386	0.063651	0.752379	4.10656	0.11561	0.0291256	0.00121145	2.9167	0.0642386	0.018433	0.920333	0.0271318	C6:0D
S11_2769608	11	2769608	ss1850100443		T	G	Intergenic	1	?	?	g.2769608T>G	G	T	2.45488e-05	1	0.0323177	0.0317475	0.375267	4.60997	0.0967901	0.0228136	0.000753061	3.12317	0.0323177	0.0210037	0.88585	0.0489933	C6:0D
S16_3718458	16	3718458	rs379789847		A	G	Intergenic	1	?	?	g.3718458A>G	G	A	0.000160305	1	0.0920309	0.0914558	1	3.79505	0.132168	0.0348566	0.00173532	2.76062	0.0920309	0.0168477	0.947681	0.02133	C6:0D
S7_4527243	7	4527243	ss1850050628		T	G	Coding	7	TMEM59L	NM_001075301	g.4527243T>G	G	T	0.000182777	1	0.0975941	0.0975941	1	3.73808	0.126051	0.0335377	0.00186628	2.72902	0.0975941	0.0165583	0.931034	0.0197957	C6:0D
S8_10469370	8	10469370	ss1850065470		T	G	Intergenic	1	?	?	g.10469370T>G	G	T	0.00012555	1	0.0805578	0.0805578	0.952223	3.90118	0.124912	0.0324191	0.00155196	2.80912	0.0805578	0.0173872	0.954816	0.0217933	C6:0D
S18_11387704	18	11387704	ss1850189038		T	G	Intergenic	1	?	?	g.11387704T>G	G	T	0.000193925	1	0.102118	0.0996923	1	3.71237	0.140745	0.0375981	0.00189248	2.72297	0.102118	0.0164277	0.984542	0.0150966	C6:0D
S22_13333837	22	13333837	ss1850236685		A	G	Intergenic	1	?	?	g.13333837A>G	G	A	5.26862e-06	0.402285	0.0160914	0.0153311	0.181219	5.2783	0.151905	0.0331421	0.00032087	3.49367	0.0160914	0.0244278	1	0.020214	C6:0D
S20_14972556	20	14972556	ss1850216101		T	G	Intronic	3	ADAMTS6	NM_001193016	g.14972556T>G	G	T	0.000108587	1	0.075374	0.0753295	0.890423	3.96422	0.132016	0.0339453	0.00143409	2.84342	0.075374	0.017708	0.998811	0.0178571	C6:0D
S18_21681971	18	21681971	rs133525188		C	A	Intronic	3	FTO	NM_001098142	g.21681971C>A	A	C	0.000194541	1	0.0996923	0.0996923	1	3.71099	0.0964836	0.0257799	0.00193177	2.71405	0.100366	0.0164207	0.967895	0.041769	C6:0D
S18_21681974	18	21681974	rs381581176		C	G	Intronic	3	FTO	NM_001098142	g.21681974C>G	G	C	0.000194541	1	0.0996923	0.0996923	1	3.71099	0.0964836	0.0257799	0.00194486	2.71111	0.0996923	0.0164207	0.967895	0.041769	C6:0D
S15_26915703	15	26915703	ss1850155282		T	G	Intergenic	1	?	?	g.26915703T>G	G	T	5.31197e-05	1	0.0519994	0.0519994	0.614652	4.27474	0.155189	0.0382012	0.001015	2.99354	0.0519994	0.0192908	0.882283	0.0195418	C6:0D
S30_27085012	X	27085012	ss1850308569		T	G	Intergenic	1	?	?	g.27085012T>G	G	T	0.000161998	1	0.0923084	0.0914558	1	3.79049	0.119193	0.0314567	0.00174841	2.75736	0.0923084	0.0168245	0.828775	0.0265423	C6:0D
S21_28200491	21	28200491	ss1850227817		T	C	Intergenic	1	?	?	g.28200491T>C	C	T	4.05863e-05	1	0.0430412	0.0430412	0.508763	4.39162	0.141595	0.0343173	0.000936415	3.02853	0.0430412	0.0198875	0.983353	0.0181378	C6:0D
S3_28803744	3	28803744	rs483212625		T	G	Coding	7	IGSF3	NM_001192700	g.28803744T>G	G	T	0.000144889	1	0.0864299	0.0864299	1	3.83896	0.105483	0.0276335	0.00166983	2.77733	0.0864299	0.0170708	0.931034	0.0287356	C6:0D
S21_29184092	21	29184092	rs43124420		G	A	Intergenic	1	?	?	g.29184092G>A	A	G	0.000198213	1	0.100897	0.0998813	1	3.70287	0.177635	0.0475237	0.00195796	2.7082	0.100897	0.0163795	0.756243	0.0180818	C6:0D
S6_38558521	6	38558521	ss1850040048		A	G	Intergenic	1	?	?	g.38558521A>G	G	A	0.000165663	1	0.0923297	0.0914558	1	3.78078	0.116872	0.0308904	0.0017877	2.7477	0.0923297	0.0167751	1	0.0214031	C6:0D
S12_33890710	12	33890710	rs447235211		C	T	Intergenic	1	?	?	g.33890710C>T	T	C	0.000143267	1	0.087513	0.0864299	1	3.84385	0.141638	0.0370776	0.00163054	2.78767	0.087513	0.0170957	0.997622	0.0184744	C6:0D
S26_40116159	26	40116159	rs109629594		G	T	Intronic	3	GRK5	NM_174331	g.40116159G>T	T	G	2.77094e-05	1	0.0330586	0.0330586	0.390765	4.55737	0.162146	0.0384704	0.000831642	3.08006	0.0330586	0.0207347	0.964328	0.0184957	C6:0D
S2_41138500	2	41138500	ss1849979259		A	T	Intergenic	1	?	?	g.41138500A>T	T	A	1.48068e-05	1	0.0240547	0.0235978	0.278934	4.82954	0.135739	0.031153	0.000608997	3.21538	0.0240547	0.0221275	0.990488	0.0216086	C6:0D
S27_44262982	27	44262982	ss1850288616		C	T	Intergenic	1	?	?	g.44262982C>T	T	C	1.75703e-05	1	0.0263055	0.0262907	0.310766	4.75522	0.122481	0.0283606	0.000661384	3.17955	0.0263055	0.021747	0.887039	0.036193	C6:0D
S24_53869504	24	53869504	ss1850261260		T	G	Intergenic	1	?	?	g.53869504T>G	G	T	0.000142179	1	0.0875491	0.0864299	1	3.84716	0.146586	0.0383537	0.00161744	2.79117	0.0875491	0.0171125	1	0.0154578	C6:0D
S10_55250215	10	55250215	ss1850093659		T	G	Intergenic	1	?	?	g.55250215T>G	G	T	9.05355e-05	1	0.0684439	0.0684439	0.809033	4.04318	0.134807	0.0342691	0.00131622	2.88067	0.0684439	0.0181101	0.992866	0.0179641	C6:0D
S22_55451203	22	55451203	rs109410906		G	A	Intronic	3	GHRL	NM_174067	g.55451203G>A	A	G	0.000110894	1	0.075601	0.075601	0.893631	3.95509	0.114774	0.0295513	0.00146028	2.83556	0.075601	0.0176615	0.984542	0.031401	C6:0D
S13_56081353	13	56081353	ss1850135323		A	C	Intergenic	1	?	?	g.56081353A>C	C	A	0.00019421	1	0.100877	0.0996923	1	3.71173	0.137365	0.0366989	0.00191867	2.717	0.100877	0.0164245	0.994055	0.0167464	C6:0D
S22_56478689	22	56478689	ss1850242913		T	G	Intronic	3	ATG7	NM_001083795, NM_001142967	g.56478689T>G	G	T	6.25373e-05	1	0.0575305	0.05658	0.668796	4.20386	0.131459	0.0326733	0.00108048	2.96638	0.0575305	0.0189291	1	0.019025	C6:0D
S3_60009828	3	60009828	rs464681046		T	G	Intergenic	1	?	?	g.60009828T>G	G	T	0.000193652	1	0.102683	0.0996923	1	3.71298	0.119113	0.0318164	0.00187938	2.72599	0.102683	0.0164308	1	0.0196195	C6:0D
S24_60649353	24	60649353	ss1850262444		A	G	Intergenic	1	?	?	g.60649353A>G	G	A	0.00016649	1	0.0914558	0.0914558	1	3.77861	0.130494	0.0345023	0.0018139	2.74139	0.0914558	0.0167641	0.946492	0.0188442	C6:0D
S22_61017957	22	61017957	rs454686653		T	G	Intronic	3	EEFSEC	NM_001083464	g.61017957T>G	G	T	0.000180521	1	0.0970681	0.0970681	1	3.74347	0.124428	0.033078	0.00185319	2.73208	0.0970681	0.0165856	0.983353	0.0181378	C6:0D
S13_62417586	13	62417586	ss1850137087		T	C	Intergenic	1	?	?	g.62417586T>C	C	T	2.26462e-05	1	0.030336	0.030336	0.358583	4.645	0.149929	0.0351855	0.000739965	3.13079	0.030336	0.0211829	0.989298	0.0174279	C6:0D
S6_62466076	6	62466076	ss1850041566		T	G	Coding	7	UCHL1	NM_001046172	g.62466076T>G	G	T	4.20231e-05	1	0.0439545	0.0439545	0.519558	4.37651	0.160077	0.0388737	0.000949512	3.0225	0.0439545	0.0198104	0.80975	0.0190896	C6:0D
S13_66934554	13	66934554	rs476929477		A	C	Intergenic	1	?	?	g.66934554A>C	C	A	0.000179233	1	0.0970592	0.0970592	1	3.74658	0.0786382	0.0208951	0.00184009	2.73516	0.0970592	0.0166014	0.903686	0.0565789	C6:0D
S17_69080742	17	69080742	rs382693998		C	T	Intergenic	1	?	?	g.69080742C>T	T	C	6.27384e-05	1	0.0570285	0.05658	0.668796	4.20247	0.105104	0.0261281	0.00109358	2.96115	0.0570285	0.018922	0.988109	0.034296	C6:0D
S17_69403132	17	69403132	rs459850929		C	T	UTR3	6	TFIP11	NM_001046030	g.69403132C>T	T	C	6.07249e-05	1	0.0565445	0.0565445	0.668377	4.21663	0.11974	0.0297086	0.00106738	2.97168	0.0565445	0.0189943	0.995244	0.025687	C6:0D
S6_70689202	6	70689202	rs110063791		C	T	Intergenic	1	?	?	g.70689202C>T	T	C	5.73553e-05	1	0.054742	0.054742	0.647071	4.24143	0.172403	0.0426304	0.00104119	2.98247	0.054742	0.0191208	0.9239	0.0160875	C6:0D
S20_71908390	20	71908390	ss1850221637		A	C	Intergenic	1	?	?	g.71908390A>C	C	A	6.2986e-05	1	0.05658	0.05658	0.668796	4.20076	0.153346	0.0381296	0.00110667	2.95598	0.05658	0.0189133	0.980975	0.0169697	C6:0D
S8_71948968	8	71948968	ss1850070776		T	G	Intronic	3	GFRA2	NM_001015595	g.71948968T>G	G	T	7.83603e-05	1	0.063651	0.063651	0.752379	4.1059	0.144352	0.0363701	0.00122454	2.91203	0.063651	0.0184296	0.992866	0.0161677	C6:0D
S14_74509067	14	74509067	rs385912257		C	G	Intergenic	1	?	?	g.74509067C>G	G	C	4.41892e-05	1	0.0455955	0.0455955	0.538956	4.35468	0.167094	0.0406947	0.000962609	3.01655	0.0455955	0.0196989	0.988109	0.0150421	C6:0D
S2_77570513	2	77570513	rs467399710		G	A	Intergenic	1	?	?	g.77570513G>A	A	G	0.000164872	1	0.0925647	0.0914558	1	3.78285	0.155074	0.0409744	0.00177461	2.7509	0.0925647	0.0167857	0.796671	0.0208955	C6:0D
S2_77570514	2	77570514	rs467460036		A	C	Intergenic	1	?	?	g.77570514A>C	C	A	0.000151524	1	0.0896869	0.0896869	1	3.81952	0.155917	0.0409664	0.00168293	2.77393	0.0896869	0.016972	0.794293	0.0209581	C6:0D
S30_78983554	X	78983554	ss1850312256		T	G	Intergenic	1	?	?	g.78983554T>G	G	T	2.23599e-06	0.170729	0.0106706	0.0101916	0.120468	5.65053	0.142609	0.0299348	0.000202999	3.69251	0.0106706	0.0263384	0.834721	0.0277778	C6:0D
S13_83344537	13	83344537	rs42439503		C	T	Intergenic	1	?	?	g.83344537C>T	T	C	0.000116478	1	0.0780145	0.0780145	0.922161	3.93376	0.0881972	0.02278	0.00148648	2.82784	0.0780145	0.017553	0.980975	0.0557576	C6:0D
S15_83361696	15	83361696	rs380276764		T	G	Intergenic	1	?	?	g.83361696T>G	G	T	0.000103122	1	0.0749893	0.0746914	0.88288	3.98665	0.173378	0.0444353	0.00136861	2.86372	0.0749893	0.0178222	0.818074	0.0152616	C6:0D
S13_83809385	13	83809385	rs208127058		A	G	Intergenic	1	?	?	g.83809385A>G	G	A	9.73441e-05	1	0.0728697	0.0723821	0.855583	4.01169	-0.0507492	0.0129595	0.00132932	2.87637	0.0728697	0.0179497	0.958383	0.360422	C6:0D
S12_84413041	12	84413041	rs136905662		G	T	Coding	7	F7	NM_001034806	g.84413041G>T	T	G	0.000104914	1	0.0748667	0.0746914	0.88288	3.97917	0.0648605	0.0166413	0.0013948	2.85549	0.0748667	0.0177841	0.91201	0.103651	C6:0D
S3_105457940	3	105457940	rs440321205		A	C	Intronic	3	MOB3C	NM_001034755	g.105457940A>C	C	A	8.71343e-05	1	0.0685891	0.0667169	0.788618	4.05981	0.119498	0.0303055	0.00126383	2.89831	0.0685891	0.0181948	0.995244	0.0250896	C6:0D
S4_120527040	4	120527040	ss1850020600		T	G	Coding	7	PAXIP1	NM_001077917	g.120527040T>G	G	T	0.000126682	1	0.0806067	0.0806067	0.952801	3.89729	0.13055	0.0339018	0.00156506	2.80547	0.0806067	0.0173674	0.998811	0.0178571	C6:0D
S2_127605391	2	127605391	ss1849987006		A	C	Intronic	3	FABP3	NM_174313	g.127605391A>C	C	A	0.000169556	1	0.0924744	0.0924744	1	3.77069	0.107996	0.0285887	0.00182699	2.73826	0.0924744	0.0167239	1	0.0243757	C6:0D
S2_139088180	2	139088180	ss1849989757		T	G	Intronic	3	CAPZB	NM_176648	g.139088180T>G	G	T	0.000164245	1	0.0928956	0.0914558	1	3.78451	0.120475	0.0318244	0.00176151	2.75412	0.0928956	0.0167941	0.97503	0.0213415	C6:0D
S1_157568654	1	157568654	rs210812387		G	A	Intergenic	1	?	?	g.157568654G>A	A	G	6.84367e-05	1	0.0593805	0.0593805	0.7019	4.16471	0.168816	0.0421856	0.00114596	2.94083	0.0593805	0.0187294	0.831153	0.0193133	C6:0D
S29_42815829	29	42815829	rs447920602		T	G	Intronic	3	SLC22A8	NM_001206246	g.42815829T>G	G	T	0.000104468	1	0.0752511	0.0746914	0.88288	3.98102	0.14327	0.0367489	0.0013817	2.85959	0.0752511	0.0177935	0.997622	0.0154946	C6:0D
Coding variants and effects on amino acids
Variant	Chromosome	Position			Alternate	Classification	Gene	Transcript	Exon	Coding	Protein
S23_26203835	23	26203835			G	Nonsyn SNV	CFB	NM_001040526	2	c.241T>C	p.Ser81Pro
S25_612572	25	612572			C	Nonsyn SNV	NPRL3	NM_001206315	11	c.1181T>G	p.Val394Gly
S13_78331772	13	78331772			G	Nonsyn SNV	KCNB1	NM_001192269	2	c.628A>C	p.Thr210Pro
S19_35019942	19	35019942			C	Nonsyn SNV	SLC5A10	NM_001001442	12	c.1292T>G	p.Val431Gly
S1_58545833	1	58545833			G	Nonsyn SNV	CD200R1L	NM_001099374	5	c.536T>G	p.Val179Gly
S19_44174585	19	44174585			C	Nonsyn SNV	NBR1	NM_001100367	10	c.1019A>C	p.Asn340Thr
S3_28803744	3	28803744			G	Nonsyn SNV	IGSF3	NM_001192700	3	c.656T>G	p.Val219Gly
S6_62466076	6	62466076			G	Nonsyn SNV	UCHL1	NM_001046172	10	c.722T>G	p.Val241Gly
S12_84413041	12	84413041			T	Nonsyn SNV	F7	NM_001034806	8	c.794G>T	p.Gly265Val
S4_120527040	4	120527040			G	Unknown	PAXIP1	NM_001077917	6	c.1365A>C	p.?
S7_4527243	7	4527243			G	Nonsyn SNV	TMEM59L	NM_001075301	5	c.583A>C	p.Thr195Pro

## Sheet: Table S7c_C8_0
		Table S7c: Significant genome wide associations between studied markers and caprylic acid (C8:0)
		Total number of significant associations = 119
		Both models = 46 significant associations						Significant associations in intergenic regions = 81
		Additive model only = 59 significant associations						Significant associations in gene regions = 38
		Dominant model only =14 significant associations
Marker	Chromosome	Position		Trait	Reference	Alternate	Classification	Priority	Gene(s)	Transcripts(s)	HGVS Description	Minor Allele	Major Allele	P-Value	Bonf. Corrected P-Value	P-Value FDR	P-Value BH FDR	P-Value BY FDR	-log10(P-Value)	Regression Beta	Beta Standard Error	Expected P	-log10(Expected P)	FDR	Proportion of Variance Explained	Call Rate	Minor Allele D Frequency	Trait
Significant associations by the additive and dominant (grey highlight) models
S25_938872	25	938872	rs447797627	C8:0A	A	C	Intergenic	1	?	?	g.938872A>C	C	A	1.16781e-05	0.89168	0.0212305	0.0212305	0.250952	4.93263	0.0896248	0.0203228	0.000543514	3.26479	0.0212305	0.0226555	0.96195	0.0383189	C8:0A
S25_938872	25	938872	rs447797627	C8:0D	A	C	Intergenic	1	?	?	g.938872A>C	C	A	2.53576e-05	1	0.0691494	0.0645383	0.762867	4.59589	0.0884394	0.0208819	0.00036016	3.4435	0.0691494	0.0209317	0.96195	0.0383189	C8:0D
S7_4543453	7	4543453	ss1850050637	C8:0A	A	C	Intergenic	1	?	?	g.4543453A>C	C	A	2.49499e-05	1	0.0352787	0.0338076	0.399619	4.60293	0.0943147	0.0222496	0.000700674	3.15448	0.0352787	0.0209677	0.984542	0.0277778	C8:0A
S7_4543453	7	4543453	ss1850050637	C8:0D	A	C	Intergenic	1	?	?	g.4543453A>C	C	A	6.51876e-05	1	0.0957192	0.0935168	1	4.18584	0.0952246	0.0237264	0.000674481	3.17103	0.0957192	0.0188372	0.984542	0.0277778	C8:0D
S24_5271372	24	5271372	ss1850255412	C8:0A	T	G	Intronic	3	CBLN2	NM_001098919	g.5271372T>G	G	T	6.90701e-05	1	0.070318	0.070318	0.831185	4.16071	0.0950839	0.0237738	0.000975706	3.01068	0.070318	0.018709	0.998811	0.022619	C8:0A
S24_5271372	24	5271372	ss1850255412	C8:0D	T	G	Intronic	3	CBLN2	NM_001098919	g.5271372T>G	G	T	4.36881e-05	1	0.0794239	0.0784269	0.927035	4.35964	0.105627	0.025708	0.000543514	3.26479	0.0794239	0.0197242	0.998811	0.022619	C8:0D
S8_9417735	8	9417735	ss1850065301	C8:0A	A	C	Intergenic	1	?	?	g.9417735A>C	C	A	5.0662e-05	1	0.0586106	0.0586106	0.692798	4.29532	0.113741	0.0279209	0.000857835	3.0666	0.0586106	0.0193958	1	0.0172414	C8:0A
S8_9417735	8	9417735	ss1850065301	C8:0D	A	C	Intergenic	1	?	?	g.9417735A>C	C	A	4.0746e-05	1	0.077779	0.077779	0.919377	4.38991	0.122153	0.029612	0.00051732	3.28624	0.077779	0.0198788	1	0.0172414	C8:0D
S3_10931917	3	10931917	rs454484362	C8:0A	T	G	Intergenic	1	?	?	g.10931917T>G	G	T	2.50206e-05	1	0.0347354	0.0338076	0.399619	4.6017	0.113949	0.0268856	0.000713771	3.14644	0.0347354	0.0209614	1	0.019025	C8:0A
S3_10931917	3	10931917	rs454484362	C8:0D	T	G	Intergenic	1	?	?	g.10931917T>G	G	T	4.18844e-05	1	0.0780021	0.0780021	0.922014	4.37795	0.116109	0.028191	0.000530417	3.27538	0.0780021	0.0198177	1	0.019025	C8:0D
S10_12800778	10	12800778	ss1850088933	C8:0A	T	G	Intergenic	1	?	?	g.12800778T>G	G	T	7.78337e-05	1	0.0724755	0.0716524	0.846958	4.10883	0.0890848	0.022436	0.00106738	2.97168	0.0724755	0.0184446	0.990488	0.0294118	C8:0A
S10_12800778	10	12800778	ss1850088933	C8:0D	T	G	Intergenic	1	?	?	g.12800778T>G	G	T	7.78337e-05	1	0.0990498	0.0990498	1	4.10883	0.0890848	0.022436	0.000779255	3.10832	0.0990498	0.0184446	0.990488	0.0294118	C8:0D
S7_14850521	7	14850521	ss1850052645	C8:0A	A	C	Intronic	3	MCOLN1	NM_001075222, NM_001166132	g.14850521A>C	C	A	0.000126562	1	0.0966363	0.0966363	1	3.8977	-0.0952753	0.0247401	0.00130312	2.88501	0.0966363	0.0173695	0.957194	0.0236025	C8:0A
S7_14850521	7	14850521	ss1850052645	C8:0D	A	C	Intronic	3	MCOLN1	NM_001075222, NM_001166132	g.14850521A>C	C	A	7.75806e-05	1	0.100401	0.0990498	1	4.11025	-0.102075	0.0257025	0.000766158	3.11568	0.100401	0.0184518	0.957194	0.0236025	C8:0D
S3_16959713	3	16959713	rs380988640	C8:0A	C	T	Intergenic	1	?	?	g.16959713C>T	T	C	1.25975e-05	0.961881	0.0223693	0.0223693	0.264414	4.89972	0.106485	0.0242385	0.000556611	3.25445	0.0223693	0.0224869	0.998811	0.0255952	C8:0A
S3_16959713	3	16959713	rs380988640	C8:0D	C	T	Intergenic	1	?	?	g.16959713C>T	T	C	2.61227e-05	1	0.0687792	0.0645383	0.762867	4.58298	0.109801	0.0259674	0.000373256	3.42799	0.0687792	0.0208656	0.998811	0.0255952	C8:0D
S20_20985465	20	20985465	ss1850216589	C8:0A	A	C	Intergenic	1	?	?	g.20985465A>C	C	A	1.10842e-05	0.846336	0.0206423	0.0206423	0.244	4.95529	0.118129	0.0267162	0.000530417	3.27538	0.0206423	0.0227717	1	0.019025	C8:0A
S20_20985465	20	20985465	ss1850216589	C8:0D	A	C	Intergenic	1	?	?	g.20985465A>C	C	A	2.70477e-05	1	0.0645383	0.0645383	0.762867	4.56787	0.118402	0.0280548	0.000412547	3.38453	0.0645383	0.0207884	1	0.019025	C8:0D
S13_21485963	13	21485963	ss1850129455	C8:0A	T	G	Intronic	3	NEBL	NM_001191413	g.21485963T>G	G	T	7.65325e-05	1	0.0739701	0.0716524	0.846958	4.11615	0.115883	0.0291552	0.00102809	2.98797	0.0739701	0.0184819	0.995244	0.0167264	C8:0A
S13_21485963	13	21485963	ss1850129455	C8:0D	T	G	Intronic	3	NEBL	NM_001191413	g.21485963T>G	G	T	7.65325e-05	1	0.10252	0.0990498	1	4.11615	0.115883	0.0291552	0.000739965	3.13079	0.10252	0.0184819	0.995244	0.0167264	C8:0D
S25_25360315	25	25360315	ss1850269131	C8:0A	A	C	Intergenic	1	?	?	g.25360315A>C	C	A	1.60938e-05	1	0.0261456	0.0261456	0.309051	4.79334	0.127467	0.0293805	0.000608997	3.21538	0.0261456	0.0219421	0.996433	0.0155131	C8:0A
S25_25360315	25	25360315	ss1850269131	C8:0D	A	C	Intergenic	1	?	?	g.25360315A>C	C	A	1.03564e-05	0.790766	0.0494229	0.043425	0.5133	4.98479	0.137856	0.0310724	0.000202999	3.69251	0.0494229	0.0229228	0.996433	0.0155131	C8:0D
S18_27508142	18	27508142	rs478492924	C8:0A	G	A	Intergenic	1	?	?	g.27508142G>A	A	G	1.19775e-07	0.00914542	0.00101616	0.00101616	0.0120114	6.92163	0.121505	0.0227538	0.000111322	3.95342	0.00101616	0.03287	0.892985	0.0226365	C8:0A
S18_27508142	18	27508142	rs478492924	C8:0D	G	A	Intergenic	1	?	?	g.27508142G>A	A	G	2.31165e-05	1	0.0653726	0.0645383	0.762867	4.63608	0.125158	0.0294046	0.000347063	3.45959	0.0653726	0.0211372	0.892985	0.0226365	C8:0D
S13_30840582	13	30840582	rs451505068	C8:0A	T	G	Downstream	2	RSU1	NM_001040601	g.30840582T>G	G	T	0.000102753	1	0.0834649	0.0830036	0.981133	3.98821	0.103867	0.0266141	0.00122454	2.91203	0.0834649	0.0178301	1	0.019025	C8:0A
S13_30840582	13	30840582	rs451505068	C8:0D	T	G	Downstream	2	RSU1	NM_001040601	g.30840582T>G	G	T	3.98855e-05	1	0.0780886	0.077779	0.919377	4.39918	0.115187	0.0278893	0.000504224	3.29738	0.0780886	0.0199262	1	0.019025	C8:0D
S19_31256751	19	31256751	rs436694076	C8:0A	A	C	Intergenic	1	?	?	g.31256751A>C	C	A	5.42692e-05	1	0.0609372	0.0606682	0.71712	4.26545	-0.0877072	0.021617	0.000884029	3.05353	0.0609372	0.0192433	0.971463	0.0263158	C8:0A
S19_31256751	19	31256751	rs436694076	C8:0D	A	C	Intergenic	1	?	?	g.31256751A>C	C	A	6.08036e-05	1	0.0928532	0.0926945	1	4.21607	-0.0993939	0.0246625	0.000648288	3.18823	0.0928532	0.0189914	0.971463	0.0263158	C8:0D
S5_31462407	5	31462407	rs462777283	C8:0A	T	G	Intronic	3	TFCP2	NM_001083397	g.31462407T>G	G	T	5.56188e-05	1	0.0606682	0.0606682	0.71712	4.25478	0.111226	0.0274532	0.000910222	3.04085	0.0606682	0.0191889	1	0.0160523	C8:0A
S5_31462407	5	31462407	rs462777283	C8:0D	T	G	Intronic	3	TFCP2	NM_001083397	g.31462407T>G	G	T	2.6148e-05	1	0.066551	0.0645383	0.762867	4.58256	0.128323	0.0303495	0.000386353	3.41302	0.066551	0.0208635	1	0.0160523	C8:0D
S27_35732277	27	35732277	ss1850287063	C8:0A	A	C	Intergenic	1	?	?	g.35732277A>C	C	A	7.07402e-05	1	0.0710707	0.0710707	0.840082	4.15033	0.101783	0.0254857	0.000988802	3.00489	0.0710707	0.0186561	0.973841	0.0152625	C8:0A
S27_35732277	27	35732277	ss1850287063	C8:0D	A	C	Intergenic	1	?	?	g.35732277A>C	C	A	6.48292e-06	0.495003	0.0495003	0.0425292	0.502711	5.18823	0.158841	0.034996	0.000124419	3.90511	0.0495003	0.0239658	0.973841	0.0152625	C8:0D
S1_36615020	1	36615020	ss1849961837	C8:0A	G	C	Intergenic	1	?	?	g.36615020G>C	C	G	2.49302e-09	0.000190355	6.34516e-05	6.34516e-05	0.000750021	8.60327	0.137592	0.0228275	3.27418e-05	4.4849	6.34516e-05	0.0415045	0.932224	0.0235969	C8:0A
S1_36615020	1	36615020	ss1849961837	C8:0D	G	C	Intergenic	1	?	?	g.36615020G>C	C	G	4.65375e-05	1	0.0789638	0.0787558	0.930923	4.3322	0.110715	0.0270446	0.000582804	3.23448	0.0789638	0.0195841	0.932224	0.0235969	C8:0D
S25_37317220	25	37317220	ss1850271635	C8:0A	T	G	Intergenic	1	?	?	g.37317220T>G	G	T	2.12759e-05	1	0.0306513	0.0306513	0.362309	4.67211	0.128979	0.0301682	0.000687578	3.16268	0.0306513	0.0213216	0.998811	0.0154762	C8:0A
S25_37317220	25	37317220	ss1850271635	C8:0D	T	G	Intergenic	1	?	?	g.37317220T>G	G	T	2.12759e-05	1	0.0624815	0.0624815	0.738554	4.67211	0.128979	0.0301682	0.000333966	3.4763	0.0624815	0.0213216	0.998811	0.0154762	C8:0D
S23_43066407	23	43066407	ss1850251288	C8:0A	A	C	Intronic	3	PHACTR1	NM_001192911	g.43066407A>C	C	A	1.79758e-08	0.00137254	0.000343135	0.000343135	0.00405598	7.74531	0.131827	0.0231855	4.58385e-05	4.33877	0.000343135	0.0371019	0.872771	0.020436	C8:0A
S23_43066407	23	43066407	ss1850251288	C8:0D	A	C	Intronic	3	PHACTR1	NM_001192911	g.43066407A>C	C	A	1.06326e-05	0.811853	0.0451029	0.043425	0.5133	4.97336	0.13665	0.030841	0.000229193	3.6398	0.0451029	0.0228642	0.872771	0.020436	C8:0D
S9_43443164	9	43443164	rs460010525	C8:0A	C	T	Intergenic	1	?	?	g.43443164C>T	T	C	2.97688e-05	1	0.0366612	0.0366612	0.433349	4.52624	0.106246	0.0253072	0.000805448	3.09396	0.0366612	0.0205755	0.992866	0.0209581	C8:0A
S9_43443164	9	43443164	rs460010525	C8:0D	C	T	Intergenic	1	?	?	g.43443164C>T	T	C	1.29699e-05	0.990318	0.0450145	0.0450145	0.532088	4.88706	0.119589	0.0272615	0.000281579	3.5504	0.0450145	0.0224221	0.992866	0.0209581	C8:0D
S19_44672003	19	44672003	ss1850207675	C8:0A	C	G	Upstream	2	SOST	NM_001166514	g.44672003C>G	G	C	8.3249e-05	1	0.073063	0.072759	0.860038	4.07962	0.103015	0.0260516	0.00113287	2.94582	0.073063	0.0182957	0.976219	0.0207065	C8:0A
S19_44672003	19	44672003	ss1850207675	C8:0D	C	G	Upstream	2	SOST	NM_001166514	g.44672003C>G	G	C	5.86875e-05	1	0.0914507	0.0914507	1	4.23145	0.109657	0.027152	0.000635191	3.1971	0.0914507	0.0190699	0.976219	0.0207065	C8:0D
S27_45432002	27	45432002	ss1850288809	C8:0A	A	C	Intronic	3	UBE2E2	NM_001191190	g.45432002A>C	C	A	5.27747e-05	1	0.0601435	0.0601435	0.710918	4.27757	0.0921855	0.0226836	0.000870932	3.06002	0.0601435	0.0193052	0.872771	0.0279292	C8:0A
S27_45432002	27	45432002	ss1850288809	C8:0D	A	C	Intronic	3	UBE2E2	NM_001191190	g.45432002A>C	C	A	1.22166e-05	0.932796	0.0466398	0.0450145	0.532088	4.91305	0.110491	0.0251113	0.000255386	3.5928	0.0466398	0.0225552	0.872771	0.0279292	C8:0D
S19_46388843	19	46388843	ss1850208071	C8:0A	A	C	Intergenic	1	?	?	g.46388843A>C	C	A	3.44318e-06	0.262904	0.00938943	0.0093012	0.109944	5.46304	0.0912652	0.0195269	0.00036016	3.4435	0.00938943	0.0253758	0.985731	0.0325694	C8:0A
S19_46388843	19	46388843	ss1850208071	C8:0D	A	C	Intergenic	1	?	?	g.46388843A>C	C	A	6.98898e-07	0.0533644	0.0266822	0.0266822	0.315393	6.15559	0.113402	0.0226812	1.96451e-05	4.70675	0.0266822	0.0289329	0.985731	0.0325694	C8:0D
S20_50390993	20	50390993	ss1850219093	C8:0A	T	G	Intergenic	1	?	?	g.50390993T>G	G	T	1.86494e-05	1	0.0279211	0.0277801	0.328371	4.72934	0.126032	0.0292741	0.000661384	3.17955	0.0279211	0.0216145	0.98692	0.0150602	C8:0A
S20_50390993	20	50390993	ss1850219093	C8:0D	T	G	Intergenic	1	?	?	g.50390993T>G	G	T	6.03286e-06	0.460639	0.0511822	0.0425292	0.502711	5.21948	0.141953	0.0311685	0.000111322	3.95342	0.0511822	0.024126	0.98692	0.0150602	C8:0D
S12_51757652	12	51757652	rs43697657	C8:0A	T	G	Intergenic	1	?	?	g.51757652T>G	G	T	2.68682e-07	0.0205152	0.0017096	0.00148136	0.0175102	6.57076	0.1328	0.0256046	0.000150612	3.82214	0.0017096	0.0310667	0.702735	0.0169205	C8:0A
S12_51757652	12	51757652	rs43697657	C8:0D	T	G	Intergenic	1	?	?	g.51757652T>G	G	T	8.40669e-06	0.641893	0.0493764	0.043425	0.5133	5.07537	0.187899	0.0419196	0.000163709	3.78593	0.0493764	0.0233871	0.702735	0.0169205	C8:0D
S22_51831131	22	51831131	rs473131453	C8:0A	T	G	Intronic	3	SLC25A20	NM_001077936	g.51831131T>G	G	T	1.81961e-05	1	0.0277872	0.0277801	0.328371	4.74002	0.124052	0.028777	0.000648288	3.18823	0.0277872	0.0216692	0.998811	0.0178571	C8:0A
S22_51831131	22	51831131	rs473131453	C8:0D	T	G	Intronic	3	SLC25A20	NM_001077936	g.51831131T>G	G	T	1.81961e-05	1	0.0578901	0.0578901	0.684282	4.74002	0.124052	0.028777	0.000307773	3.51177	0.0578901	0.0216692	0.998811	0.0178571	C8:0D
S13_54790999	13	54790999	ss1850134586	C8:0A	A	C	Intergenic	1	?	?	g.54790999A>C	C	A	5.85052e-06	0.446717	0.0135369	0.0133681	0.158016	5.23281	0.0572927	0.0125615	0.000425643	3.37095	0.0135369	0.0241944	0.888228	0.129853	C8:0A
S13_54790999	13	54790999	ss1850134586	C8:0D	A	C	Intergenic	1	?	?	g.54790999A>C	C	A	3.72195e-06	0.28419	0.0473649	0.0425292	0.502711	5.42923	0.0604121	0.0129712	7.2032e-05	4.14247	0.0473649	0.0252022	0.888228	0.129853	C8:0D
S22_55449849	22	55449849	rs110927574	C8:0A	A	G	Intronic	3	GHRL	NM_174067	g.55449849A>G	G	A	2.88444e-07	0.0220241	0.00157315	0.00148136	0.0175102	6.53994	0.109943	0.0212537	0.000176806	3.7525	0.00157315	0.0309082	0.938169	0.0183777	C8:0A
S22_55449849	22	55449849	rs110927574	C8:0D	A	G	Intronic	3	GHRL	NM_174067	g.55449849A>G	G	A	1.02673e-05	0.783958	0.0522639	0.043425	0.5133	4.98854	0.159514	0.0359387	0.000189902	3.72147	0.0522639	0.0229421	0.938169	0.0183777	C8:0D
S19_56166131	19	56166131	ss1850211126	C8:0A	T	G	Intergenic	1	?	?	g.56166131T>G	G	T	4.98058e-06	0.380292	0.0118841	0.0118841	0.140475	5.30272	0.130839	0.0284711	0.000412547	3.38453	0.0118841	0.0245531	1	0.0154578	C8:0A
S19_56166131	19	56166131	ss1850211126	C8:0D	T	G	Intergenic	1	?	?	g.56166131T>G	G	T	2.62346e-05	1	0.0646175	0.0645383	0.762867	4.58113	0.133991	0.0316957	0.00039945	3.39854	0.0646175	0.0208561	1	0.0154578	C8:0D
S22_56478689	22	56478689	ss1850242913	C8:0A	T	G	Intronic	3	ATG7	NM_001083795, NM_001142967	g.56478689T>G	G	T	2.82671e-05	1	0.0353825	0.0353825	0.418235	4.54872	0.113661	0.0269964	0.000792352	3.10108	0.0353825	0.0206904	1	0.019025	C8:0A
S22_56478689	22	56478689	ss1850242913	C8:0D	T	G	Intronic	3	ATG7	NM_001083795, NM_001142967	g.56478689T>G	G	T	6.68391e-06	0.51035	0.0425292	0.0425292	0.502711	5.17497	0.127386	0.0281067	0.000150612	3.82214	0.0425292	0.0238978	1	0.019025	C8:0D
S13_59248536	13	59248536	ss1850136169	C8:0A	T	C	Intergenic	1	?	?	g.59248536T>C	C	T	9.94714e-06	0.759514	0.0205274	0.0204344	0.241542	5.0023	0.107179	0.0241097	0.00047803	3.32054	0.0205274	0.0230126	0.978597	0.0255164	C8:0A
S13_59248536	13	59248536	ss1850136169	C8:0D	T	C	Intergenic	1	?	?	g.59248536T>C	C	T	9.94714e-06	0.759514	0.054251	0.043425	0.5133	5.0023	0.107179	0.0241097	0.000176806	3.7525	0.054251	0.0230126	0.978597	0.0255164	C8:0D
S13_60797273	13	60797273	rs209058229	C8:0A	C	G	Intergenic	1	?	?	g.60797273C>G	G	C	2.7932e-05	1	0.0355458	0.0353825	0.418235	4.5539	0.0745068	0.0176851	0.000779255	3.10832	0.0355458	0.0207169	0.992866	0.0383234	C8:0A
S13_60797273	13	60797273	rs209058229	C8:0D	C	G	Intergenic	1	?	?	g.60797273C>G	G	C	5.03784e-06	0.384664	0.0480831	0.0425292	0.502711	5.29776	0.105678	0.0230082	9.82254e-05	4.00778	0.0480831	0.0245276	0.992866	0.0383234	C8:0D
S24_63724092	24	63724092	rs447857210	C8:0A	A	C	Intronic	3	BCL2	NM_001166486	g.63724092A>C	C	A	4.35944e-10	3.32865e-05	1.66433e-05	1.66433e-05	0.000196729	9.36057	0.156833	0.0248325	1.96451e-05	4.70675	1.66433e-05	0.0453837	1	0.0160523	C8:0A
S24_63724092	24	63724092	rs447857210	C8:0D	A	C	Intronic	3	BCL2	NM_001166486	g.63724092A>C	C	A	6.90811e-07	0.0527469	0.0527469	0.0266822	0.315393	6.16064	0.16271	0.0325284	6.54836e-06	5.18387	0.0527469	0.0289589	1	0.0160523	C8:0D
S11_77146013	11	77146013	rs439745828	C8:0A	T	G	Intergenic	1	?	?	g.77146013T>G	G	T	4.16768e-06	0.318223	0.0106074	0.0104535	0.123564	5.38011	0.1244	0.0268482	0.000386353	3.41302	0.0106074	0.0249501	1	0.020214	C8:0A
S11_77146013	11	77146013	rs439745828	C8:0D	T	G	Intergenic	1	?	?	g.77146013T>G	G	T	4.16768e-06	0.318223	0.0454604	0.0425292	0.502711	5.38011	0.1244	0.0268482	8.51287e-05	4.06992	0.0454604	0.0249501	1	0.020214	C8:0D
S13_78331772	13	78331772	ss1850140320	C8:0A	T	G	Coding	7	KCNB1	NM_001192269	g.78331772T>G	G	T	1.03612e-05	0.791129	0.0208192	0.0204344	0.241542	4.98459	0.125638	0.0283191	0.000491127	3.30881	0.0208192	0.0229218	1	0.0178359	C8:0A
S13_78331772	13	78331772	ss1850140320	C8:0D	T	G	Coding	7	KCNB1	NM_001192269	g.78331772T>G	G	T	1.03612e-05	0.791129	0.046537	0.043425	0.5133	4.98459	0.125638	0.0283191	0.000216096	3.66535	0.046537	0.0229218	1	0.0178359	C8:0D
S4_79360395	4	79360395	rs469668684	C8:0A	T	G	Intronic	3	CAMK2B	NM_001035357	g.79360395T>G	G	T	2.1646e-06	0.165278	0.00661111	0.00661111	0.0781457	5.66462	0.134847	0.0282657	0.00032087	3.49367	0.00661111	0.0264107	0.995244	0.0179211	C8:0A
S4_79360395	4	79360395	rs469668684	C8:0D	T	G	Intronic	3	CAMK2B	NM_001035357	g.79360395T>G	G	T	2.1646e-06	0.165278	0.0413194	0.0413194	0.488411	5.66462	0.134847	0.0282657	4.58385e-05	4.33877	0.0413194	0.0264107	0.995244	0.0179211	C8:0D
S5_83085383	5	83085383	ss1850029856	C8:0A	A	C	Intergenic	1	?	?	g.83085383A>C	C	A	2.52378e-05	1	0.0338076	0.0338076	0.399619	4.59795	0.0832952	0.0196622	0.000739965	3.13079	0.0338076	0.0209422	0.882283	0.0350404	C8:0A
S5_83085383	5	83085383	ss1850029856	C8:0D	A	C	Intergenic	1	?	?	g.83085383A>C	C	A	1.23887e-05	0.945941	0.0450448	0.0450145	0.532088	4.90697	0.102358	0.0232792	0.000268483	3.57108	0.0450448	0.0225241	0.882283	0.0350404	C8:0D
S10_87699138	10	87699138	ss1850096887	C8:0A	A	C	Intergenic	1	?	?	g.87699138A>C	C	A	7.58399e-05	1	0.0742405	0.0716524	0.846958	4.1201	0.109821	0.0276147	0.001015	2.99354	0.0742405	0.018502	1	0.0172414	C8:0A
S10_87699138	10	87699138	ss1850096887	C8:0D	A	C	Intergenic	1	?	?	g.87699138A>C	C	A	3.09319e-05	1	0.0674802	0.0674802	0.79764	4.50959	0.121699	0.0290492	0.000451837	3.34502	0.0674802	0.0204904	1	0.0172414	C8:0D
S9_101182408	9	101182408	ss1850085098	C8:0A	A	C	Intergenic	1	?	?	g.101182408A>C	C	A	2.76143e-05	1	0.0357372	0.0353825	0.418235	4.55887	0.115916	0.0274969	0.000766158	3.11568	0.0357372	0.0207423	1	0.0178359	C8:0A
S9_101182408	9	101182408	ss1850085098	C8:0D	A	C	Intergenic	1	?	?	g.101182408A>C	C	A	3.64796e-06	0.27854	0.0557081	0.0425292	0.502711	5.43795	0.134894	0.0289369	5.89352e-05	4.22962	0.0557081	0.025247	1	0.0178359	C8:0D
S11_103096195	11	103096195	ss1850113566	C8:0A	A	C	Intronic	3	PPP2R4	NM_001046173	g.103096195A>C	C	A	0.000102077	1	0.0847181	0.0830036	0.981133	3.99107	0.105416	0.027	0.00119835	2.92142	0.0847181	0.0178447	1	0.0184304	C8:0A
S11_103096195	11	103096195	ss1850113566	C8:0D	A	C	Intronic	3	PPP2R4	NM_001046173	g.103096195A>C	C	A	7.53465e-05	1	0.102734	0.0990498	1	4.12294	0.112859	0.0283672	0.000726868	3.13854	0.102734	0.0185165	1	0.0184304	C8:0D
S9_106617926	9	106617926	rs454066495	C8:0A	T	G	Intergenic	1	?	?	g.106617926T>G	G	T	1.07049e-05	0.817376	0.0204344	0.0204344	0.241542	4.97042	0.100912	0.0227827	0.00051732	3.28624	0.0204344	0.0228491	0.972652	0.0238386	C8:0A
S9_106617926	9	106617926	rs454066495	C8:0D	T	G	Intergenic	1	?	?	g.106617926T>G	G	T	1.08058e-05	0.825075	0.043425	0.043425	0.5133	4.96634	0.116381	0.0262876	0.000242289	3.61567	0.043425	0.0228283	0.972652	0.0238386	C8:0D
S9_108352298	9	108352298	ss1850087148	C8:0A	A	C	Intergenic	1	?	?	g.108352298A>C	C	A	3.32778e-06	0.254093	0.00941085	0.0093012	0.109944	5.47784	0.135086	0.0288583	0.000347063	3.45959	0.00941085	0.0254518	1	0.0154578	C8:0A
S9_108352298	9	108352298	ss1850087148	C8:0D	A	C	Intergenic	1	?	?	g.108352298A>C	C	A	6.65892e-06	0.508442	0.046222	0.0425292	0.502711	5.1766	0.138505	0.0305545	0.000137516	3.86165	0.046222	0.0239061	1	0.0154578	C8:0D
S7_112744650	7	112744650	rs450531894	C8:0A	T	G	Intergenic	1	?	?	g.112744650T>G	G	T	7.50986e-05	1	0.0744695	0.0716524	0.846958	4.12437	0.111986	0.0281422	0.0010019	2.99918	0.0744695	0.0185238	1	0.019025	C8:0A
S7_112744650	7	112744650	rs450531894	C8:0D	T	G	Intergenic	1	?	?	g.112744650T>G	G	T	7.50986e-05	1	0.104257	0.0990498	1	4.12437	0.111986	0.0281422	0.000713771	3.14644	0.104257	0.0185238	1	0.019025	C8:0D
S8_116299522	8	116299522	ss1850076308	C8:0A	A	C	Intronic	3	COLEC11	NM_001076303	g.116299522A>C	C	A	1.47241e-05	1	0.0249835	0.0249835	0.295314	4.83197	0.126794	0.0290917	0.000582804	3.23448	0.0249835	0.0221399	0.997622	0.0172825	C8:0A
S8_116299522	8	116299522	ss1850076308	C8:0D	A	C	Intronic	3	COLEC11	NM_001076303	g.116299522A>C	C	A	1.47241e-05	1	0.0488808	0.0488808	0.577789	4.83197	0.126794	0.0290917	0.000294676	3.53065	0.0488808	0.0221399	0.997622	0.0172825	C8:0D
S6_121138698	6	121138698	ss1850048597	C8:0A	T	G	Intronic	3	ACOX3	NM_001103236	g.121138698T>G	G	T	2.08922e-06	0.159523	0.00664677	0.00661111	0.0781457	5.68002	0.12816	0.0268228	0.000307773	3.51177	0.00664677	0.0264898	0.997622	0.0196663	C8:0A
S6_121138698	6	121138698	ss1850048597	C8:0D	T	G	Intronic	3	ACOX3	NM_001103236	g.121138698T>G	G	T	2.08922e-06	0.159523	0.0531742	0.0413194	0.488411	5.68002	0.12816	0.0268228	3.27418e-05	4.4849	0.0531742	0.0264898	0.997622	0.0196663	C8:0D
S3_125446627	3	125446627	ss1850313594	C8:0A	T	G	Intergenic	1	?	?	g.125446627T>G	G	T	0.000125389	1	0.0967077	0.0966363	1	3.90174	0.104247	0.0270535	0.00129003	2.8894	0.0967077	0.0173901	0.985731	0.0186972	C8:0A
S3_125446627	3	125446627	ss1850313594	C8:0D	T	G	Intergenic	1	?	?	g.125446627T>G	G	T	7.65747e-05	1	0.100808	0.0990498	1	4.11591	0.11369	0.0286043	0.000753061	3.12317	0.100808	0.0184807	0.985731	0.0186972	C8:0D
Significant associations by the additive model
S2_1298661	2	1298661	rs209838566	C8:0A	C	T	Intergenic	1	?	?	g.1298661C>T	T	C	1.72071e-05	1	0.0273718	0.0273718	0.323545	4.76429	0.0671458	0.0155307	0.000622094	3.20614	0.0273718	0.0217934	0.973841	0.0555556	C8:0A
S17_1371546	17	1371546	rs477618278	C8:0A	A	G	Intergenic	1	?	?	g.1371546A>G	G	A	1.89191e-05	1	0.0277801	0.0277801	0.328371	4.7231	0.105919	0.0246208	0.000674481	3.17103	0.0277801	0.0215825	0.833532	0.0206847	C8:0A
S21_5209919	21	5209919	rs384932153	C8:0A	A	G	Intergenic	1	?	?	g.5209919A>G	G	A	2.91014e-07	0.0222204	0.00148136	0.00148136	0.0175102	6.53609	0.130576	0.0252507	0.000189902	3.72147	0.00148136	0.0308884	0.953627	0.015586	C8:0A
S17_5360872	17	5360872	ss1850175617	C8:0A	T	G	Intergenic	1	?	?	g.5360872T>G	G	T	7.88265e-05	1	0.0716524	0.0716524	0.846958	4.10333	0.104579	0.0263588	0.00109358	2.96115	0.0716524	0.0184165	1	0.0178359	C8:0A
S18_5423381	18	5423381	rs41856683	C8:0A	G	A	Intergenic	1	?	?	g.5423381G>A	A	G	4.24408e-06	0.324057	0.0104535	0.0104535	0.123564	5.37222	0.0465204	0.0100485	0.00039945	3.39854	0.0104535	0.0249097	0.915577	0.157792	C8:0A
S22_5838661	22	5838661	rs211525249	C8:0A	G	A	Intergenic	1	?	?	g.5838661G>A	A	G	6.6194e-08	0.00505424	0.000842374	0.000842374	0.00995717	7.17918	0.128606	0.0235967	7.2032e-05	4.14247	0.000842374	0.0341936	0.876338	0.0217096	C8:0A
S25_7154373	25	7154373	ss1850266283	C8:0A	A	C	Intronic	3	RBFOX1	NM_001075818	g.7154373A>C	C	A	0.000137301	1	0.0998443	0.0998443	1	3.86232	0.0742967	0.019395	0.00136861	2.86372	0.0998443	0.0171896	0.917955	0.0446891	C8:0A
S27_11655590	27	11655590	ss1850284555	C8:0A	G	C	Intergenic	1	?	?	g.11655590G>C	C	G	8.2501e-05	1	0.0741102	0.072759	0.860038	4.08354	0.102174	0.0258246	0.00110667	2.95598	0.0741102	0.0183157	0.96195	0.0210136	C8:0A
S28_13943675	28	13943675	ss1850291354	C8:0A	T	G	Intergenic	1	?	?	g.13943675T>G	G	T	1.50896e-05	1	0.025047	0.025047	0.296065	4.82132	0.0927933	0.0213174	0.000595901	3.22483	0.025047	0.0220854	0.967895	0.0239558	C8:0A
S23_15260292	23	15260292	rs453839711	C8:0A	C	A	Intergenic	1	?	?	g.15260292C>A	A	C	1.81681e-05	1	0.0283107	0.0277801	0.328371	4.74069	0.0415396	0.00963536	0.000635191	3.1971	0.0283107	0.0216726	0.926278	0.429397	C8:0A
S28_17065779	28	17065779	ss1850291649	C8:0A	A	C	Intergenic	1	?	?	g.17065779A>C	C	A	0.000124673	1	0.0981384	0.0966363	1	3.90423	0.110967	0.0287866	0.00126383	2.89831	0.0981384	0.0174027	1	0.0172414	C8:0A
S26_22369666	26	22369666	ss1850277004	C8:0A	A	T	Intergenic	1	?	?	g.22369666A>T	T	A	7.98704e-06	0.60985	0.0169403	0.0169403	0.20024	5.09761	0.0735218	0.0163616	0.000464934	3.33261	0.0169403	0.0235011	0.88585	0.0563758	C8:0A
S15_23725178	15	23725178	rs449602065	C8:0A	C	G	Intergenic	1	?	?	g.23725178C>G	G	C	3.95399e-05	1	0.0471729	0.0471729	0.557601	4.40296	0.0772453	0.0186936	0.000831642	3.08006	0.0471729	0.0199455	0.958383	0.0415633	C8:0A
S26_23811474	26	23811474	rs473331786	C8:0A	G	C	Intergenic	1	?	?	g.23811474G>C	C	G	5.84967e-08	0.00446652	0.000893303	0.000842374	0.00995717	7.23287	0.115523	0.0211084	5.89352e-05	4.22962	0.000893303	0.0344695	0.935791	0.0298602	C8:0A
S19_24964715	19	24964715	rs458879791	C8:0A	T	G	Intronic	3	GGT6	NM_001105434	g.24964715T>G	G	T	5.03359e-12	3.84339e-07	3.84339e-07	3.84339e-07	4.54303e-06	11.2981	0.19681	0.0280916	6.54836e-06	5.18387	3.84339e-07	0.0552699	0.965517	0.0153941	C8:0A
S12_27425948	12	27425948	rs378359797	C8:0A	A	G	Intergenic	1	?	?	g.27425948A>G	G	A	6.68172e-06	0.510183	0.0145767	0.0145767	0.172302	5.17511	0.0987542	0.021789	0.000451837	3.34502	0.0145767	0.0238985	0.939358	0.0177215	C8:0A
S21_31073148	21	31073148	rs207776812	C8:0A	A	T	Intronic	3	PSMA4	NM_001034381	g.31073148A>T	T	A	7.82353e-05	1	0.0719718	0.0716524	0.846958	4.1066	0.0474599	0.0119565	0.00108048	2.96638	0.0719718	0.0184332	0.973841	0.103175	C8:0A
S25_37262463	25	37262463	rs378959888	C8:0A	G	A	Intergenic	1	?	?	g.37262463G>A	A	G	1.15227e-06	0.0879819	0.0038253	0.0038253	0.0452165	5.93844	0.115173	0.0235065	0.000294676	3.53065	0.0038253	0.0278172	0.965517	0.0166256	C8:0A
S29_31631591	29	31631591	ss1850299552	C8:0A	A	C	Intronic	3	KIRREL3	NM_001078085	g.31631591A>C	C	A	0.000129458	1	0.0969091	0.0969091	1	3.88787	0.0891452	0.0231822	0.00132932	2.87637	0.0969091	0.0173195	0.927467	0.0275641	C8:0A
S21_32394099	21	32394099	rs453542885	C8:0A	T	G	Intergenic	1	?	?	g.32394099T>G	G	T	1.03282e-06	0.0788606	0.00415056	0.00372853	0.0440726	5.98598	0.104317	0.0211954	0.000242289	3.61567	0.00415056	0.0280614	0.917955	0.0278497	C8:0A
S26_38662610	26	38662610	rs383111960	C8:0A	C	T	Intergenic	1	?	?	g.38662610C>T	T	C	4.84321e-05	1	0.0568929	0.0568929	0.672495	4.31487	0.101332	0.0248098	0.000844738	3.07328	0.0568929	0.0194956	0.954816	0.0155666	C8:0A
S27_41112644	27	41112644	rs136502347	C8:0A	G	A	Intergenic	1	?	?	g.41112644G>A	A	G	7.67211e-05	1	0.0732255	0.0716524	0.846958	4.11509	0.0829272	0.0208669	0.00104119	2.98247	0.0732255	0.0184764	0.864447	0.0240715	C8:0A
S2_41510247	2	41510247	rs455507040	C8:0A	C	A	Intergenic	1	?	?	g.41510247C>A	A	C	1.06428e-06	0.0812631	0.00386967	0.00372853	0.0440726	5.97294	0.109477	0.0222711	0.000268483	3.57108	0.00386967	0.0279944	0.996433	0.0268496	C8:0A
S20_42969207	20	42969207	rs211010398	C8:0A	G	A	Intergenic	1	?	?	g.42969207G>A	A	G	2.64604e-05	1	0.0348343	0.0348343	0.411754	4.5774	0.112704	0.0266726	0.000753061	3.12317	0.0348343	0.0208371	0.783591	0.0174507	C8:0A
S29_43949399	29	43949399	ss1850302054	C8:0A	G	A	Intronic	3	MACROD1	NM_001046509	g.43949399G>A	A	G	9.67741e-05	1	0.0821021	0.0821021	0.970477	4.01424	0.0799852	0.0204177	0.00117216	2.93101	0.0821021	0.0179627	0.995244	0.0232975	C8:0A
S29_43950350	29	43950350	rs451632156	C8:0A	C	T	Intronic	3	MACROD1	NM_001046509	g.43950350C>T	T	C	1.85899e-07	0.0141943	0.00129039	0.00129039	0.0152529	6.73072	0.137408	0.026138	0.000137516	3.86165	0.00129039	0.0318888	0.994055	0.0161483	C8:0A
S19_44174585	19	44174585	ss1850207539	C8:0A	A	C	Coding	7	NBR1	NM_001100367	g.44174585A>C	C	A	0.000134961	1	0.0990864	0.0990864	1	3.86979	0.116278	0.0303203	0.00135551	2.8679	0.0990864	0.0172276	1	0.0160523	C8:0A
S10_45265338	10	45265338	ss1850092651	C8:0A	T	A	Intergenic	1	?	?	g.45265338T>A	A	T	2.52138e-05	1	0.0343786	0.0338076	0.399619	4.59836	0.0875608	0.0206681	0.000726868	3.13854	0.0343786	0.0209443	0.931034	0.0306513	C8:0A
S17_46745755	17	46745755	ss1850178790	C8:0A	T	C	UTR3	6	CHFR	NM_001205474	g.46745755T>C	C	T	6.67038e-07	0.0509316	0.00318323	0.00318323	0.0376269	6.17585	0.108396	0.02164	0.000202999	3.69251	0.00318323	0.029037	0.990488	0.0306122	C8:0A
S14_47861713	14	47861713	rs208387344	C8:0A	G	A	Intergenic	1	?	?	g.47861713G>A	A	G	6.5098e-05	1	0.0671697	0.0671697	0.793971	4.18643	-0.0617422	0.0153825	0.000962609	3.01655	0.0671697	0.0188402	0.833532	0.0549215	C8:0A
S7_50817144	7	50817144	ss1850058473	C8:0A	A	C	Intronic	3	HBEGF	NM_001144090	g.50817144A>C	C	A	0.000103272	1	0.0830036	0.0830036	0.981133	3.98602	0.0769386	0.0197205	0.00123764	2.90741	0.0830036	0.0178189	0.915577	0.0409091	C8:0A
S4_51684768	4	51684768	rs42879067	C8:0A	C	T	Intronic	3	STARD3NL	NM_001075427	g.51684768C>T	T	C	3.53264e-06	0.269735	0.0093012	0.0093012	0.109944	5.4519	0.110742	0.0237216	0.000373256	3.42799	0.0093012	0.0253186	1	0.0208086	C8:0A
S22_55494482	22	55494482	rs42013770	C8:0A	A	G	Intronic	3	SEC13	NM_001075565	g.55494482A>G	G	A	1.04659e-05	0.799125	0.0204904	0.0204344	0.241542	4.98022	0.0760124	0.017142	0.000504224	3.29738	0.0204904	0.0228994	0.97503	0.0329268	C8:0A
S21_57330976	21	57330976	rs134806352	C8:0A	C	T	Intergenic	1	?	?	g.57330976C>T	T	C	1.29684e-05	0.990204	0.0225046	0.0225046	0.266013	4.88711	0.108564	0.0247481	0.000569707	3.24435	0.0225046	0.0224224	0.812128	0.0161054	C8:0A
S20_57678164	20	57678164	rs43730956	C8:0A	T	A	Intergenic	1	?	?	g.57678164T>A	A	T	8.25252e-08	0.00630121	0.000900173	0.000900173	0.0106404	7.08341	0.120727	0.022318	8.51287e-05	4.06992	0.000900173	0.0337015	0.992866	0.0263473	C8:0A
S19_58286000	19	58286000	rs132915308	C8:0A	C	T	Intergenic	1	?	?	g.58286000C>T	T	C	0.000134029	1	0.0993573	0.0990864	1	3.8728	0.0970646	0.0252987	0.00134241	2.87211	0.0993573	0.0172429	1	0.0208086	C8:0A
S17_62914170	17	62914170	ss1850181928	C8:0A	T	G	Intergenic	1	?	?	g.62914170T>G	G	T	1.03739e-06	0.0792097	0.00396048	0.00372853	0.0440726	5.98406	0.105273	0.0213934	0.000255386	3.5928	0.00396048	0.0280515	0.819263	0.0253991	C8:0A
S18_64204488	18	64204488	ss1850198966	C8:0A	T	G	Intergenic	1	?	?	g.64204488T>G	G	T	0.000129055	1	0.0975643	0.0969091	1	3.88923	0.0508546	0.0132221	0.00131622	2.88067	0.0975643	0.0173264	0.944114	0.0988665	C8:0A
S5_68211126	5	68211126	ss1850028020	C8:0A	G	C	Intergenic	1	?	?	g.68211126G>C	C	G	1.60962e-07	0.0122903	0.00122903	0.00122903	0.0145276	6.79328	0.142157	0.0269018	0.000124419	3.90511	0.00122903	0.0322103	0.994055	0.0173445	C8:0A
S13_69984561	13	69984561	rs478885393	C8:0A	G	A	Intergenic	1	?	?	g.69984561G>A	A	G	1.13612e-07	0.00867483	0.00108435	0.00101616	0.0120114	6.94458	0.137582	0.0257169	9.82254e-05	4.00778	0.00108435	0.032988	0.985731	0.0162847	C8:0A
S13_70946365	13	70946365	rs455024778	C8:0A	C	T	Intergenic	1	?	?	g.70946365C>T	T	C	6.41721e-05	1	0.0671214	0.0671214	0.793399	4.19265	0.0990191	0.0246486	0.000949512	3.0225	0.0671214	0.0188719	0.984542	0.0247585	C8:0A
S12_71279071	12	71279071	rs444377774	C8:0A	T	C	Intronic	3	HS6ST3	NM_001205484	g.71279071T>C	C	T	6.26872e-05	1	0.0664789	0.0664789	0.785805	4.20282	0.0905539	0.0225099	0.000936415	3.02853	0.0664789	0.0189238	0.845422	0.0203938	C8:0A
S16_73681639	16	73681639	ss1850174206	C8:0A	G	A	Intergenic	1	?	?	g.73681639G>A	A	G	1.07429e-06	0.0820277	0.00372853	0.00372853	0.0440726	5.96888	0.130032	0.0264627	0.000281579	3.5504	0.00372853	0.0279735	1	0.0160523	C8:0A
S10_81311811	10	81311811	rs211170312	C8:0A	G	A	Intronic	3	TMEM229B	NM_001031768	g.81311811G>A	A	G	6.0026e-05	1	0.0645533	0.0645533	0.763044	4.22166	0.0717084	0.0177793	0.000923319	3.03465	0.0645533	0.0190199	0.944114	0.0371537	C8:0A
S15_81344932	15	81344932	ss1850162362	C8:0A	T	G	Intergenic	1	?	?	g.81344932T>G	G	T	5.95267e-06	0.454516	0.0133681	0.0133681	0.158016	5.22529	0.101792	0.0223363	0.00043874	3.35779	0.0133681	0.0241559	0.956005	0.0273632	C8:0A
S2_82502342	2	82502342	rs451664132	C8:0A	G	A	Intergenic	1	?	?	g.82502342G>A	A	G	8.2329e-07	0.0628623	0.00369778	0.00352718	0.0416925	6.08445	0.128475	0.0258649	0.000216096	3.66535	0.00369778	0.0285674	0.97503	0.0176829	C8:0A
S6_84481246	6	84481246	ss1850043060	C8:0A	T	C	Intergenic	1	?	?	g.84481246T>C	C	T	7.76408e-05	1	0.0731884	0.0716524	0.846958	4.10991	-0.0467333	0.011768	0.00105429	2.97704	0.0731884	0.0184501	0.947681	0.212045	C8:0A
S8_104441473	8	104441473	ss1850074571	C8:0A	C	A	Intronic	3	PALM2	NM_001204119	g.104441473C>A	A	C	3.15946e-06	0.24124	0.00927847	0.00927847	0.109675	5.50039	0.105913	0.0225736	0.000333966	3.4763	0.00927847	0.0255675	0.89893	0.0191799	C8:0A
S2_109366106	2	109366106	ss1849984383	C8:0A	T	G	Intergenic	1	?	?	g.109366106T>G	G	T	8.30364e-05	1	0.0737238	0.072759	0.860038	4.08073	0.101394	0.0256376	0.00111977	2.95087	0.0737238	0.0183014	0.997622	0.022646	C8:0A
S7_112134104	7	112134104	ss1850063824	C8:0A	T	G	Intergenic	1	?	?	g.112134104T>G	G	T	0.000100846	1	0.0846163	0.0830036	0.981133	3.99634	-0.114385	0.0292748	0.00118525	2.92619	0.0846163	0.0178715	1	0.0154578	C8:0A
S1_113186670	1	113186670	rs381024571	C8:0A	T	C	Intergenic	1	?	?	g.113186670T>C	C	T	0.000125055	1	0.0974341	0.0966363	1	3.9029	0.0872813	0.0226467	0.00127693	2.89383	0.0974341	0.017396	0.963139	0.0191358	C8:0A
S5_113201882	5	113201882	rs464115930	C8:0A	T	G	Intergenic	1	?	?	g.113201882T>G	G	T	8.315e-07	0.0634892	0.00352718	0.00352718	0.0416925	6.08014	0.107086	0.0215673	0.000229193	3.6398	0.00352718	0.0285452	0.794293	0.0232036	C8:0A
S8_114676608	8	114676608	rs209733181	C8:0A	G	A	Intergenic	1	?	?	g.114676608G>A	A	G	2.78194e-07	0.0212415	0.00163396	0.00148136	0.0175102	6.55565	0.131277	0.0253435	0.000163709	3.78593	0.00163396	0.030989	1	0.0184304	C8:0A
S4_118044088	4	118044088	rs482509611	C8:0A	G	A	Intergenic	1	?	?	g.118044088G>A	A	G	0.000112237	1	0.089269	0.089269	1	3.94987	0.0950283	0.0244862	0.00125074	2.90283	0.089269	0.0176349	1	0.0214031	C8:0A
S3_119363112	3	119363112	ss1850004024	C8:0A	T	G	Intronic	3	SAG	NM_181000	g.119363112T>G	G	T	0.000102291	1	0.0839829	0.0830036	0.981133	3.99016	0.109691	0.0280985	0.00121145	2.9167	0.0839829	0.0178401	1	0.0172414	C8:0A
S4_120539350	4	120539350	ss1850020621	C8:0A	A	C	Intronic	3	PAXIP1	NM_001077917	g.120539350A>C	C	A	3.60871e-05	1	0.043737	0.043737	0.516988	4.44265	0.109525	0.026369	0.000818545	3.08696	0.043737	0.0201482	0.984542	0.0187198	C8:0A
S2_138959915	2	138959915	rs110995581	C8:0A	T	C	Intergenic	1	?	?	g.138959915T>C	C	T	5.49908e-05	1	0.0608525	0.0606682	0.71712	4.25971	0.0861923	0.0212601	0.000897125	3.04715	0.0608525	0.0192141	0.946492	0.0194724	C8:0A
S1_156479553	1	156479553	rs432743579	C8:0A	C	T	Intergenic	1	?	?	g.156479553C>T	T	C	8.38555e-05	1	0.072759	0.072759	0.860038	4.07647	0.10271	0.0259861	0.00114596	2.94083	0.072759	0.0182796	1	0.0196195	C8:0A
S4_123299193	4	123299193	ss1850022099	C8:0A	T	C	Intronic	3	VIPR2	NM_001206781	g.123299193T>C	C	T	8.79428e-05	1	0.075448	0.075448	0.891823	4.0558	0.111062	0.028182	0.00115906	2.93589	0.075448	0.0181743	0.992866	0.0161677	C8:0A
Significant associations by the dominant model
S7_5357464	7	5357464	ss1850050878	C8:0D	A	C	Intergenic	1	?	?	g.5357464A>C	C	A	4.51939e-05	1	0.0784269	0.0784269	0.927035	4.34492	0.119594	0.0291641	0.000569707	3.24435	0.0784269	0.019649	0.93698	0.0190355	C8:0D
S22_13333837	22	13333837	ss1850236685	C8:0D	A	G	Intergenic	1	?	?	g.13333837A>G	G	A	3.967e-05	1	0.0797105	0.077779	0.919377	4.40154	0.11824	0.0286199	0.000491127	3.30881	0.0797105	0.0199382	1	0.020214	C8:0D
S21_14935126	21	14935126	ss1850225315	C8:0D	A	C	Intergenic	1	?	?	g.14935126A>C	C	A	6.19137e-05	1	0.0926945	0.0926945	1	4.20821	0.103576	0.0257278	0.000661384	3.17955	0.0926945	0.0189513	0.895363	0.0265604	C8:0D
S4_20307923	4	20307923	rs462192019	C8:0D	A	G	Intronic	3	THSD7A	NM_001206743	g.20307923A>G	G	A	3.87155e-05	1	0.0798951	0.077779	0.919377	4.41212	0.104711	0.0253103	0.00047803	3.32054	0.0798951	0.0199922	0.862069	0.0393103	C8:0D
S23_26203835	23	26203835	ss1850249533	C8:0D	A	G	Coding	7	CFB	NM_001040526	g.26203835A>G	G	A	2.11172e-05	1	0.0644962	0.0624815	0.738554	4.67536	0.121954	0.0285137	0.00032087	3.49367	0.0644962	0.0213382	0.989298	0.0186298	C8:0D
S29_50122581	29	50122581	rs110776374	C8:0D	G	A	Intergenic	1	?	?	g.50122581G>A	A	G	3.54894e-05	1	0.075272	0.075272	0.889743	4.4499	0.130417	0.0313694	0.000464934	3.33261	0.075272	0.0201853	0.995244	0.0191159	C8:0D
S21_28200491	21	28200491	ss1850227817	C8:0D	T	C	Intergenic	1	?	?	g.28200491T>C	C	T	2.90338e-05	1	0.0671781	0.0671781	0.79407	4.5371	0.123483	0.0293724	0.000425643	3.37095	0.0671781	0.020631	0.983353	0.0181378	C8:0D
S27_35732289	27	35732289	ss1850287064	C8:0D	A	C	Intergenic	1	?	?	g.35732289A>C	C	A	6.60123e-05	1	0.0951013	0.0935168	1	4.18038	0.121906	0.0303973	0.000687578	3.16268	0.0951013	0.0188093	0.960761	0.0179455	C8:0D
S6_62466076	6	62466076	ss1850041566	C8:0D	T	G	Coding	7	UCHL1	NM_001046172	g.62466076T>G	G	T	5.76988e-05	1	0.0917831	0.0914507	1	4.23883	0.134638	0.0333038	0.000622094	3.20614	0.0917831	0.0191075	0.80975	0.0190896	C8:0D
S14_74509067	14	74509067	rs385912257	C8:0D	C	G	Intergenic	1	?	?	g.74509067C>G	G	C	4.47629e-05	1	0.0794854	0.0784269	0.927035	4.34908	0.143563	0.0349899	0.000556611	3.25445	0.0794854	0.0196703	0.988109	0.0150421	C8:0D
S30_78983554	X	78983554	ss1850312256	C8:0D	T	G	Intergenic	1	?	?	g.78983554T>G	G	T	3.01873e-05	1	0.0677927	0.0674802	0.79764	4.52018	0.107971	0.0257378	0.00043874	3.35779	0.0677927	0.0205445	0.834721	0.0277778	C8:0D
S13_80158031	13	80158031	ss1850140955	C8:0D	A	G	Intergenic	1	?	?	g.80158031A>G	G	A	5.71338e-05	1	0.0928181	0.0914507	1	4.24311	0.118572	0.0293129	0.000608997	3.21538	0.0928181	0.0191293	1	0.0172414	C8:0D
S2_139088180	2	139088180	ss1849989757	C8:0D	T	G	Intronic	3	CAPZB	NM_176648	g.139088180T>G	G	T	6.61372e-05	1	0.0935168	0.0935168	1	4.17955	0.109403	0.0272828	0.000700674	3.15448	0.0935168	0.0188051	0.97503	0.0213415	C8:0D
S1_157568654	1	157568654	rs210812387	C8:0D	G	A	Intergenic	1	?	?	g.157568654G>A	A	G	4.74464e-05	1	0.0787558	0.0787558	0.930923	4.3238	0.14907	0.0364543	0.000595901	3.22483	0.0787558	0.0195412	0.831153	0.0193133	C8:0D

## Sheet: Table S7d_C11_14_15_17_0
Table S7d: Significant genome wide associations between studied markers and undecanoic acid (C11:0) , myristic acid (C14:0), pentadecylic acid (C15:0) and margaric acid (C17:0)
Marker	Chromosome	Position		Trait	Reference	Alternate	Classification	Priority	Gene(s)	Transcripts(s)	HGVS Description	Minor Allele	Major Allele	P-Value	Bonf. Corrected P-Value	P-Value FDR	P-Value BH FDR	P-Value BY FDR	-log10(P-Value)	Regression Beta	Beta Standard Error	Expected P	-log10(Expected P)	FDR	Proportion of Variance Explained	Call Rate	Minor Allele D Frequency	Trait
Significant associations by the additive and dominant (grey highlight) models
S12_9737198	12	9737198	ss1850118039	C15:0	C	T	Intronic	3	SUGT1	NM_001046203	g.9737198C>T	T	C	2.04456e-06	0.156112	0.0780561	0.0780561	0.922652	5.6894	0.141755	0.0296404	1.96451e-05	4.70675	0.0780561	0.026538	0.965517	0.054803	C15:0A
S12_9737198	12	9737198	ss1850118039	C15:0	C	T	Intronic	3	SUGT1	NM_001046203	g.9737198C>T	T	C	4.57563e-07	0.0349372	0.0349372	0.0349372	0.412971	6.33955	0.155908	0.0306706	6.54836e-06	5.18387	0.0349372	0.0298783	0.965517	0.054803	C15:0D
S12_31314478	12	31314478	ss1850120683	C14:0	A	C	Intergenic	1	?	?	g.31314478A>C	C	A	3.0622e-06	0.233814	0.0584535	0.0584535	0.690942	5.51397	-1.29025	0.274611	4.58385e-05	4.33877	0.0584535	0.0256372	0.996433	0.0161098	C14:0A
S12_31314478	12	31314478	ss1850120683	C14:0	A	C	Intergenic	1	?	?	g.31314478A>C	C	A	9.54633e-07	0.072891	0.024297	0.024297	0.2872	6.02016	-1.4215	0.287896	3.27418e-05	4.4849	0.024297	0.0282371	0.996433	0.0161098	C14:0D
S13_49698355	13	49698355	ss1850133655	C14:0	A	T	Intergenic	1	?	?	g.49698355A>T	T	A	2.21278e-06	0.168957	0.056319	0.056319	0.665711	5.65506	-1.10095	0.230993	3.27418e-05	4.4849	0.056319	0.0263616	0.995244	0.0197133	C14:0A
S13_49698355	13	49698355	ss1850133655	C14:0	A	T	Intergenic	1	?	?	g.49698355A>T	T	A	4.06648e-06	0.310496	0.077624	0.0685122	0.80984	5.39078	-1.22609	0.26432	4.58385e-05	4.33877	0.077624	0.0250049	0.995244	0.0197133	C14:0D
S18_49920667	18	49920667	ss1850196022	C14:0	A	C	Coding	7	CYP2S1	NM_001100366	g.49920667A>C	C	A	6.2248e-08	0.00475295	0.00237647	0.00237647	0.0280908	7.20587	-0.882915	0.161663	1.96451e-05	4.70675	0.00237647	0.0343308	0.928656	0.0582586	C14:0A
S18_49920667	18	49920667	ss1850196022	C14:0	A	C	Coding	7	CYP2S1	NM_001100366	g.49920667A>C	C	A	4.51752e-08	0.00344936	0.00344936	0.00344936	0.0407727	7.3451	-0.905472	0.164032	6.54836e-06	5.18387	0.00344936	0.0350461	0.928656	0.0582586	C14:0D
S7_112134104	7	112134104	ss1850063824	C14:0	T	G	Intergenic	1	?	?	g.112134104T>G	G	T	2.74844e-08	0.00209857	0.00209857	0.00209857	0.0248059	7.56091	-1.54307	0.275059	6.54836e-06	5.18387	0.00209857	0.0361548	1	0.0154578	C14:0A
S7_112134104	7	112134104	ss1850063824	C14:0	T	G	Intergenic	1	?	?	g.112134104T>G	G	T	5.31469e-07	0.0405803	0.0202901	0.0202901	0.239837	6.27452	-1.47461	0.291775	1.96451e-05	4.70675	0.0202901	0.0295441	1	0.0154578	C14:0D
Significant associations by the additive model
S6_84481246	6	84481246	ss1850043060	C11:0	T	C	Intergenic	1	?	?	g.84481246T>C	C	T	2.32847e-06	0.17779	0.088895	0.088895	1	5.63293	-0.0190972	0.00401559	1.96451e-05	4.70675	0.088895	0.0263721	0.947431	0.211223	C11:0A
S10_93188395	10	93188395	rs43649533	C11:0	G	C	Intronic	3	NRXN3	NM_001081740	g.93188395G>C	C	G	1.26979e-06	0.0969546	0.0969546	0.088895	1	5.89627	-0.0458571	0.00939668	6.54836e-06	5.18387	0.0969546	0.027731	0.998805	0.0185407	C11:0A
S1_38069722	1	38069722	rs382773693	C15:0	T	G	Intergenic	1	?	?	g.38069722T>G	G	T	1.76633e-06	0.134868	0.134868	0.0780561	0.922652	5.75293	0.192918	0.0400859	6.54836e-06	5.18387	0.134868	0.0268642	0.991677	0.0215827	C15:0A
S24_6610936	24	6610936	ss1850255586	C17:0	C	A	Intergenic	1	?	?	g.6610936C>A	A	C	8.86754e-07	0.0677081	0.0338541	0.0338541	0.400168	6.0522	0.058799	0.011873	1.96451e-05	4.70675	0.0338541	0.0284016	1	0.019025	C17:0A
S9_9063038	9	9063038	rs385021638	C17:0	G	A	Intergenic	1	?	?	g.9063038G>A	A	G	7.7177e-08	0.00589285	0.00589285	0.00589285	0.0696557	7.11251	0.0644348	0.0118844	6.54836e-06	5.18387	0.00589285	0.033851	1	0.019025	C17:0A
Significant associations by the dominant model
S13_15231983	13	15231983	ss1850128726	C14:0	G	T	Intronic	3	SFMBT2	NM_001205956	g.15231983G>T	T	G	4.48643e-06	0.342561	0.0685122	0.0685122	0.80984	5.3481	-1.49663	0.3241	5.89352e-05	4.22962	0.0685122	0.0247859	0.815696	0.0189504	C14:0D

## Sheet: Table S7e_C13_0
Table S7e: Significant genome wide associations between studied markers and tridecylic acid (C13:0).
Total number of significant associations = 707
Both models = 336 significant associations							Significant associations in intergenic regions = 483
Additive model only = 68 significant associations							Significant associations in gene regions = 224
Dominant model only =303 significant associations
Marker	Chromosome	Position	Position	RS# or SS#	Trait	Reference	Alternate	Classification	Priority	Gene(s)	Transcripts(s)	HGVS Description	Minor Allele	Major Allele	P-Value	Bonf. Corrected P-Value	P-Value FDR	P-Value BH FDR	P-Value BY FDR	-log10(P-Value)	Regression Beta	Beta Standard Error	Expected P	-log10(Expected P)	FDR	Proportion of Variance Explained	Call Rate	Minor Allele D Frequency	Trait
Significant associations by the additive and dominant (grey highlight) models
S14_15223	14	15223	15223	rs109818540	C13:0A	T	C	Intergenic	1	?	?	g.15223T>C	C	T	0.000417141	1	0.0877433	0.087527	1	3.37972	0.0604956	0.0170738	0.00474756	2.32353	0.0877433	0.0147427	1	0.0225922	C13:0A
S14_15223	14	15223	15223	rs109818540	C13:0D	T	C	Intergenic	1	?	?	g.15223T>C	C	T	0.000165537	1	0.0402535	0.0402535	0.475812	3.7811	0.0700581	0.0185161	0.00410582	2.3866	0.0402535	0.0167768	1	0.0225922	C13:0D
S27_98538	27	98538	98538	rs443496484	C13:0A	C	T	Intergenic	1	?	?	g.98538C>T	T	C	4.48636e-06	0.342556	0.00439174	0.00439174	0.051912	5.34811	0.0860636	0.0186374	0.001015	2.99354	0.00439174	0.0247859	0.978597	0.0151883	C13:0A
S27_98538	27	98538	98538	rs443496484	C13:0D	C	T	Intergenic	1	?	?	g.98538C>T	T	C	1.26697e-07	0.00967396	0.000604622	0.000569848	0.00673581	6.89723	0.125182	0.0234888	0.000202999	3.69251	0.000604622	0.0327446	0.978597	0.0151883	C13:0D
S1_128177	1	128177	128177	1849959380	C13:0A	A	C	Intergenic	1	?	?	g.128177A>C	C	A	0.000310962	1	0.0756161	0.0756161	0.893811	3.50729	0.0756177	0.0208826	0.00410582	2.3866	0.0756161	0.015388	1	0.0166468	C13:0A
S1_128177	1	128177	128177	1849959380	C13:0D	A	C	Intergenic	1	?	?	g.128177A>C	C	A	0.000310962	1	0.0570756	0.0570756	0.674655	3.50729	0.0756177	0.0208826	0.00544169	2.26427	0.0570756	0.015388	1	0.0166468	C13:0D
S14_196828	14	196828	196828	rs439245899	C13:0A	A	C	Coding	7	LRRC14	NM_001102379	g.196828A>C	C	A	0.000168213	1	0.05179	0.0515494	0.609333	3.77414	0.0654371	0.0173133	0.00324144	2.48926	0.05179	0.0167414	1	0.0214031	C13:0A
S14_196828	14	196828	196828	rs439245899	C13:0D	A	C	Coding	7	LRRC14	NM_001102379	g.196828A>C	C	A	9.19294e-05	1	0.027419	0.027419	0.324103	4.03655	0.0736743	0.0187465	0.00334621	2.47545	0.027419	0.0180763	1	0.0214031	C13:0D
S27_512190	27	512190	512190	ss1850283006	C13:0A	C	A	Intergenic	1	?	?	g.512190C>A	A	C	0.000310106	1	0.075649	0.0756161	0.893811	3.50849	0.0570077	0.0157401	0.00409272	2.38799	0.075649	0.0153941	0.972652	0.0305623	C13:0A
S27_512190	27	512190	512190	ss1850283006	C13:0D	C	A	Intergenic	1	?	?	g.512190C>A	A	C	0.00016242	1	0.0400052	0.0398956	0.471581	3.78936	0.0613712	0.0161996	0.00405343	2.39218	0.0400052	0.0168187	0.972652	0.0305623	C13:0D
S14_619939	14	619939	619939	ss1850142294	C13:0A	A	C	Intergenic	1	?	?	g.619939A>C	C	A	3.15184e-05	1	0.0168293	0.0168293	0.198929	4.50144	0.0751481	0.0179563	0.00186628	2.72902	0.0168293	0.0204487	0.992866	0.0191617	C13:0A
S14_619939	14	619939	619939	ss1850142294	C13:0D	A	C	Intergenic	1	?	?	g.619939A>C	C	A	5.67665e-06	0.433441	0.00535112	0.00535112	0.0632522	5.24591	0.0895441	0.0196048	0.00105429	2.97704	0.00535112	0.0242616	0.992866	0.0191617	C13:0D
S14_620920	14	620920	620920	rs476432865	C13:0A	A	C	Intergenic	1	?	?	g.620920A>C	C	A	0.000465127	1	0.0924863	0.0924863	1	3.33243	0.0576895	0.0164173	0.00502259	2.29907	0.0924863	0.0145038	0.953627	0.0286783	C13:0A
S14_620920	14	620920	620920	rs476432865	C13:0D	A	C	Intergenic	1	?	?	g.620920A>C	C	A	0.000465127	1	0.072038	0.072038	0.851516	3.33243	0.0576895	0.0164173	0.00645013	2.19043	0.072038	0.0145038	0.953627	0.0286783	C13:0D
S24_749043	24	749043	749043	rs381059800	C13:0A	C	T	Intronic	3	ATP9B	NM_001080255	g.749043C>T	T	C	3.86631e-05	1	0.0196808	0.0196808	0.232634	4.4127	0.0687374	0.0166136	0.00195796	2.7082	0.0196808	0.0199952	0.995244	0.020908	C13:0A
S24_749043	24	749043	749043	rs381059800	C13:0D	C	T	Intronic	3	ATP9B	NM_001080255	g.749043C>T	T	C	1.16706e-05	0.891106	0.00788589	0.00788589	0.0932142	4.93291	0.0910043	0.020635	0.00147338	2.83168	0.00788589	0.022657	0.995244	0.020908	C13:0D
S14_810974	14	810974	810974	rs440062267	C13:0A	T	G	Intergenic	1	?	?	g.810974T>G	G	T	4.7867e-05	1	0.0229867	0.0229562	0.271351	4.31996	0.0721417	0.0176509	0.00207583	2.68281	0.0229867	0.0195216	0.979786	0.0248786	C13:0A
S14_810974	14	810974	810974	rs440062267	C13:0D	T	G	Intergenic	1	?	?	g.810974T>G	G	T	4.7867e-05	1	0.0191355	0.0191302	0.226126	4.31996	0.0721417	0.0176509	0.00249493	2.60294	0.0191355	0.0195216	0.979786	0.0248786	C13:0D
S25_930906	25	930906	930906	rs454726173	C13:0A	T	G	Intergenic	1	?	?	g.930906T>G	G	T	5.15217e-05	1	0.0235565	0.0235565	0.278447	4.28801	0.0662813	0.0162866	0.0021806	2.66142	0.0235565	0.0193585	0.976219	0.0261876	C13:0A
S25_930906	25	930906	930906	rs454726173	C13:0D	T	G	Intergenic	1	?	?	g.930906T>G	G	T	1.65762e-05	1	0.0102901	0.0101913	0.120465	4.78051	0.0753483	0.0173941	0.00160435	2.7947	0.0102901	0.0218764	0.976219	0.0261876	C13:0D
S21_992963	21	992963	992963	ss1850223500	C13:0A	A	C	Intergenic	1	?	?	g.992963A>C	C	A	1.07995e-06	0.0824598	0.00152703	0.00151616	0.0179216	5.9666	0.0877702	0.0178659	0.000700674	3.15448	0.00152703	0.0279618	0.928656	0.0230474	C13:0A
S21_992963	21	992963	992963	ss1850223500	C13:0D	A	C	Intergenic	1	?	?	g.992963A>C	C	A	3.53496e-07	0.0269912	0.00107965	0.00107965	0.0127618	6.45162	0.0955594	0.0186145	0.00032087	3.49367	0.00107965	0.0304543	0.928656	0.0230474	C13:0D
S14_1023113	14	1023113	1023113	ss1850142693	C13:0A	A	C	Intergenic	1	?	?	g.1023113A>C	C	A	0.000254567	1	0.0672577	0.0672577	0.795011	3.5942	0.0497092	0.0135324	0.0037784	2.42269	0.0672577	0.0158283	0.983353	0.04474	C13:0A
S14_1023113	14	1023113	1023113	ss1850142693	C13:0D	A	C	Intergenic	1	?	?	g.1023113A>C	C	A	0.000353627	1	0.0620717	0.0620717	0.733711	3.45145	0.0495458	0.0138119	0.00569052	2.24485	0.0620717	0.0151054	0.983353	0.04474	C13:0D
S25_1062683	25	1062683	1062683	ss1850263763	C13:0A	T	G	Intronic	3	FBXL16	NM_001099212	g.1062683T>G	G	T	6.11288e-05	1	0.0269797	0.0269797	0.31891	4.21375	0.080037	0.0198658	0.00225918	2.64605	0.0269797	0.0189796	0.983353	0.0163241	C13:0A
S25_1062683	25	1062683	1062683	ss1850263763	C13:0D	T	G	Intronic	3	FBXL16	NM_001099212	g.1062683T>G	G	T	4.07898e-06	0.31145	0.00444929	0.00444929	0.0525923	5.38945	0.103064	0.0222215	0.000910222	3.04085	0.00444929	0.0249981	0.983353	0.0163241	C13:0D
S25_1124112	25	1124112	1124112	rs437044361	C13:0A	A	C	UTR3	6	RPUSD1	NM_001075874	g.1124112A>C	C	A	3.09893e-05	1	0.0167815	0.0167815	0.198363	4.50879	0.0729586	0.0174168	0.00184009	2.73516	0.0167815	0.0204863	0.996433	0.0173031	C13:0A
S25_1124112	25	1124112	1124112	rs437044361	C13:0D	A	C	UTR3	6	RPUSD1	NM_001075874	g.1124112A>C	C	A	9.26925e-07	0.0707753	0.00191285	0.00185479	0.0219243	6.03296	0.108384	0.0219248	0.00047803	3.32054	0.00191285	0.0283028	0.996433	0.0173031	C13:0D
S14_1136526	14	1136526	1136526	rs110538017	C13:0A	G	A	Intergenic	1	?	?	g.1136526G>A	A	G	6.89996e-05	1	0.0294328	0.0292737	0.346026	4.16115	0.0616939	0.0154244	0.00233776	2.6312	0.0294328	0.0187113	0.991677	0.0203837	C13:0A
S14_1136526	14	1136526	1136526	rs110538017	C13:0D	G	A	Intergenic	1	?	?	g.1136526G>A	A	G	4.52464e-06	0.345479	0.00466863	0.00466863	0.0551849	5.34442	0.098895	0.0214245	0.000962609	3.01655	0.00466863	0.024767	0.991677	0.0203837	C13:0D
S20_1406889	20	1406889	1406889	rs380639552	C13:0A	G	A	Intergenic	1	?	?	g.1406889G>A	A	G	0.000405993	1	0.0863499	0.0863499	1	3.39148	0.0433912	0.0122214	0.00468208	2.32956	0.0865911	0.0148022	0.97503	0.0390244	C13:0A
S20_1406889	20	1406889	1406889	rs380639552	C13:0D	G	A	Intergenic	1	?	?	g.1406889G>A	A	G	4.56609e-05	1	0.0187443	0.0187008	0.221051	4.34046	0.0641923	0.0156632	0.00241634	2.61684	0.0188456	0.0196262	0.97503	0.0390244	C13:0D
S20_1406909	20	1406909	1406909	ss1850214091	C13:0A	G	A	Intergenic	1	?	?	g.1406909G>A	A	G	0.000405993	1	0.0863499	0.0863499	1	3.39148	0.0433912	0.0122214	0.00469517	2.32835	0.0863499	0.0148022	0.97503	0.0390244	C13:0A
S20_1406909	20	1406909	1406909	ss1850214091	C13:0D	G	A	Intergenic	1	?	?	g.1406909G>A	A	G	4.56609e-05	1	0.0187443	0.0187008	0.221051	4.34046	0.0641923	0.0156632	0.00242944	2.61449	0.0187443	0.0196262	0.97503	0.0390244	C13:0D
S25_1594492	25	1594492	1594492	ss1850264292	C13:0A	T	G	Intergenic	1	?	?	g.1594492T>G	G	T	0.000351176	1	0.0807653	0.0798112	0.943398	3.45447	0.0622086	0.017333	0.00434156	2.36235	0.0807653	0.0151207	0.985731	0.0241255	C13:0A
S25_1594492	25	1594492	1594492	ss1850264292	C13:0D	T	G	Intergenic	1	?	?	g.1594492T>G	G	T	0.000351176	1	0.0623583	0.0620717	0.733711	3.45447	0.0622086	0.017333	0.00562504	2.24987	0.0623583	0.0151207	0.985731	0.0241255	C13:0D
S14_1883383	14	1883383	1883383	ss1850143199	C13:0A	A	C	Intergenic	1	?	?	g.1883383A>C	C	A	2.90483e-05	1	0.0161896	0.016173	0.191171	4.53688	0.083245	0.0198017	0.0017877	2.7477	0.0161896	0.0206299	1	0.0172414	C13:0A
S14_1883383	14	1883383	1883383	ss1850143199	C13:0D	A	C	Intergenic	1	?	?	g.1883383A>C	C	A	1.04345e-05	0.796729	0.0075879	0.0075879	0.0896918	4.98153	0.0923923	0.0208328	0.00136861	2.86372	0.0075879	0.0229061	1	0.0172414	C13:0D
S24_2110918	24	2110918	2110918	rs380160381	C13:0A	A	G	Intergenic	1	?	?	g.2110918A>G	G	A	0.000153415	1	0.0488083	0.0488083	0.576933	3.81413	0.0514223	0.0135221	0.00313666	2.50353	0.0488083	0.0169446	0.997622	0.0441001	C13:0A
S24_2110918	24	2110918	2110918	rs380160381	C13:0D	A	G	Intergenic	1	?	?	g.2110918A>G	G	A	9.79501e-05	1	0.0285457	0.0285457	0.337421	4.009	0.0541512	0.0138336	0.00342479	2.46537	0.0285457	0.0179359	0.997622	0.0441001	C13:0D
S25_2159052	25	2159052	2159052	ss1850264698	C13:0A	C	G	Intergenic	1	?	?	g.2159052C>G	G	C	0.000432216	1	0.0896789	0.089446	1	3.3643	0.0647762	0.0183311	0.00481304	2.31758	0.0896789	0.0146648	0.994055	0.0185407	C13:0A
S25_2159052	25	2159052	2159052	ss1850264698	C13:0D	C	G	Intergenic	1	?	?	g.2159052C>G	G	C	0.000293091	1	0.0555308	0.0555075	0.656119	3.533	0.0759097	0.0208737	0.00527143	2.27807	0.0555308	0.0155182	0.994055	0.0185407	C13:0D
S28_2321633	28	2321633	2321633	rs476068912	C13:0A	C	G	Intronic	3	GALNT2	NM_001193103	g.2321633C>G	G	C	0.000299802	1	0.0748085	0.0745942	0.881731	3.52316	0.0578697	0.0159391	0.00400105	2.39783	0.0748085	0.0154684	1	0.029132	C13:0A
S28_2321633	28	2321633	2321633	rs476068912	C13:0D	C	G	Intronic	3	GALNT2	NM_001193103	g.2321633C>G	G	C	0.000248308	1	0.0509665	0.050924	0.601941	3.60501	0.0604757	0.0164345	0.00486543	2.31288	0.0509665	0.0158831	1	0.029132	C13:0D
S7_2566777	7	2566777	2566777	rs433278049	C13:0A	T	G	Intronic	3	TRIM11	NM_001077920	g.2566777T>G	G	T	0.00041704	1	0.0879643	0.087527	1	3.37982	0.0642116	0.0181222	0.00473446	2.32473	0.0879643	0.0147432	0.953627	0.0162095	C13:0A
S7_2566777	7	2566777	2566777	rs433278049	C13:0D	T	G	Intronic	3	TRIM11	NM_001077920	g.2566777T>G	G	T	5.34008e-06	0.407742	0.00536502	0.00530469	0.0627034	5.27245	0.108356	0.0236555	0.000988802	3.00489	0.00536502	0.0243978	0.953627	0.0162095	C13:0D
S7_2805262	7	2805262	2805262	rs41920042	C13:0A	G	A	Intergenic	1	?	?	g.2805262G>A	A	G	0.000164773	1	0.0511432	0.0510375	0.603282	3.78311	0.0549161	0.0145096	0.00321524	2.49279	0.0511432	0.016787	1	0.0326992	C13:0A
S7_2805262	7	2805262	2805262	rs41920042	C13:0D	G	A	Intergenic	1	?	?	g.2805262G>A	A	G	5.35374e-05	1	0.0209633	0.0207645	0.245444	4.27134	0.0638951	0.0157355	0.00254731	2.59392	0.0209633	0.0192734	1	0.0326992	C13:0D
S7_2818372	7	2818372	2818372	rs41919154	C13:0A	C	T	Intergenic	1	?	?	g.2818372C>T	T	C	0.000115956	1	0.039882	0.039882	0.47142	3.93571	0.0560881	0.0144825	0.00290092	2.53746	0.039882	0.0175629	0.998811	0.0339286	C13:0A
S7_2818372	7	2818372	2818372	rs41919154	C13:0D	C	T	Intergenic	1	?	?	g.2818372C>T	T	C	2.17344e-05	1	0.011939	0.011939	0.141124	4.66285	0.0652985	0.0152907	0.0018139	2.74139	0.011939	0.0212742	0.998811	0.0339286	C13:0D
S7_2818373	7	2818373	2818373	rs41919153	C13:0A	C	G	Intergenic	1	?	?	g.2818373C>G	G	C	1.53092e-05	1	0.0113488	0.0113264	0.133882	4.81505	0.0618733	0.0142247	0.00134241	2.87211	0.0113488	0.0220533	0.998811	0.035119	C13:0A
S7_2818373	7	2818373	2818373	rs41919153	C13:0D	C	G	Intergenic	1	?	?	g.2818373C>G	G	C	2.21161e-06	0.168868	0.00286216	0.00286216	0.0338318	5.65529	0.0714254	0.0149856	0.000766158	3.11568	0.00286216	0.0263628	0.998811	0.035119	C13:0D
S14_2964007	14	2964007	2964007	ss1850143715	C13:0A	A	C	Intronic	3	KCNK9	NM_001206824	g.2964007A>C	C	A	3.64039e-05	1	0.018909	0.0188404	0.222701	4.43885	0.0788247	0.018987	0.00191867	2.717	0.018909	0.0201288	1	0.0178359	C13:0A
S14_2964007	14	2964007	2964007	ss1850143715	C13:0D	A	C	Intronic	3	KCNK9	NM_001206824	g.2964007A>C	C	A	1.95323e-05	1	0.0112134	0.0112134	0.132547	4.70925	0.0857978	0.0199773	0.00173532	2.76062	0.0112134	0.0215116	1	0.0178359	C13:0D
S29_2968990	29	2968990	2968990	ss1850296329	C13:0A	T	G	Intergenic	1	?	?	g.2968990T>G	G	T	6.31629e-05	1	0.0275589	0.0275589	0.325756	4.19954	0.0856894	0.0213103	0.00228538	2.64104	0.0275589	0.0189071	0.997622	0.0154946	C13:0A
S29_2968990	29	2968990	2968990	ss1850296329	C13:0D	T	G	Intergenic	1	?	?	g.2968990T>G	G	T	6.31629e-05	1	0.0226423	0.0226423	0.26764	4.19954	0.0856894	0.0213103	0.00278305	2.55548	0.0226423	0.0189071	0.997622	0.0154946	C13:0D
S10_3130446	10	3130446	3130446	ss1850087566	C13:0A	G	C	Intergenic	1	?	?	g.3130446G>C	C	G	2.83205e-05	1	0.0159001	0.0159001	0.187945	4.5479	0.0826812	0.0196402	0.00177461	2.7509	0.0159001	0.0206862	0.990488	0.0162065	C13:0A
S10_3130446	10	3130446	3130446	ss1850087566	C13:0D	G	C	Intergenic	1	?	?	g.3130446G>C	C	G	2.41985e-06	0.184768	0.00288699	0.00288699	0.0341253	5.61621	0.10303	0.0217016	0.000831642	3.08006	0.00288699	0.0261621	0.990488	0.0162065	C13:0D
S16_3220471	16	3220471	3220471	ss1850164087	C13:0A	A	C	Intronic	3	SRGAP2	NM_001205865	g.3220471A>C	C	A	2.37934e-05	1	0.0143051	0.0143051	0.169091	4.62354	0.0837207	0.0196998	0.00165673	2.78075	0.0143051	0.0210731	0.816885	0.0160116	C13:0A
S16_3220471	16	3220471	3220471	ss1850164087	C13:0D	A	C	Intronic	3	SRGAP2	NM_001205865	g.3220471A>C	C	A	1.91767e-07	0.0146423	0.000697254	0.000697254	0.0082418	6.71723	0.131835	0.0251063	0.000268483	3.57108	0.000697254	0.0318195	0.816885	0.0160116	C13:0D
S6_3305963	6	3305963	3305963	rs382443962	C13:0A	C	T	Intergenic	1	?	?	g.3305963C>T	T	C	7.05197e-05	1	0.0295853	0.0295853	0.34971	4.15169	0.0728465	0.0182367	0.00237705	2.62396	0.0295853	0.018663	1	0.0231867	C13:0A
S6_3305963	6	3305963	3305963	rs382443962	C13:0D	C	T	Intergenic	1	?	?	g.3305963C>T	T	C	7.05197e-05	1	0.023411	0.023411	0.276727	4.15169	0.0728465	0.0182367	0.0030057	2.52205	0.023411	0.018663	1	0.0231867	C13:0D
S7_3769599	7	3769599	3769599	rs450755773	C13:0A	T	G	Intronic	3	GATAD2A	NM_001103090	g.3769599T>G	G	T	3.6599e-09	0.000279452	1.4708e-05	1.4708e-05	0.000173854	8.43653	0.105912	0.0177633	0.000242289	3.61567	1.4708e-05	0.0406494	0.983353	0.0169287	C13:0A
S7_3769599	7	3769599	3769599	rs450755773	C13:0D	T	G	Intronic	3	GATAD2A	NM_001103090	g.3769599T>G	G	T	0.000482839	1	0.0740305	0.0740305	0.875068	3.3162	0.0773476	0.022075	0.00651562	2.18604	0.0740305	0.0144219	0.983353	0.0169287	C13:0D
S18_4065572	18	4065572	4065572	ss1850186942	C13:0A	A	C	Intergenic	1	?	?	g.4065572A>C	C	A	0.000349789	1	0.0809338	0.0798112	0.943398	3.45619	0.0589549	0.0164217	0.00431537	2.36498	0.0809338	0.0151294	0.919144	0.0206986	C13:0A
S18_4065572	18	4065572	4065572	ss1850186942	C13:0D	A	C	Intergenic	1	?	?	g.4065572A>C	C	A	3.27334e-05	1	0.01524	0.01524	0.180142	4.48501	0.0886649	0.0212307	0.00214131	2.66932	0.01524	0.0203647	0.919144	0.0206986	C13:0D
S27_4451748	27	4451748	4451748	rs109629704	C13:0A	A	C	Intergenic	1	?	?	g.4451748A>C	C	A	0.000372091	1	0.0825902	0.0825902	0.976247	3.42935	0.0567808	0.0158886	0.00448563	2.34818	0.082831	0.0149936	0.957194	0.0248447	C13:0A
S27_4451748	27	4451748	4451748	rs109629704	C13:0D	A	C	Intergenic	1	?	?	g.4451748A>C	C	A	2.35981e-05	1	0.0124264	0.012327	0.145709	4.62712	0.0807093	0.0189828	0.00187938	2.72599	0.0125127	0.0210914	0.957194	0.0248447	C13:0D
S27_4451763	27	4451763	4451763	rs109176989	C13:0A	C	T	Intergenic	1	?	?	g.4451763C>T	T	C	0.000372091	1	0.0825902	0.0825902	0.976247	3.42935	0.0567808	0.0158886	0.00449872	2.34691	0.0825902	0.0149936	0.957194	0.0248447	C13:0A
S27_4451763	27	4451763	4451763	rs109176989	C13:0D	C	T	Intergenic	1	?	?	g.4451763C>T	T	C	2.35981e-05	1	0.0124264	0.012327	0.145709	4.62712	0.0807093	0.0189828	0.00189248	2.72297	0.0124264	0.0210914	0.957194	0.0248447	C13:0D
S27_4654906	27	4654906	4654906	rs432551844	C13:0A	T	C	Intergenic	1	?	?	g.4654906T>C	C	T	1.95917e-05	1	0.012466	0.012466	0.147353	4.70793	0.0698352	0.0162631	0.00156506	2.80547	0.012466	0.0215049	0.870392	0.0191257	C13:0A
S27_4654906	27	4654906	4654906	rs432551844	C13:0D	T	C	Intergenic	1	?	?	g.4654906T>C	C	T	4.28172e-09	0.000326931	4.67044e-05	4.67044e-05	0.000552063	8.36838	0.142643	0.0240317	8.51287e-05	4.06992	4.67044e-05	0.0402998	0.870392	0.0191257	C13:0D
S19_4781514	19	4781514	4781514	ss1850199615	C13:0A	A	C	Intergenic	1	?	?	g.4781514A>C	C	A	0.000306297	1	0.0754428	0.0754283	0.891591	3.51386	0.0746838	0.0206021	0.00405343	2.39218	0.0754428	0.0154213	0.995244	0.0155317	C13:0A
S19_4781514	19	4781514	4781514	ss1850199615	C13:0D	A	C	Intergenic	1	?	?	g.4781514A>C	C	A	0.000131428	1	0.0348444	0.0348444	0.411874	3.88131	0.0836794	0.0217822	0.00376531	2.4242	0.0348444	0.0172862	0.995244	0.0155317	C13:0D
S4_5334758	4	5334758	5334758	ss1850008192	C13:0A	C	G	Intronic	3	GRB10	NM_001192586	g.5334758C>G	G	C	1.1821e-06	0.0902595	0.00161178	0.00159453	0.018848	5.92734	0.0962886	0.019673	0.000726868	3.13854	0.00161178	0.0277602	1	0.0166468	C13:0A
S4_5334758	4	5334758	5334758	ss1850008192	C13:0D	C	G	Intronic	3	GRB10	NM_001192586	g.5334758C>G	G	C	2.9543e-07	0.0225576	0.00102534	0.00102534	0.0121199	6.52955	0.106877	0.0206793	0.000281579	3.5504	0.00102534	0.0308548	1	0.0166468	C13:0D
S4_5334761	4	5334761	5334761	ss1850008194	C13:0A	G	C	Intronic	3	GRB10	NM_001192586	g.5334761G>C	C	G	4.81042e-05	1	0.0229562	0.0229562	0.271351	4.31782	0.0830897	0.0203354	0.00208893	2.68008	0.0229562	0.0195106	1	0.0166468	C13:0A
S4_5334761	4	5334761	5334761	ss1850008194	C13:0D	G	C	Intronic	3	GRB10	NM_001192586	g.5334761G>C	C	G	4.81042e-05	1	0.0191302	0.0191302	0.226126	4.31782	0.0830897	0.0203354	0.00250802	2.60067	0.0191302	0.0195106	1	0.0166468	C13:0D
S11_6130664	11	6130664	6130664	rs211557881	C13:0A	G	A	Intronic	3	NPAS2	NM_001083763	g.6130664G>A	A	G	4.41443e-08	0.00337064	0.000102141	9.9629e-05	0.00117765	7.35512	0.0882004	0.0159659	0.000425643	3.37095	0.000102141	0.0350976	0.902497	0.016469	C13:0A
S11_6130664	11	6130664	6130664	rs211557881	C13:0D	G	A	Intronic	3	NPAS2	NM_001083763	g.6130664G>A	A	G	2.35083e-06	0.179497	0.00299162	0.00288699	0.0341253	5.62878	0.132367	0.0278456	0.000779255	3.10832	0.00299162	0.0262267	0.902497	0.016469	C13:0D
S11_6130715	11	6130715	6130715	rs208606161	C13:0A	G	C	Intronic	3	NPAS2	NM_001083763	g.6130715G>C	C	G	4.43636e-08	0.00338739	9.9629e-05	9.9629e-05	0.00117765	7.35297	0.0881901	0.0159666	0.00043874	3.35779	9.9629e-05	0.0350866	0.900119	0.0165125	C13:0A
S11_6130715	11	6130715	6130715	rs208606161	C13:0D	G	C	Intronic	3	NPAS2	NM_001083763	g.6130715G>C	C	G	2.36148e-06	0.180311	0.00290824	0.00288699	0.0341253	5.62682	0.132348	0.0278471	0.000805448	3.09396	0.00290824	0.0262166	0.900119	0.0165125	C13:0D
S11_6131052	11	6131052	6131052	rs208416548	C13:0A	C	T	Intronic	3	NPAS2	NM_001083763	g.6131052C>T	T	C	0.000447091	1	0.0917677	0.0909881	1	3.3496	0.0664222	0.0188454	0.00483924	2.31522	0.0922638	0.0145906	0.944114	0.0151134	C13:0A
S11_6131052	11	6131052	6131052	rs208416548	C13:0D	C	T	Intronic	3	NPAS2	NM_001083763	g.6131052C>T	T	C	1.09087e-06	0.0832936	0.00193706	0.00193706	0.0228968	5.96223	0.123305	0.0251094	0.000530417	3.27538	0.00203155	0.0279394	0.944114	0.0151134	C13:0D
S11_6131087	11	6131087	6131087	rs381819658	C13:0A	T	C	Intronic	3	NPAS2	NM_001083763	g.6131087T>C	C	T	0.000447091	1	0.0917677	0.0909881	1	3.3496	0.0664222	0.0188454	0.00485233	2.31405	0.0920151	0.0145906	0.944114	0.0151134	C13:0A
S11_6131087	11	6131087	6131087	rs381819658	C13:0D	T	C	Intronic	3	NPAS2	NM_001083763	g.6131087T>C	C	T	1.09087e-06	0.0832936	0.00193706	0.00193706	0.0228968	5.96223	0.123305	0.0251094	0.000543514	3.26479	0.00198318	0.0279394	0.944114	0.0151134	C13:0D
S11_6131088	11	6131088	6131088	rs385362063	C13:0A	G	A	Intronic	3	NPAS2	NM_001083763	g.6131088G>A	A	G	0.000447091	1	0.0917677	0.0909881	1	3.3496	0.0664222	0.0188454	0.00486543	2.31288	0.0917677	0.0145906	0.944114	0.0151134	C13:0A
S11_6131088	11	6131088	6131088	rs385362063	C13:0D	G	A	Intronic	3	NPAS2	NM_001083763	g.6131088G>A	A	G	1.09087e-06	0.0832936	0.00193706	0.00193706	0.0228968	5.96223	0.123305	0.0251094	0.000556611	3.25445	0.00193706	0.0279394	0.944114	0.0151134	C13:0D
S10_6624423	10	6624423	6624423	ss1850087988	C13:0A	T	G	Intergenic	1	?	?	g.6624423T>G	G	T	0.00021134	1	0.0597663	0.0597663	0.70646	3.67502	0.0622358	0.0167238	0.00352957	2.45228	0.0597663	0.0162382	0.977408	0.0285888	C13:0A
S10_6624423	10	6624423	6624423	ss1850087988	C13:0D	T	G	Intergenic	1	?	?	g.6624423T>G	G	T	0.00021134	1	0.0469096	0.0469096	0.554489	3.67502	0.0622358	0.0167238	0.00449872	2.34691	0.0469096	0.0162382	0.977408	0.0285888	C13:0D
S19_6742109	19	6742109	6742109	ss1850199851	C13:0A	T	G	Intergenic	1	?	?	g.6742109T>G	G	T	0.000269178	1	0.0694362	0.0692525	0.81859	3.56996	0.0732789	0.0200279	0.00387008	2.41228	0.0694362	0.0157054	0.951249	0.016875	C13:0A
S19_6742109	19	6742109	6742109	ss1850199851	C13:0D	T	G	Intergenic	1	?	?	g.6742109T>G	G	T	0.000220113	1	0.0481568	0.0481568	0.569232	3.65735	0.0786028	0.0211814	0.00456421	2.34063	0.0481568	0.0161485	0.951249	0.016875	C13:0D
S21_6773616	21	6773616	6773616	rs471518126	C13:0A	T	G	Intronic	3	IGF1R	NM_001244612	g.6773616T>G	G	T	0.000413759	1	0.0875141	0.0875141	1	3.38325	0.0634961	0.0179096	0.00472137	2.32593	0.0875141	0.0147606	1	0.020214	C13:0A
S21_6773616	21	6773616	6773616	rs471518126	C13:0D	T	G	Intronic	3	IGF1R	NM_001244612	g.6773616T>G	G	T	0.000189662	1	0.0437512	0.0435621	0.51492	3.72202	0.0726242	0.0193712	0.00432847	2.36367	0.0437512	0.0164767	1	0.020214	C13:0D
S29_7476204	29	7476204	7476204	rs443706181	C13:0A	G	A	Intergenic	1	?	?	g.7476204G>A	A	G	2.32873e-05	1	0.0142248	0.0142248	0.168142	4.63288	0.071599	0.0168281	0.00163054	2.78767	0.0142248	0.0211209	0.997622	0.0190703	C13:0A
S29_7476204	29	7476204	7476204	rs443706181	C13:0D	G	A	Intergenic	1	?	?	g.7476204G>A	A	G	5.67326e-06	0.433182	0.00541477	0.00535112	0.0632522	5.24617	0.095957	0.0210083	0.00104119	2.98247	0.00541477	0.024263	0.997622	0.0190703	C13:0D
S23_7649016	23	7649016	7649016	rs211568238	C13:0A	C	T	Intronic	3	COL11A2	NM_001046199	g.7649016C>T	T	C	0.000170187	1	0.0517715	0.0515494	0.609333	3.76907	0.0606818	0.0160678	0.00328073	2.48403	0.0517715	0.0167157	0.996433	0.0202864	C13:0A
S23_7649016	23	7649016	7649016	rs211568238	C13:0D	C	T	Intronic	3	COL11A2	NM_001046199	g.7649016C>T	T	C	1.16415e-05	0.888883	0.00793646	0.00788589	0.0932142	4.93399	0.0905798	0.0205361	0.00146028	2.83556	0.00793646	0.0226625	0.996433	0.0202864	C13:0D
S20_7881900	20	7881900	7881900	ss1850215321	C13:0A	A	C	Intergenic	1	?	?	g.7881900A>C	C	A	0.000300827	1	0.0748197	0.0745942	0.881731	3.52168	0.0665284	0.0183284	0.00401414	2.39641	0.0748197	0.0154609	0.988109	0.0216606	C13:0A
S20_7881900	20	7881900	7881900	ss1850215321	C13:0D	A	C	Intergenic	1	?	?	g.7881900A>C	C	A	0.000300827	1	0.0562981	0.0562981	0.665465	3.52168	0.0665284	0.0183284	0.00533691	2.27271	0.0562981	0.0154609	0.988109	0.0216606	C13:0D
S19_7892063	19	7892063	7892063	rs478147048	C13:0A	T	G	UTR3	6	CUEDC1	NM_001099064	g.7892063T>G	G	T	8.27154e-05	1	0.032724	0.0326562	0.386008	4.08241	0.0837198	0.0211637	0.00252112	2.59841	0.032724	0.0183099	1	0.0160523	C13:0A
S19_7892063	19	7892063	7892063	rs478147048	C13:0D	T	G	UTR3	6	CUEDC1	NM_001099064	g.7892063T>G	G	T	8.27154e-05	1	0.0256737	0.0256737	0.303473	4.08241	0.0837198	0.0211637	0.00321524	2.49279	0.0256737	0.0183099	1	0.0160523	C13:0D
S4_8171214	4	8171214	8171214	ss1850008639	C13:0A	A	C	Intronic	3	CDK14	NM_001206776	g.8171214A>C	C	A	0.000126598	1	0.0431536	0.0430349	0.508688	3.89757	0.0741811	0.0192629	0.00292712	2.53356	0.0431536	0.0173689	0.995244	0.0173238	C13:0A
S4_8171214	4	8171214	8171214	ss1850008639	C13:0D	A	C	Intronic	3	CDK14	NM_001206776	g.8171214A>C	C	A	3.69e-05	1	0.0166716	0.0166716	0.197065	4.43297	0.0886575	0.0213718	0.0022068	2.65624	0.0166716	0.0200988	0.995244	0.0173238	C13:0D
S4_8466666	4	8466666	8466666	rs136294948	C13:0A	G	A	Intergenic	1	?	?	g.8466666G>A	A	G	4.33624e-09	0.000331094	1.65547e-05	1.65491e-05	0.000195616	8.36289	0.102933	0.0173479	0.000255386	3.5928	1.65547e-05	0.0402716	0.904875	0.0164258	C13:0A
S4_8466666	4	8466666	8466666	rs136294948	C13:0D	G	A	Intergenic	1	?	?	g.8466666G>A	A	G	1.19952e-05	0.915891	0.00796427	0.00796427	0.0941406	4.92099	0.113233	0.0257107	0.00149957	2.82403	0.00796427	0.0225959	0.904875	0.0164258	C13:0D
S19_8536733	19	8536733	8536733	rs433422250	C13:0A	T	G	Coding	7	RNF43	NM_001191194	g.8536733T>G	G	T	0.000175152	1	0.0520378	0.0519358	0.613901	3.75659	0.0795331	0.0211001	0.00335931	2.47375	0.0520378	0.0166522	0.998811	0.0160714	C13:0A
S19_8536733	19	8536733	8536733	rs433422250	C13:0D	T	G	Coding	7	RNF43	NM_001191194	g.8536733T>G	G	T	0.000175152	1	0.0414046	0.0412974	0.48815	3.75659	0.0795331	0.0211001	0.00422369	2.37431	0.0414046	0.0166522	0.998811	0.0160714	C13:0D
S9_8774867	9	8774867	8774867	ss1850077387	C13:0A	T	G	Intergenic	1	?	?	g.8774867T>G	G	T	0.000390979	1	0.0850519	0.0850367	1	3.40785	0.0689233	0.0193578	0.0045904	2.33815	0.0850519	0.0148849	0.991677	0.0191847	C13:0A
S9_8774867	9	8774867	8774867	ss1850077387	C13:0D	T	G	Intergenic	1	?	?	g.8774867T>G	G	T	0.000390979	1	0.0647575	0.0644743	0.76211	3.40785	0.0689233	0.0193578	0.00603104	2.21961	0.0647575	0.0148849	0.991677	0.0191847	C13:0D
S29_8801833	29	8801833	8801833	rs452139935	C13:0A	G	A	Intergenic	1	?	?	g.8801833G>A	A	G	1.31083e-05	1	0.0104259	0.0103023	0.121776	4.88245	0.0504517	0.0115071	0.00125074	2.90283	0.0104259	0.0223985	0.988109	0.0499398	C13:0A
S29_8801833	29	8801833	8801833	rs452139935	C13:0D	G	A	Intergenic	1	?	?	g.8801833G>A	A	G	2.29591e-05	1	0.0123454	0.012327	0.145709	4.63905	0.0586649	0.0137776	0.00185319	2.73208	0.0123454	0.0211524	0.988109	0.0499398	C13:0D
S11_9257652	11	9257652	9257652	ss1850101659	C13:0A	A	C	Intergenic	1	?	?	g.9257652A>C	C	A	8.00569e-06	0.611274	0.0069463	0.0069463	0.0821078	5.0966	0.095516	0.0212587	0.00114596	2.94083	0.0069463	0.0234959	1	0.0154578	C13:0A
S11_9257652	11	9257652	9257652	ss1850101659	C13:0D	A	C	Intergenic	1	?	?	g.9257652A>C	C	A	8.00569e-06	0.611274	0.00650292	0.00640139	0.0756669	5.0966	0.095516	0.0212587	0.00122454	2.91203	0.00650292	0.0234959	1	0.0154578	C13:0D
S10_9431801	10	9431801	9431801	rs137667146	C13:0A	A	G	Intronic	3	ARSB	NM_001101175	g.9431801A>G	G	A	4.19664e-05	1	0.0209434	0.0209434	0.247559	4.3771	0.0646486	0.0156983	0.00199725	2.69957	0.0209434	0.0198134	0.965517	0.0172414	C13:0A
S10_9431801	10	9431801	9431801	rs137667146	C13:0D	A	G	Intronic	3	ARSB	NM_001101175	g.9431801A>G	G	A	3.52825e-09	0.0002694	4.48999e-05	4.48999e-05	0.000530734	8.45244	0.150779	0.025262	7.2032e-05	4.14247	4.48999e-05	0.040731	0.965517	0.0172414	C13:0D
S29_9737479	29	9737479	9737479	ss1850296999	C13:0A	T	A	Intergenic	1	?	?	g.9737479T>A	A	T	1.03926e-10	7.93528e-06	1.32255e-06	1.32255e-06	1.5633e-05	9.98328	0.110699	0.0169153	7.2032e-05	4.14247	1.32255e-06	0.0485675	0.988109	0.0234657	C13:0A
S29_9737479	29	9737479	9737479	ss1850296999	C13:0D	T	A	Intergenic	1	?	?	g.9737479T>A	A	T	0.000133376	1	0.035117	0.035117	0.415096	3.87492	0.0715382	0.0186396	0.0037915	2.42119	0.035117	0.0172537	0.988109	0.0234657	C13:0D
S29_9970846	29	9970846	9970846	ss1850297035	C13:0A	A	C	Intronic	3	CCDC83	NM_001038218	g.9970846A>C	C	A	0.000272983	1	0.0697112	0.0697112	0.824012	3.56386	0.0624472	0.0170845	0.00390937	2.40789	0.0697112	0.0156746	0.992866	0.0191617	C13:0A
S29_9970846	29	9970846	9970846	ss1850297035	C13:0D	A	C	Intronic	3	CCDC83	NM_001038218	g.9970846A>C	C	A	4.35051e-06	0.332183	0.00461365	0.00461365	0.0545351	5.36146	0.094652	0.0204683	0.000936415	3.02853	0.00461365	0.0248545	0.992866	0.0191617	C13:0D
S3_10739672	3	10739672	10739672	rs208979215	C13:0A	C	T	Intergenic	1	?	?	g.10739672C>T	T	C	1.81935e-07	0.0138916	0.000330753	0.000330753	0.00390963	6.74008	0.064361	0.0122334	0.000543514	3.26479	0.000330753	0.0319369	0.904875	0.0381078	C13:0A
S3_10739672	3	10739672	10739672	rs208979215	C13:0D	C	T	Intergenic	1	?	?	g.10739672C>T	T	C	2.26765e-05	1	0.0122799	0.0122799	0.145153	4.64442	0.0745372	0.0174937	0.00184009	2.73516	0.0122799	0.0211799	0.904875	0.0381078	C13:0D
S18_10757319	18	10757319	10757319	rs447417580	C13:0A	C	T	Intergenic	1	?	?	g.10757319C>T	T	C	0.000161087	1	0.050409	0.050409	0.595853	3.79294	0.05472	0.014436	0.00318905	2.49634	0.050409	0.0168369	0.953627	0.0230673	C13:0A
S18_10757319	18	10757319	10757319	rs447417580	C13:0D	C	T	Intergenic	1	?	?	g.10757319C>T	T	C	4.51192e-06	0.344508	0.00471929	0.00466863	0.0551849	5.34564	0.100372	0.0217417	0.000949512	3.0225	0.00471929	0.0247733	0.953627	0.0230673	C13:0D
S17_10828280	17	10828280	10828280	ss1850176255	C13:0A	A	C	Intronic	3	NR3C2	NM_001191349	g.10828280A>C	C	A	0.000202315	1	0.057641	0.057641	0.681338	3.69397	0.061978	0.0166046	0.00350337	2.45551	0.057641	0.0163343	0.972652	0.0238386	C13:0A
S17_10828280	17	10828280	10828280	ss1850176255	C13:0D	A	C	Intronic	3	NR3C2	NM_001191349	g.10828280A>C	C	A	3.92024e-05	1	0.0173023	0.0173023	0.20452	4.40669	0.0766824	0.0185484	0.00225918	2.64605	0.0173023	0.0199645	0.972652	0.0238386	C13:0D
S13_10900493	13	10900493	10900493	rs461427677	C13:0A	A	C	Intergenic	1	?	?	g.10900493A>C	C	A	0.000335392	1	0.0785548	0.0785548	0.928547	3.47445	0.052659	0.0146227	0.00426298	2.37029	0.0785548	0.0152218	0.895363	0.0265604	C13:0A
S13_10900493	13	10900493	10900493	rs461427677	C13:0D	A	C	Intergenic	1	?	?	g.10900493A>C	C	A	4.27383e-05	1	0.0185414	0.0184616	0.218222	4.36918	0.0794154	0.0193042	0.00229847	2.63856	0.0185414	0.0197729	0.895363	0.0265604	C13:0D
S7_10921619	7	10921619	10921619	rs479366541	C13:0A	T	G	Intergenic	1	?	?	g.10921619T>G	G	T	0.000324853	1	0.0775131	0.0774366	0.915329	3.48831	0.0687648	0.0190506	0.0041844	2.37837	0.0775131	0.0152919	1	0.0172414	C13:0A
S7_10921619	7	10921619	10921619	rs479366541	C13:0D	T	G	Intergenic	1	?	?	g.10921619T>G	G	T	4.54384e-05	1	0.0189587	0.0187008	0.221051	4.34258	0.0864575	0.02109	0.00239015	2.62157	0.0189587	0.0196371	1	0.0172414	C13:0D
S6_11311170	6	11311170	11311170	rs382416785	C13:0A	A	T	Intergenic	1	?	?	g.11311170A>T	T	A	7.56886e-07	0.057792	0.00115584	0.00115584	0.0136625	6.12097	0.0658716	0.0132168	0.000648288	3.18823	0.00115584	0.028755	0.871581	0.0313779	C13:0A
S6_11311170	6	11311170	11311170	rs382416785	C13:0D	A	T	Intergenic	1	?	?	g.11311170A>T	T	A	0.000814971	1	0.09815	0.09815	1	3.08886	0.0646109	0.0192301	0.00829677	2.08109	0.09815	0.0132764	0.871581	0.0313779	C13:0D
S22_11431465	22	11431465	11431465	ss1850236289	C13:0A	T	G	Intergenic	1	?	?	g.11431465T>G	G	T	2.00069e-07	0.0152763	0.000355263	0.000355263	0.00419934	6.69882	0.0882117	0.0168246	0.000556611	3.25445	0.000355263	0.0317249	0.977408	0.0231144	C13:0A
S22_11431465	22	11431465	11431465	ss1850236289	C13:0D	T	G	Intergenic	1	?	?	g.11431465T>G	G	T	1.19875e-07	0.00915308	0.000653792	0.000569848	0.00673581	6.92127	0.0971819	0.0181995	0.000176806	3.7525	0.000653792	0.0328682	0.977408	0.0231144	C13:0D
S22_11666490	22	11666490	11666490	ss1850236332	C13:0A	A	C	Intronic	3	DLEC1	NM_001193198	g.11666490A>C	C	A	8.33486e-05	1	0.0328045	0.0326562	0.386008	4.0791	0.0675382	0.0170811	0.00253422	2.59616	0.0328045	0.0182931	0.992866	0.0209581	C13:0A
S22_11666490	22	11666490	11666490	ss1850236332	C13:0D	A	C	Intronic	3	DLEC1	NM_001193198	g.11666490A>C	C	A	2.62931e-05	1	0.0131216	0.0131216	0.155103	4.58016	0.0813843	0.0192539	0.00199725	2.69957	0.0131216	0.0208512	0.992866	0.0209581	C13:0D
S22_12210906	22	12210906	12210906	rs439267290	C13:0A	C	T	Intergenic	1	?	?	g.12210906C>T	T	C	4.2079e-08	0.00321294	0.000100404	9.9629e-05	0.00117765	7.37593	0.0897843	0.016227	0.000412547	3.38453	0.000100404	0.0352045	0.995244	0.0179211	C13:0A
S22_12210906	22	12210906	12210906	rs439267290	C13:0D	C	T	Intergenic	1	?	?	g.12210906C>T	T	C	0.000169365	1	0.0407945	0.0407945	0.482206	3.77118	0.0932305	0.0246782	0.00414511	2.38246	0.0407945	0.0167264	0.995244	0.0179211	C13:0D
S2_13013847	2	13013847	13013847	ss1849976900	C13:0A	C	A	Intergenic	1	?	?	g.13013847C>A	A	C	4.62822e-06	0.353388	0.00441734	0.00441734	0.0522147	5.33459	0.0926587	0.0200945	0.00104119	2.98247	0.00441734	0.0247166	0.998811	0.0160714	C13:0A
S2_13013847	2	13013847	13013847	ss1849976900	C13:0D	C	A	Intergenic	1	?	?	g.13013847C>A	A	C	1.95145e-06	0.149003	0.00281138	0.00273785	0.0323624	5.70964	0.101573	0.0211958	0.000687578	3.16268	0.00281138	0.0266419	0.998811	0.0160714	C13:0D
S18_13047244	18	13047244	13047244	ss1850189904	C13:0A	C	A	Intergenic	1	?	?	g.13047244C>A	A	C	0.000463797	1	0.0924627	0.0924627	1	3.33367	0.0482701	0.0137337	0.0050095	2.30021	0.0924627	0.0145101	0.926278	0.0417202	C13:0A
S18_13047244	18	13047244	13047244	ss1850189904	C13:0D	C	A	Intergenic	1	?	?	g.13047244C>A	A	C	0.00052488	1	0.07722	0.0771163	0.911543	3.27994	0.0500866	0.0143876	0.00679065	2.16809	0.07722	0.0142389	0.926278	0.0417202	C13:0D
S22_13229960	22	13229960	13229960	rs465957986	C13:0A	G	A	Intergenic	1	?	?	g.13229960G>A	A	G	1.21734e-09	9.29504e-05	8.45003e-06	8.18089e-06	9.67012e-05	8.91459	0.0629005	0.0102322	0.000137516	3.86165	8.45003e-06	0.0431	0.818074	0.0770349	C13:0A
S22_13229960	22	13229960	13229960	rs465957986	C13:0D	G	A	Intergenic	1	?	?	g.13229960G>A	A	G	1.56092e-06	0.119184	0.00243233	0.00242538	0.0286689	5.80662	0.0606334	0.0125329	0.000635191	3.1971	0.00243233	0.02714	0.818074	0.0770349	C13:0D
S10_13297516	10	13297516	13297516	ss1850089038	C13:0A	A	G	Intergenic	1	?	?	g.13297516A>G	G	A	0.00011426	1	0.039656	0.039656	0.468749	3.94211	0.0704232	0.0181669	0.00287473	2.5414	0.039656	0.0175954	0.994055	0.0197368	C13:0A
S10_13297516	10	13297516	13297516	ss1850089038	C13:0D	A	G	Intergenic	1	?	?	g.13297516A>G	G	A	5.17289e-05	1	0.0203596	0.0203596	0.240658	4.28627	0.0801197	0.0196915	0.00253422	2.59616	0.0203596	0.0193496	0.994055	0.0197368	C13:0D
S18_13637284	18	13637284	13637284	ss1850190210	C13:0A	C	A	Intronic	3	SPIRE2	NM_001205387	g.13637284C>A	A	C	0.000313435	1	0.0759757	0.0759757	0.898061	3.50385	0.0805448	0.022256	0.00411892	2.38522	0.0759757	0.0153706	0.995244	0.0155317	C13:0A
S18_13637284	18	13637284	13637284	ss1850190210	C13:0D	C	A	Intronic	3	SPIRE2	NM_001205387	g.13637284C>A	A	C	0.000313435	1	0.0573917	0.0573917	0.678392	3.50385	0.0805448	0.022256	0.00545478	2.26322	0.0573917	0.0153706	0.995244	0.0155317	C13:0D
S7_13820352	7	13820352	13820352	ss1850052352	C13:0A	A	C	Intronic	3	YIPF2	NM_001101094	g.13820352A>C	C	A	6.10952e-08	0.00466492	0.000129581	0.000129581	0.0015317	7.21399	0.0856958	0.0156812	0.000464934	3.33261	0.000129581	0.0343725	0.952438	0.0237203	C13:0A
S7_13820352	7	13820352	13820352	ss1850052352	C13:0D	A	C	Intronic	3	YIPF2	NM_001101094	g.13820352A>C	C	A	0.000764358	1	0.0948984	0.0946148	1	3.1167	0.0649749	0.0192359	0.00804793	2.09432	0.0948984	0.0134164	0.952438	0.0237203	C13:0D
S9_14772201	9	14772201	14772201	rs479295480	C13:0A	A	C	Intergenic	1	?	?	g.14772201A>C	C	A	0.000361585	1	0.0812024	0.0811001	0.958633	3.44179	0.0655652	0.0183078	0.00444634	2.352	0.0812024	0.0150565	0.990488	0.0198079	C13:0A
S9_14772201	9	14772201	14772201	rs479295480	C13:0D	A	C	Intergenic	1	?	?	g.14772201A>C	C	A	0.000139168	1	0.0361434	0.0361434	0.427228	3.85646	0.0760509	0.0198705	0.00384389	2.41523	0.0361434	0.0171598	0.990488	0.0198079	C13:0D
S7_14842237	7	14842237	14842237	rs446599869	C13:0A	G	C	Intergenic	1	?	?	g.14842237G>C	C	G	0.00017127	1	0.0516891	0.0515494	0.609333	3.76632	0.0771233	0.02043	0.00330692	2.48058	0.0516891	0.0167017	0.994055	0.0173445	C13:0A
S7_14842237	7	14842237	14842237	rs446599869	C13:0D	G	C	Intergenic	1	?	?	g.14842237G>C	C	G	0.00017127	1	0.0409948	0.0409083	0.483552	3.76632	0.0771233	0.02043	0.00417131	2.37973	0.0409948	0.0167017	0.994055	0.0173445	C13:0D
S5_15369674	5	15369674	15369674	ss1850023284	C13:0A	A	C	Intergenic	1	?	?	g.15369674A>C	C	A	0.000353156	1	0.0804933	0.0798112	0.943398	3.45203	0.0641406	0.0178788	0.00438085	2.35844	0.0804933	0.0151084	0.942925	0.0189155	C13:0A
S5_15369674	5	15369674	15369674	ss1850023284	C13:0D	A	C	Intergenic	1	?	?	g.15369674A>C	C	A	6.80518e-05	1	0.0231969	0.0231969	0.274195	4.16716	0.0825299	0.0206165	0.00292712	2.53356	0.0231969	0.0187419	0.942925	0.0189155	C13:0D
S12_15502407	12	15502407	15502407	ss1850118786	C13:0A	A	C	Intergenic	1	?	?	g.15502407A>C	C	A	0.000145679	1	0.0473333	0.0473333	0.559498	3.8366	0.0567012	0.0148594	0.00307118	2.51269	0.0473333	0.0170588	0.959572	0.0334572	C13:0A
S12_15502407	12	15502407	15502407	ss1850118786	C13:0D	A	C	Intergenic	1	?	?	g.15502407A>C	C	A	6.94673e-05	1	0.0232639	0.0232105	0.274357	4.15822	0.061141	0.0152924	0.0029795	2.52586	0.0232639	0.0186963	0.959572	0.0334572	C13:0D
S22_15607172	22	15607172	15607172	rs109559015	C13:0A	C	T	Intergenic	1	?	?	g.15607172C>T	T	C	1.5224e-08	0.00116243	4.47089e-05	4.47089e-05	0.000528476	7.81747	0.0831571	0.0145502	0.000333966	3.4763	4.47089e-05	0.0374724	0.851367	0.0223464	C13:0A
S22_15607172	22	15607172	15607172	rs109559015	C13:0D	C	T	Intergenic	1	?	?	g.15607172C>T	T	C	3.47451e-07	0.0265296	0.0011054	0.00107965	0.0127618	6.45911	0.130497	0.0254037	0.000307773	3.51177	0.0011054	0.0304928	0.851367	0.0223464	C13:0D
S22_15908036	22	15908036	15908036	ss1850237232	C13:0A	T	G	Intronic	3	ANO10	NM_001102169	g.15908036T>G	G	T	6.17153e-09	0.000471227	2.04881e-05	1.98309e-05	0.000234409	8.20961	0.0972422	0.016558	0.000294676	3.53065	2.04881e-05	0.0394853	0.925089	0.0199229	C13:0A
S22_15908036	22	15908036	15908036	ss1850237232	C13:0D	T	G	Intronic	3	ANO10	NM_001102169	g.15908036T>G	G	T	0.000715808	1	0.0918581	0.0916951	1	3.1452	0.0716052	0.0210849	0.007786	2.10869	0.0918581	0.0135599	0.925089	0.0199229	C13:0D
S13_16015693	13	16015693	16015693	ss1850128834	C13:0A	G	A	Intergenic	1	?	?	g.16015693G>A	A	G	0.000269915	1	0.0693919	0.0692525	0.81859	3.56877	0.067276	0.0183908	0.00388318	2.41081	0.0693919	0.0156994	0.991677	0.0227818	C13:0A
S13_16015693	13	16015693	16015693	ss1850128834	C13:0D	G	A	Intergenic	1	?	?	g.16015693G>A	A	G	0.000269915	1	0.0535309	0.0534006	0.631215	3.56877	0.067276	0.0183908	0.00503569	2.29794	0.0535309	0.0156994	0.991677	0.0227818	C13:0D
S23_16087806	23	16087806	16087806	rs455705166	C13:0A	C	G	Coding	7	FRS3	NM_001098918	g.16087806C>G	G	C	0.000511125	1	0.0978119	0.0978119	1	3.29147	0.0565042	0.0161975	0.00521904	2.28241	0.0978119	0.0142971	0.995244	0.025687	C13:0A
S23_16087806	23	16087806	16087806	rs455705166	C13:0D	C	G	Coding	7	FRS3	NM_001098918	g.16087806C>G	G	C	0.000798586	1	0.0972505	0.0972505	1	3.09768	0.0585391	0.0173936	0.00820509	2.08592	0.0972505	0.0133207	0.995244	0.025687	C13:0D
S13_17472677	13	17472677	17472677	ss1850129127	C13:0A	T	G	Intergenic	1	?	?	g.17472677T>G	G	T	0.000112174	1	0.0391098	0.0391098	0.462292	3.95011	0.0775984	0.0199943	0.00286163	2.54339	0.0391098	0.0176362	1	0.0178359	C13:0A
S13_17472677	13	17472677	17472677	ss1850129127	C13:0D	T	G	Intergenic	1	?	?	g.17472677T>G	G	T	0.000112174	1	0.0313738	0.0313738	0.370849	3.95011	0.0775984	0.0199943	0.00356886	2.44747	0.0313738	0.0176362	1	0.0178359	C13:0D
S22_17926790	22	17926790	17926790	rs449600643	C13:0A	C	T	Intronic	3	SRGAP3	NM_001192966	g.17926790C>T	T	C	0.00015682	1	0.0496846	0.0496846	0.587291	3.8046	0.0721878	0.0190103	0.00314976	2.50172	0.0496846	0.0168962	0.984542	0.0163043	C13:0A
S22_17926790	22	17926790	17926790	rs449600643	C13:0D	C	T	Intronic	3	SRGAP3	NM_001192966	g.17926790C>T	T	C	6.1144e-06	0.466865	0.00555792	0.00554677	0.0655649	5.21365	0.106726	0.0234487	0.00109358	2.96115	0.00555792	0.0240961	0.984542	0.0163043	C13:0D
S15_18776099	15	18776099	18776099	ss1850153707	C13:0A	A	C	Intronic	3	ARHGAP20	NM_001206733	g.18776099A>C	C	A	1.21122e-06	0.092483	0.00159453	0.00159453	0.018848	5.91678	0.0993373	0.0203163	0.000753061	3.12317	0.00159453	0.0277059	0.998811	0.0160714	C13:0A
S15_18776099	15	18776099	18776099	ss1850153707	C13:0D	A	C	Intronic	3	ARHGAP20	NM_001206733	g.18776099A>C	C	A	7.48531e-07	0.0571541	0.001681	0.001681	0.0198701	6.12579	0.107314	0.0215223	0.00043874	3.35779	0.001681	0.0287798	0.998811	0.0160714	C13:0D
S21_18796739	21	18796739	18796739	rs472053704	C13:0A	C	T	Intronic	3	NTRK3	NM_001206483	g.18796739C>T	T	C	0.000170512	1	0.0516646	0.0515494	0.609333	3.76824	0.043289	0.0114638	0.00329382	2.4823	0.0516646	0.0167115	0.969084	0.0472393	C13:0A
S21_18796739	21	18796739	18796739	rs472053704	C13:0D	C	T	Intronic	3	NTRK3	NM_001206483	g.18796739C>T	T	C	3.15236e-06	0.240698	0.00370305	0.00370305	0.0437714	5.50136	0.0672369	0.014329	0.000844738	3.07328	0.00370305	0.0255725	0.969084	0.0472393	C13:0D
S18_19257324	18	19257324	19257324	ss1850191142	C13:0A	A	C	Intergenic	1	?	?	g.19257324A>C	C	A	6.96117e-05	1	0.0293658	0.0293658	0.347114	4.15732	0.0842959	0.0210864	0.00236396	2.62636	0.0293658	0.0186917	1	0.0160523	C13:0A
S18_19257324	18	19257324	19257324	ss1850191142	C13:0D	A	C	Intergenic	1	?	?	g.19257324A>C	C	A	6.96117e-05	1	0.0232105	0.0232105	0.274357	4.15732	0.0842959	0.0210864	0.0029926	2.52395	0.0232105	0.0186917	1	0.0160523	C13:0D
S23_19455463	23	19455463	19455463	rs380916472	C13:0A	A	G	Intergenic	1	?	?	g.19455463A>G	G	A	3.9237e-10	2.99594e-05	3.74493e-06	3.74493e-06	4.42665e-05	9.4063	0.100426	0.0158584	9.82254e-05	4.00778	3.74493e-06	0.0456177	0.86088	0.0179558	C13:0A
S23_19455463	23	19455463	19455463	rs380916472	C13:0D	A	G	Intergenic	1	?	?	g.19455463A>G	G	A	2.56341e-08	0.00195729	0.000163108	0.000163108	0.00192799	7.59118	0.152033	0.0270403	0.000150612	3.82214	0.000163108	0.0363103	0.86088	0.0179558	C13:0D
S14_19537559	14	19537559	19537559	ss1850146430	C13:0A	T	G	Intergenic	1	?	?	g.19537559T>G	G	T	0.000126813	1	0.0430349	0.0430349	0.508688	3.89683	0.0695155	0.0180533	0.00294021	2.53162	0.0430349	0.0173651	0.982164	0.0199758	C13:0A
S14_19537559	14	19537559	19537559	ss1850146430	C13:0D	T	G	Intergenic	1	?	?	g.19537559T>G	G	T	1.75314e-05	1	0.0105403	0.0105403	0.12459	4.75618	0.0850472	0.0196904	0.00165673	2.78075	0.0105403	0.0217519	0.982164	0.0199758	C13:0D
S23_19808158	23	19808158	19808158	ss1850248868	C13:0A	T	G	Intronic	3	CLIC5	NM_174276	g.19808158T>G	G	T	0.000179682	1	0.0527678	0.0527678	0.623735	3.7455	0.0521896	0.0138697	0.0033986	2.4687	0.0527678	0.0165959	0.946492	0.0351759	C13:0A
S23_19808158	23	19808158	19808158	ss1850248868	C13:0D	T	G	Intronic	3	CLIC5	NM_174276	g.19808158T>G	G	T	9.69258e-05	1	0.0284645	0.0284645	0.336461	4.01356	0.0604502	0.0154326	0.0033986	2.4687	0.0284645	0.0179592	0.946492	0.0351759	C13:0D
S26_20314642	26	20314642	20314642	ss1850276521	C13:0A	T	G	Intronic	3	CRTAC1	NM_001191289, NM_001205325	g.20314642T>G	G	T	8.78827e-05	1	0.0333845	0.0333845	0.394617	4.0561	0.0630009	0.0159858	0.00262589	2.58072	0.0333845	0.0181758	0.93698	0.0291878	C13:0A
S26_20314642	26	20314642	20314642	ss1850276521	C13:0D	T	G	Intronic	3	CRTAC1	NM_001191289, NM_001205325	g.20314642T>G	G	T	5.8706e-05	1	0.0215505	0.0215505	0.254735	4.23132	0.0667711	0.0165333	0.00271757	2.56582	0.0215505	0.0190692	0.93698	0.0291878	C13:0D
S7_20360657	7	20360657	20360657	rs463966486	C13:0A	T	G	Intergenic	1	?	?	g.20360657T>G	G	T	5.11403e-05	1	0.023523	0.023523	0.278051	4.29124	0.0651235	0.0159951	0.00216751	2.66404	0.023523	0.019375	0.980975	0.0260606	C13:0A
S7_20360657	7	20360657	20360657	rs463966486	C13:0D	T	G	Intergenic	1	?	?	g.20360657T>G	G	T	8.31314e-05	1	0.0256984	0.0256984	0.303764	4.08023	0.0678466	0.0171564	0.00322834	2.49102	0.0256984	0.0182988	0.980975	0.0260606	C13:0D
S19_20637836	19	20637836	20637836	rs440076881	C13:0A	A	C	Intergenic	1	?	?	g.20637836A>C	C	A	0.000351682	1	0.0806387	0.0798112	0.943398	3.45385	0.0746804	0.0208102	0.00435466	2.36105	0.0806387	0.0151176	0.998811	0.0154762	C13:0A
S19_20637836	19	20637836	20637836	rs440076881	C13:0D	A	C	Intergenic	1	?	?	g.20637836A>C	C	A	6.94224e-05	1	0.0233513	0.0232105	0.274357	4.1585	0.0883437	0.0220954	0.00296641	2.52777	0.0233513	0.0186978	0.998811	0.0154762	C13:0D
S27_20703564	27	20703564	20703564	ss1850285438	C13:0A	A	C	Intronic	3	ASAH1	NM_001075459	g.20703564A>C	C	A	0.000220811	1	0.0610871	0.0610871	0.722072	3.65598	0.0606468	0.0163463	0.00360815	2.44272	0.0610871	0.0161416	0.833532	0.0256776	C13:0A
S27_20703564	27	20703564	20703564	ss1850285438	C13:0D	A	C	Intronic	3	ASAH1	NM_001075459	g.20703564A>C	C	A	0.000390839	1	0.064875	0.0644743	0.76211	3.408	0.0683232	0.0191887	0.00601794	2.22055	0.064875	0.0148857	0.833532	0.0256776	C13:0D
S22_21864923	22	21864923	21864923	ss1850238016	C13:0A	A	C	Intronic	3	EDEM1	NM_001103092	g.21864923A>C	C	A	0.000230008	1	0.0627224	0.0627224	0.741402	3.63826	0.0677767	0.01832	0.00366053	2.43646	0.0627224	0.0160517	1	0.020214	C13:0A
S22_21864923	22	21864923	21864923	ss1850238016	C13:0D	A	C	Intronic	3	EDEM1	NM_001103092	g.21864923A>C	C	A	0.000168456	1	0.0407039	0.0407039	0.481136	3.77351	0.0720073	0.0190535	0.00413201	2.38384	0.0407039	0.0167382	1	0.020214	C13:0D
S2_21994429	2	21994429	21994429	ss1849977680	C13:0A	A	C	Intergenic	1	?	?	g.21994429A>C	C	A	0.000448362	1	0.0917821	0.0909881	1	3.34837	0.072967	0.0207067	0.00487853	2.31171	0.0917821	0.0145843	1	0.0154578	C13:0A
S2_21994429	2	21994429	21994429	ss1849977680	C13:0D	A	C	Intergenic	1	?	?	g.21994429A>C	C	A	8.1627e-05	1	0.0255436	0.0255436	0.301934	4.08817	0.086718	0.0219037	0.00318905	2.49634	0.0255436	0.0183392	1	0.0154578	C13:0D
S27_22677310	27	22677310	22677310	ss1850285626	C13:0A	A	C	Intergenic	1	?	?	g.22677310A>C	C	A	4.62865e-05	1	0.0225108	0.0225108	0.266087	4.33455	0.073794	0.0180201	0.00204964	2.68832	0.0225108	0.0195961	0.995244	0.020908	C13:0A
S27_22677310	27	22677310	22677310	ss1850285626	C13:0D	A	C	Intergenic	1	?	?	g.22677310A>C	C	A	5.47036e-05	1	0.0207806	0.0207806	0.245634	4.26198	0.0757981	0.0186905	0.00262589	2.58072	0.0207806	0.0192257	0.995244	0.020908	C13:0D
S15_22737932	15	22737932	22737932	ss1850154343	C13:0A	T	A	Intergenic	1	?	?	g.22737932T>A	A	T	0.000389798	1	0.0852808	0.0850367	1	3.40916	0.0716613	0.0201222	0.00456421	2.34063	0.0852808	0.0148915	1	0.0166468	C13:0A
S15_22737932	15	22737932	22737932	ss1850154343	C13:0D	T	A	Intergenic	1	?	?	g.22737932T>A	A	T	0.000111061	1	0.0311767	0.0311767	0.36852	3.95444	0.0821967	0.0211656	0.00355576	2.44907	0.0311767	0.0176582	1	0.0166468	C13:0D
S14_23097744	14	23097744	23097744	ss1850146893	C13:0A	T	G	Intronic	3	LYN	NM_001177740	g.23097744T>G	G	T	1.26895e-12	9.68906e-08	3.22969e-08	3.22969e-08	3.81761e-07	11.8966	0.135695	0.0188264	3.27418e-05	4.4849	3.22969e-08	0.0583101	1	0.0166468	C13:0A
S14_23097744	14	23097744	23097744	ss1850146893	C13:0D	T	G	Intronic	3	LYN	NM_001177740	g.23097744T>G	G	T	3.44351e-05	1	0.0158391	0.0158391	0.187224	4.463	0.0890312	0.0213787	0.00216751	2.66404	0.0158391	0.0202522	1	0.0166468	C13:0D
S21_23133639	21	23133639	23133639	ss1850226852	C13:0A	A	C	Intergenic	1	?	?	g.23133639A>C	C	A	3.0325e-05	1	0.0165391	0.0165391	0.195498	4.5182	0.0891821	0.0212643	0.00182699	2.73826	0.0165391	0.0205344	1	0.0160523	C13:0A
S21_23133639	21	23133639	23133639	ss1850226852	C13:0D	A	C	Intergenic	1	?	?	g.23133639A>C	C	A	3.0325e-05	1	0.0144717	0.0144717	0.171061	4.5182	0.0891821	0.0212643	0.00208893	2.68008	0.0144717	0.0205344	1	0.0160523	C13:0D
S30_23159424	X	23159424	23159424	ss1850307901	C13:0A	G	C	Intergenic	1	?	?	g.23159424G>C	C	G	1.26266e-05	0.964107	0.0101485	0.0101485	0.119959	4.89871	0.0798793	0.0181845	0.00123764	2.90741	0.0101485	0.0224818	0.979786	0.0230583	C13:0A
S30_23159424	X	23159424	23159424	ss1850307901	C13:0D	G	C	Intergenic	1	?	?	g.23159424G>C	C	G	1.26266e-05	0.964107	0.0081704	0.0081704	0.0965771	4.89871	0.0798793	0.0181845	0.00153886	2.8128	0.0081704	0.0224818	0.979786	0.0230583	C13:0D
S25_23425778	25	23425778	23425778	ss1850268922	C13:0A	T	G	Intergenic	1	?	?	g.23425778T>G	G	T	0.000105201	1	0.037361	0.037361	0.441621	3.97798	-0.0323137	0.00829217	0.00280925	2.55141	0.037361	0.017778	0.969084	0.484049	C13:0A
S25_23425778	25	23425778	23425778	ss1850268922	C13:0D	T	G	Intergenic	1	?	?	g.23425778T>G	G	T	4.27961e-05	1	0.0184616	0.0184616	0.218222	4.3686	-0.0482504	0.0117295	0.00231157	2.63609	0.0184616	0.0197699	0.969084	0.484049	C13:0D
S27_23622701	27	23622701	23622701	rs457040797	C13:0A	G	T	Intergenic	1	?	?	g.23622701G>T	T	G	0.000172014	1	0.0517093	0.0515494	0.609333	3.76444	0.0718359	0.0190349	0.00332002	2.47886	0.0517093	0.0166921	1	0.020214	C13:0A
S27_23622701	27	23622701	23622701	rs457040797	C13:0D	G	T	Intergenic	1	?	?	g.23622701G>T	T	G	0.000172014	1	0.0409164	0.0409083	0.483552	3.76444	0.0718359	0.0190349	0.0041975	2.37701	0.0409164	0.0166921	1	0.020214	C13:0D
S29_23780259	29	23780259	23780259	rs479692515	C13:0A	G	T	Intergenic	1	?	?	g.23780259G>T	T	G	0.000481254	1	0.0942208	0.0941321	1	3.31763	0.040264	0.0114884	0.00510117	2.29233	0.0942208	0.0144291	0.915577	0.0402597	C13:0A
S29_23780259	29	23780259	23780259	rs479692515	C13:0D	G	T	Intergenic	1	?	?	g.23780259G>T	T	G	3.947e-05	1	0.0173203	0.0173203	0.204732	4.40373	0.0684343	0.0165597	0.00227228	2.64354	0.0173203	0.0199494	0.915577	0.0402597	C13:0D
S23_23962138	23	23962138	23962138	rs381171486	C13:0A	G	A	Intergenic	1	?	?	g.23962138G>A	A	G	0.000409366	1	0.0868254	0.0868254	1	3.38789	0.0525674	0.0148151	0.00470827	2.32714	0.0868254	0.014784	0.997622	0.033969	C13:0A
S23_23962138	23	23962138	23962138	rs381171486	C13:0D	G	A	Intergenic	1	?	?	g.23962138G>A	A	G	0.000163602	1	0.040038	0.040038	0.473264	3.78621	0.057573	0.0152044	0.00407963	2.38938	0.040038	0.0168027	0.997622	0.033969	C13:0D
S3_24389390	3	24389390	24389390	rs133719518	C13:0A	T	C	Intergenic	1	?	?	g.24389390T>C	C	T	3.03808e-06	0.231973	0.00322184	0.00322184	0.0380834	5.5174	0.0758439	0.0161366	0.000936415	3.02853	0.00322184	0.0256548	0.766944	0.0193798	C13:0A
S3_24389390	3	24389390	24389390	rs133719518	C13:0D	T	C	Intergenic	1	?	?	g.24389390T>C	C	T	0.000102299	1	0.0294756	0.0294756	0.348413	3.99013	0.109551	0.0280629	0.00346408	2.46041	0.0294756	0.0178399	0.766944	0.0193798	C13:0D
S4_25347312	4	25347312	25347312	ss1850010163	C13:0A	T	G	Intergenic	1	?	?	g.25347312T>G	G	T	0.000398927	1	0.0858031	0.0858031	1	3.39911	0.0744654	0.0209459	0.00464279	2.33322	0.0858031	0.0148407	0.997622	0.0160906	C13:0A
S4_25347312	4	25347312	25347312	ss1850010163	C13:0D	T	G	Intergenic	1	?	?	g.25347312T>G	G	T	0.000398927	1	0.0650857	0.0650857	0.769337	3.39911	0.0744654	0.0209459	0.00612272	2.21306	0.0650857	0.0148407	0.997622	0.0160906	C13:0D
S21_25828977	21	25828977	25828977	ss1850227236	C13:0A	T	G	Upstream	2	MTHFS	NM_001075616	g.25828977T>G	G	T	0.000452357	1	0.091375	0.0909881	1	3.34452	0.0669721	0.0190184	0.00494401	2.30592	0.091375	0.0145649	1	0.0184304	C13:0A
S21_25828977	21	25828977	25828977	ss1850227236	C13:0D	T	G	Upstream	2	MTHFS	NM_001075616	g.25828977T>G	G	T	0.00027941	1	0.0542859	0.0541118	0.639621	3.55376	0.0729016	0.0199779	0.00514046	2.289	0.0542859	0.0156234	1	0.0184304	C13:0D
S26_26020006	26	26020006	26020006	ss1850277658	C13:0A	T	G	Intronic	3	SORCS3	NM_001205986	g.26020006T>G	G	T	3.93381e-05	1	0.0198918	0.0198918	0.235129	4.40519	0.0849067	0.0205418	0.00197106	2.7053	0.0198918	0.0199568	0.991677	0.0155875	C13:0A
S26_26020006	26	26020006	26020006	ss1850277658	C13:0D	T	G	Intronic	3	SORCS3	NM_001205986	g.26020006T>G	G	T	1.82834e-05	1	0.0107387	0.0107387	0.126935	4.73794	0.0936448	0.0217287	0.00169603	2.77057	0.0107387	0.0216585	0.991677	0.0155875	C13:0D
S28_26755462	28	26755462	26755462	ss1850292733	C13:0A	T	C	Intronic	3	SLC29A3	NM_001080223	g.26755462T>C	C	T	1.55807e-05	1	0.0114391	0.0113264	0.133882	4.80741	0.0821043	0.018893	0.00135551	2.8679	0.0114391	0.0220142	0.996433	0.0173031	C13:0A
S28_26755462	28	26755462	26755462	ss1850292733	C13:0D	T	C	Intronic	3	SLC29A3	NM_001080223	g.26755462T>C	C	T	1.54981e-06	0.118336	0.00246533	0.00242538	0.0286689	5.80972	0.100285	0.0207226	0.000622094	3.20614	0.00246533	0.0271559	0.996433	0.0173031	C13:0D
S23_26901540	23	26901540	26901540	rs476571766	C13:0A	T	G	Coding	7	CCHCR1	NM_001024536	g.26901540T>G	G	T	0.000263469	1	0.0688945	0.0688945	0.814359	3.57927	0.0611367	0.0166839	0.00381769	2.4182	0.0688945	0.0157526	0.933413	0.0273885	C13:0A
S23_26901540	23	26901540	26901540	rs476571766	C13:0D	T	G	Coding	7	CCHCR1	NM_001024536	g.26901540T>G	G	T	0.000263469	1	0.0532201	0.0531446	0.628189	3.57927	0.0611367	0.0166839	0.00494401	2.30592	0.0532201	0.0157526	0.933413	0.0273885	C13:0D
S15_26901670	15	26901670	26901670	ss1850155256	C13:0A	A	C	Intergenic	1	?	?	g.26901670A>C	C	A	2.64694e-06	0.202107	0.00301653	0.00294733	0.0348385	5.57726	0.0764664	0.0161699	0.000870932	3.06002	0.00301653	0.0259621	0.926278	0.0282413	C13:0A
S15_26901670	15	26901670	26901670	ss1850155256	C13:0D	A	C	Intergenic	1	?	?	g.26901670A>C	C	A	1.69675e-06	0.129555	0.0025403	0.0025403	0.0300273	5.77038	0.0806821	0.016736	0.000661384	3.17955	0.0025403	0.0269539	0.926278	0.0282413	C13:0D
S29_27105806	29	27105806	27105806	ss1850298871	C13:0A	T	C	Intronic	3	PTPN5	NM_001102293	g.27105806T>C	C	T	2.77605e-05	1	0.0158183	0.0158183	0.186978	4.55657	0.0796417	0.0188975	0.00174841	2.75736	0.0158183	0.0207306	1	0.019025	C13:0A
S29_27105806	29	27105806	27105806	ss1850298871	C13:0D	T	C	Intronic	3	PTPN5	NM_001102293	g.27105806T>C	C	T	1.69462e-05	1	0.0102692	0.0102692	0.121386	4.77093	0.0852905	0.0197118	0.00164364	2.78419	0.0102692	0.0218274	1	0.019025	C13:0D
S7_27317844	7	27317844	27317844	rs211355375	C13:0A	T	C	Intergenic	1	?	?	g.27317844T>C	C	T	0.000519411	1	0.0991491	0.0989559	1	3.28449	0.0625394	0.0179501	0.00523214	2.28132	0.0991491	0.0142618	0.908442	0.0150524	C13:0A
S7_27317844	7	27317844	27317844	rs211355375	C13:0D	T	C	Intergenic	1	?	?	g.27317844T>C	C	T	4.43875e-08	0.00338921	0.000260708	0.000260708	0.00308167	7.35274	0.150699	0.0272842	0.000163709	3.78593	0.000260708	0.0350854	0.908442	0.0150524	C13:0D
S22_27775516	22	27775516	27775516	ss1850238451	C13:0A	T	G	Intergenic	1	?	?	g.27775516T>G	G	T	0.000374318	1	0.0828436	0.0828436	0.979242	3.42676	0.0601538	0.01684	0.00451182	2.34565	0.0828436	0.0149805	1	0.0219976	C13:0A
S22_27775516	22	27775516	27775516	ss1850238451	C13:0D	T	G	Intergenic	1	?	?	g.27775516T>G	G	T	6.42191e-05	1	0.0227012	0.0227012	0.268336	4.19234	0.0757104	0.0188473	0.00282234	2.54939	0.0227012	0.0188703	1	0.0219976	C13:0D
S6_27790633	6	27790633	27790633	ss1850039365	C13:0A	A	C	Intronic	3	TSPAN5	NM_001076119	g.27790633A>C	C	A	0.000396008	1	0.0856578	0.0854185	1	3.4023	0.0763874	0.0214747	0.00461659	2.33568	0.0856578	0.0148568	1	0.0160523	C13:0A
S6_27790633	6	27790633	27790633	ss1850039365	C13:0D	A	C	Intronic	3	TSPAN5	NM_001076119	g.27790633A>C	C	A	0.000396008	1	0.0648867	0.0648867	0.766985	3.4023	0.0763874	0.0214747	0.00609652	2.21492	0.0648867	0.0148568	1	0.0160523	C13:0D
S15_28069523	15	28069523	28069523	rs445261236	C13:0A	T	G	Intronic	3	C2CD2L	NM_001105358	g.28069523T>G	G	T	8.99156e-05	1	0.0336544	0.0336544	0.397808	4.04616	0.0750046	0.0190587	0.00266518	2.57427	0.0336544	0.0181253	0.991677	0.0197842	C13:0A
S15_28069523	15	28069523	28069523	rs445261236	C13:0D	T	G	Intronic	3	C2CD2L	NM_001105358	g.28069523T>G	G	T	8.99156e-05	1	0.0271364	0.0271364	0.320762	4.04616	0.0750046	0.0190587	0.00330692	2.48058	0.0271364	0.0181253	0.991677	0.0197842	C13:0D
S23_28291131	23	28291131	28291131	rs207528710	C13:0A	C	T	Intergenic	1	?	?	g.28291131C>T	T	C	1.04778e-07	0.0080003	0.000200008	0.000200008	0.00236416	6.97973	0.0684546	0.0127595	0.00051732	3.28624	0.000200008	0.0331686	0.963139	0.0395062	C13:0A
S23_28291131	23	28291131	28291131	rs207528710	C13:0D	C	T	Intergenic	1	?	?	g.28291131C>T	T	C	0.000269958	1	0.0534006	0.0534006	0.631215	3.5687	0.0570039	0.015583	0.00504879	2.29681	0.0534006	0.0156991	0.963139	0.0395062	C13:0D
S22_28831375	22	28831375	28831375	ss1850238545	C13:0A	T	G	Intergenic	1	?	?	g.28831375T>G	G	T	6.90101e-05	1	0.0292737	0.0292737	0.346026	4.16109	0.0836151	0.0209052	0.00235086	2.62877	0.0292737	0.018711	0.997622	0.0160906	C13:0A
S22_28831375	22	28831375	28831375	ss1850238545	C13:0D	T	G	Intergenic	1	?	?	g.28831375T>G	G	T	6.90101e-05	1	0.0233153	0.0232105	0.274357	4.16109	0.0836151	0.0209052	0.00295331	2.52969	0.0233153	0.018711	0.997622	0.0160906	C13:0D
S23_29050060	23	29050060	29050060	rs463379173	C13:0A	C	T	Intergenic	1	?	?	g.29050060C>T	T	C	0.000293082	1	0.0743463	0.0743463	0.878801	3.53301	0.0498879	0.0137182	0.00393556	2.40499	0.0743463	0.0155183	0.978597	0.0297691	C13:0A
S23_29050060	23	29050060	29050060	rs463379173	C13:0D	C	T	Intergenic	1	?	?	g.29050060C>T	T	C	8.49332e-06	0.648507	0.00661742	0.00661742	0.0782204	5.07092	0.079249	0.017689	0.00127693	2.89383	0.00661742	0.0233643	0.978597	0.0297691	C13:0D
S5_29416331	5	29416331	29416331	rs471212184	C13:0A	A	C	Coding	7	TARBP2	NM_001075678	g.29416331A>C	C	A	8.48434e-05	1	0.0327183	0.0327183	0.386742	4.07138	0.0748906	0.0189614	0.0025866	2.58727	0.0327183	0.0182537	1	0.0178359	C13:0A
S5_29416331	5	29416331	29416331	rs471212184	C13:0D	A	C	Coding	7	TARBP2	NM_001075678	g.29416331A>C	C	A	4.39368e-05	1	0.0186377	0.0186377	0.220305	4.35717	0.0860553	0.0209514	0.00235086	2.62877	0.0186377	0.0197116	1	0.0178359	C13:0D
S20_29901822	20	29901822	29901822	rs383044471	C13:0A	C	T	Intergenic	1	?	?	g.29901822C>T	T	C	0.000300897	1	0.0745942	0.0745942	0.881731	3.52158	0.0558384	0.0153836	0.00402724	2.39499	0.0745942	0.0154604	0.989298	0.0276442	C13:0A
S20_29901822	20	29901822	29901822	rs383044471	C13:0D	C	T	Intergenic	1	?	?	g.29901822C>T	T	C	0.00024629	1	0.0509633	0.0508987	0.601642	3.60855	0.0646016	0.0175456	0.00482614	2.3164	0.0509633	0.0159011	0.989298	0.0276442	C13:0D
S20_30077226	20	30077226	30077226	ss1850217448	C13:0A	T	G	Intronic	3	PARP8	NM_001192298	g.30077226T>G	G	T	3.46309e-05	1	0.0182362	0.0182362	0.215558	4.46054	0.0767214	0.0184287	0.00189248	2.72297	0.0182362	0.0202396	0.972652	0.0171149	C13:0A
S20_30077226	20	30077226	30077226	ss1850217448	C13:0D	T	G	Intronic	3	PARP8	NM_001192298	g.30077226T>G	G	T	9.71667e-07	0.0741917	0.00185479	0.00185479	0.0219243	6.01248	0.105898	0.0214629	0.00051732	3.28624	0.00185479	0.0281976	0.972652	0.0171149	C13:0D
S24_30427268	24	30427268	30427268	rs475604060	C13:0A	T	C	Intronic	3	CHST9	NM_001075879	g.30427268T>C	C	T	1.80645e-05	1	0.0118907	0.0118087	0.139584	4.74317	0.0651631	0.0151105	0.00151267	2.82026	0.0118907	0.0216853	0.973841	0.02442	C13:0A
S24_30427268	24	30427268	30427268	rs475604060	C13:0D	T	C	Intronic	3	CHST9	NM_001075879	g.30427268T>C	C	T	1.14212e-05	0.872063	0.00792785	0.00788589	0.0932142	4.94229	0.0859971	0.0194785	0.00143409	2.84342	0.00792785	0.022705	0.973841	0.02442	C13:0D
S5_30449774	5	30449774	30449774	ss1850024722	C13:0A	T	G	Intronic	3	KRT86	NM_001193068	g.30449774T>G	G	T	2.08184e-06	0.158959	0.00252316	0.00252316	0.0298247	5.68155	0.0898859	0.0188094	0.000818545	3.08696	0.00252316	0.0264977	0.994055	0.0203349	C13:0A
S5_30449774	5	30449774	30449774	ss1850024722	C13:0D	T	G	Intronic	3	KRT86	NM_001193068	g.30449774T>G	G	T	2.08184e-06	0.158959	0.00274067	0.00274067	0.0323957	5.68155	0.0898859	0.0188094	0.000753061	3.12317	0.00274067	0.0264977	0.994055	0.0203349	C13:0D
S20_30891088	20	30891088	30891088	rs385374006	C13:0A	A	T	Intronic	3	HCN1	NM_001206580	g.30891088A>T	T	A	0.000141262	1	0.046292	0.046292	0.547189	3.84998	0.0600756	0.0157119	0.00304499	2.51641	0.046292	0.0171268	1	0.0321046	C13:0A
S20_30891088	20	30891088	30891088	rs385374006	C13:0D	A	T	Intronic	3	HCN1	NM_001206580	g.30891088A>T	T	A	0.000141262	1	0.0364393	0.0363908	0.430152	3.84998	0.0600756	0.0157119	0.00387008	2.41228	0.0364393	0.0171268	1	0.0321046	C13:0D
S2_31455611	2	31455611	31455611	ss1849978610	C13:0A	A	C	Intergenic	1	?	?	g.31455611A>C	C	A	9.37168e-05	1	0.0344026	0.0344026	0.406652	4.02818	0.0743346	0.0189372	0.00271757	2.56582	0.0344026	0.0180337	0.998811	0.0196429	C13:0A
S2_31455611	2	31455611	31455611	ss1849978610	C13:0D	A	C	Intergenic	1	?	?	g.31455611A>C	C	A	9.37168e-05	1	0.0278434	0.0278434	0.329119	4.02818	0.0743346	0.0189372	0.00335931	2.47375	0.0278434	0.0180337	0.998811	0.0196429	C13:0D
S4_33231042	4	33231042	33231042	ss1850010757	C13:0A	T	G	Intergenic	1	?	?	g.33231042T>G	G	T	0.000357109	1	0.0804338	0.0804338	0.950757	3.4472	0.0725688	0.0202447	0.00443324	2.35328	0.0804338	0.0150839	1	0.0172414	C13:0A
S4_33231042	4	33231042	33231042	ss1850010757	C13:0D	T	G	Intergenic	1	?	?	g.33231042T>G	G	T	0.000357109	1	0.062396	0.062396	0.737544	3.4472	0.0725688	0.0202447	0.00571672	2.24285	0.062396	0.0150839	1	0.0172414	C13:0D
S16_33285447	16	33285447	33285447	ss1850166808	C13:0A	T	G	Intergenic	1	?	?	g.33285447T>G	G	T	0.000389287	1	0.0854138	0.0850367	1	3.40973	0.0622757	0.0174851	0.00455111	2.34188	0.0854138	0.0148944	0.87396	0.0231293	C13:0A
S16_33285447	16	33285447	33285447	ss1850166808	C13:0D	T	G	Intergenic	1	?	?	g.33285447T>G	G	T	4.58406e-05	1	0.0187174	0.0187008	0.221051	4.33875	0.0805697	0.0196638	0.00244254	2.61216	0.0187174	0.0196175	0.87396	0.0231293	C13:0D
S29_33431711	29	33431711	33431711	ss1850299776	C13:0A	A	C	Intergenic	1	?	?	g.33431711A>C	C	A	0.000455276	1	0.0912405	0.0912405	1	3.34173	0.0441676	0.0125486	0.0049833	2.30248	0.0912405	0.0145508	0.963139	0.0530864	C13:0A
S29_33431711	29	33431711	33431711	ss1850299776	C13:0D	A	C	Intergenic	1	?	?	g.33431711A>C	C	A	0.000673458	1	0.0892741	0.0892741	1	3.17169	0.0436345	0.0127851	0.00753716	2.12279	0.0892741	0.0136932	0.963139	0.0530864	C13:0D
S15_33460221	15	33460221	33460221	ss1850156664	C13:0A	T	G	Intergenic	1	?	?	g.33460221T>G	G	T	0.000236945	1	0.0643842	0.0639901	0.756387	3.62535	0.0776418	0.0210301	0.00367363	2.4349	0.0643842	0.0159862	1	0.0160523	C13:0A
S15_33460221	15	33460221	33460221	ss1850156664	C13:0D	T	G	Intergenic	1	?	?	g.33460221T>G	G	T	0.000236945	1	0.0502555	0.0502555	0.594038	3.62535	0.0776418	0.0210301	0.00470827	2.32714	0.0502555	0.0159862	1	0.0160523	C13:0D
S28_34119720	28	34119720	34119720	rs441036317	C13:0A	G	A	Intergenic	1	?	?	g.34119720G>A	A	G	0.000246709	1	0.0656357	0.0656357	0.775838	3.60782	0.0638639	0.0173473	0.00375221	2.42571	0.0656357	0.0158973	0.998811	0.0208333	C13:0A
S28_34119720	28	34119720	34119720	rs441036317	C13:0D	G	A	Intergenic	1	?	?	g.34119720G>A	A	G	6.87849e-05	1	0.0233425	0.0232105	0.274357	4.16251	0.0750656	0.018764	0.00294021	2.53162	0.0233425	0.0187182	0.998811	0.0208333	C13:0D
S22_35768353	22	35768353	35768353	ss1850239256	C13:0A	T	C	Intronic	3	SLC25A26	NM_001103297	g.35768353T>C	C	T	7.46487e-05	1	0.0309772	0.0308726	0.364925	4.12698	0.0685884	0.01723	0.00240325	2.6192	0.0309772	0.0185371	0.998811	0.022619	C13:0A
S22_35768353	22	35768353	35768353	ss1850239256	C13:0D	T	C	Intronic	3	SLC25A26	NM_001103297	g.35768353T>C	C	T	5.38362e-05	1	0.0208663	0.0207645	0.245444	4.26893	0.0754288	0.018582	0.00257351	2.58947	0.0208663	0.0192611	0.998811	0.022619	C13:0D
S9_35899156	9	35899156	35899156	ss1850079408	C13:0A	A	C	Intergenic	1	?	?	g.35899156A>C	C	A	0.000215129	1	0.0603904	0.0603904	0.713837	3.6673	0.0806485	0.0216983	0.00355576	2.44907	0.0603904	0.016199	1	0.0154578	C13:0A
S9_35899156	9	35899156	35899156	ss1850079408	C13:0D	A	C	Intergenic	1	?	?	g.35899156A>C	C	A	0.000215129	1	0.0473377	0.0473377	0.55955	3.6673	0.0806485	0.0216983	0.00453801	2.34313	0.0473377	0.016199	1	0.0154578	C13:0D
S19_36839584	19	36839584	36839584	rs109906480	C13:0A	G	A	Intergenic	1	?	?	g.36839584G>A	A	G	5.10324e-05	1	0.0236156	0.023523	0.278051	4.29215	0.0692039	0.0169952	0.00215441	2.66667	0.0236156	0.0193796	0.995244	0.0232975	C13:0A
S19_36839584	19	36839584	36839584	rs109906480	C13:0D	G	A	Intergenic	1	?	?	g.36839584G>A	A	G	5.79776e-05	1	0.0214897	0.021479	0.25389	4.23674	0.0738068	0.018262	0.00269138	2.57003	0.0214897	0.0190968	0.995244	0.0232975	C13:0D
S6_37202386	6	37202386	37202386	rs439809778	C13:0A	G	A	Intergenic	1	?	?	g.37202386G>A	A	G	0.000189767	1	0.054885	0.0548175	0.647963	3.72178	0.0488445	0.0130289	0.00345099	2.46206	0.054885	0.0164755	0.87396	0.0360544	C13:0A
S6_37202386	6	37202386	37202386	rs439809778	C13:0D	G	A	Intergenic	1	?	?	g.37202386G>A	A	G	0.000255198	1	0.0519618	0.0519618	0.614208	3.59312	0.0631049	0.0171821	0.00490472	2.30939	0.0519618	0.0158228	0.87396	0.0360544	C13:0D
S23_37647071	23	37647071	37647071	rs210145358	C13:0A	C	A	Intergenic	1	?	?	g.37647071C>A	A	C	0.00029653	1	0.0744788	0.074393	0.879353	3.52793	0.030752	0.00846333	0.00397485	2.40068	0.0744788	0.0154925	0.947681	0.0959849	C13:0A
S23_37647071	23	37647071	37647071	rs210145358	C13:0D	C	A	Intergenic	1	?	?	g.37647071C>A	A	C	0.000293694	1	0.0555075	0.0555075	0.656119	3.5321	0.0383391	0.0105441	0.00528453	2.27699	0.0555075	0.0155137	0.947681	0.0959849	C13:0D
S19_37978129	19	37978129	37978129	ss1850206337	C13:0A	T	G	Intergenic	1	?	?	g.37978129T>G	G	T	1.85846e-08	0.00141903	5.06796e-05	5.06796e-05	0.000599052	7.73085	0.0932198	0.0164124	0.00036016	3.4435	5.06796e-05	0.0370276	0.963139	0.0166667	C13:0A
S19_37978129	19	37978129	37978129	ss1850206337	C13:0D	T	G	Intergenic	1	?	?	g.37978129T>G	G	T	2.0346e-05	1	0.0115076	0.0115076	0.136024	4.69152	0.111489	0.0260154	0.00176151	2.75412	0.0115076	0.0214209	0.963139	0.0166667	C13:0D
S3_38569345	3	38569345	38569345	rs109830820	C13:0A	T	C	Intronic	3	NTNG1	NM_001080369	g.38569345T>C	C	T	9.1049e-05	1	0.0339124	0.0337789	0.399279	4.04072	0.0441636	0.0112307	0.00267828	2.57214	0.0339124	0.0180975	0.950059	0.0544431	C13:0A
S3_38569345	3	38569345	38569345	rs109830820	C13:0D	T	C	Intronic	3	NTNG1	NM_001080369	g.38569345T>C	C	T	2.87611e-05	1	0.0138991	0.0138991	0.164292	4.54119	0.0558895	0.0132873	0.00206273	2.68556	0.0138991	0.0206519	0.950059	0.0544431	C13:0D
S27_39672264	27	39672264	39672264	rs436076521	C13:0A	G	A	Intergenic	1	?	?	g.39672264G>A	A	G	0.000218392	1	0.0606374	0.0606374	0.716757	3.66076	0.0434526	0.011703	0.00359505	2.4443	0.0606374	0.0161658	0.970273	0.0416667	C13:0A
S27_39672264	27	39672264	39672264	rs436076521	C13:0D	G	A	Intergenic	1	?	?	g.39672264G>A	A	G	1.1475e-05	0.87617	0.00789343	0.00788589	0.0932142	4.94025	0.0674224	0.0152749	0.00144719	2.83948	0.00789343	0.0226946	0.970273	0.0416667	C13:0D
S27_39672272	27	39672272	39672272	rs209059957	C13:0A	G	A	Intergenic	1	?	?	g.39672272G>A	A	G	7.502e-05	1	0.030963	0.0308726	0.364925	4.12482	0.0467575	0.0117495	0.00241634	2.61684	0.030963	0.0185261	0.971463	0.0410037	C13:0A
S27_39672272	27	39672272	39672272	rs209059957	C13:0D	G	A	Intergenic	1	?	?	g.39672272G>A	A	G	2.04984e-06	0.156515	0.00274588	0.00274067	0.0323957	5.68828	0.0735528	0.0153813	0.000739965	3.13079	0.00274588	0.0265322	0.971463	0.0410037	C13:0D
S25_39770206	25	39770206	39770206	ss1850272336	C13:0A	G	T	Intronic	3	CCZ1	NM_001075492	g.39770206G>T	T	G	0.000467804	1	0.0925367	0.0925367	1	3.32994	0.0390503	0.0111178	0.00504879	2.29681	0.0925367	0.0144912	0.990488	0.0618247	C13:0A
S25_39770206	25	39770206	39770206	ss1850272336	C13:0D	G	T	Intronic	3	CCZ1	NM_001075492	g.39770206G>T	T	G	7.51707e-05	1	0.0246337	0.0245178	0.28981	4.12395	0.0461703	0.0116033	0.00304499	2.51641	0.0246337	0.0185216	0.990488	0.0618247	C13:0D
S27_40477802	27	40477802	40477802	rs382909795	C13:0A	G	A	Intronic	3	CSGALNACT1	NM_001102116	g.40477802G>A	A	G	3.15416e-06	0.240836	0.00329913	0.00329913	0.0389969	5.50112	0.075237	0.0160343	0.000949512	3.0225	0.00329913	0.0255712	0.996433	0.0190931	C13:0A
S27_40477802	27	40477802	40477802	rs382909795	C13:0D	G	A	Intronic	3	CSGALNACT1	NM_001102116	g.40477802G>A	A	G	6.75863e-09	0.000516055	5.73395e-05	5.49791e-05	0.000649873	8.17014	0.127016	0.0216857	0.000111322	3.95342	5.73395e-05	0.0392827	0.996433	0.0190931	C13:0D
S27_40477927	27	40477927	40477927	rs480959073	C13:0A	G	T	Intronic	3	CSGALNACT1	NM_001102116	g.40477927G>T	T	G	1.09212e-06	0.083389	0.00151616	0.00151616	0.0179216	5.96173	0.0816802	0.0166339	0.000713771	3.14644	0.00151616	0.0279368	0.994055	0.0179426	C13:0A
S27_40477927	27	40477927	40477927	rs480959073	C13:0D	G	T	Intronic	3	CSGALNACT1	NM_001102116	g.40477927G>T	T	G	1.32205e-07	0.0100945	0.000593797	0.000569848	0.00673581	6.87875	0.119161	0.0223926	0.000216096	3.66535	0.000593797	0.0326496	0.994055	0.0179426	C13:0D
S9_40502794	9	40502794	40502794	ss1850079693	C13:0A	T	G	Intronic	3	LAMA4	NM_001205965	g.40502794T>G	G	T	1.90876e-05	1	0.0123511	0.0123511	0.145995	4.71925	0.0825363	0.0191945	0.00153886	2.8128	0.0123511	0.0215628	1	0.0154578	C13:0A
S9_40502794	9	40502794	40502794	ss1850079693	C13:0D	T	G	Intronic	3	LAMA4	NM_001205965	g.40502794T>G	G	T	3.72682e-07	0.0284561	0.00109447	0.00109447	0.012937	6.42866	0.114616	0.0223715	0.000333966	3.4763	0.00109447	0.0303363	1	0.0154578	C13:0D
S27_40521975	27	40521975	40521975	rs109293093	C13:0A	C	T	Intergenic	1	?	?	g.40521975C>T	T	C	1.49811e-14	1.14388e-09	1.14388e-09	1.14388e-09	1.35211e-08	13.8245	0.129809	0.0165837	6.54836e-06	5.18387	1.14388e-09	0.0680569	0.787158	0.0166163	C13:0A
S27_40521975	27	40521975	40521975	rs109293093	C13:0D	C	T	Intergenic	1	?	?	g.40521975C>T	T	C	3.80407e-11	2.9046e-06	7.26149e-07	7.26149e-07	8.58335e-06	10.4198	0.19647	0.0293213	4.58385e-05	4.33877	7.26149e-07	0.0507957	0.787158	0.0166163	C13:0D
S27_40522096	27	40522096	40522096	rs136659301	C13:0A	G	A	Intergenic	1	?	?	g.40522096G>A	A	G	1.79524e-05	1	0.0119196	0.0118087	0.139584	4.74588	0.068832	0.015956	0.00149957	2.82403	0.0119196	0.0216991	0.903686	0.0164474	C13:0A
S27_40522096	27	40522096	40522096	rs136659301	C13:0D	G	A	Intergenic	1	?	?	g.40522096G>A	A	G	2.16321e-11	1.65172e-06	5.50573e-07	5.50573e-07	6.50798e-06	10.6649	0.185738	0.0273667	3.27418e-05	4.4849	5.50573e-07	0.0520457	0.903686	0.0164474	C13:0D
S27_40522098	27	40522098	40522098	rs134461061	C13:0A	G	A	Intergenic	1	?	?	g.40522098G>A	A	G	1.58672e-05	1	0.0114296	0.0113264	0.133882	4.7995	0.0692609	0.0159526	0.00136861	2.86372	0.0115385	0.0219737	0.921522	0.016129	C13:0A
S27_40522098	27	40522098	40522098	rs134461061	C13:0D	G	A	Intergenic	1	?	?	g.40522098G>A	A	G	1.77066e-11	1.35198e-06	6.75992e-07	5.50573e-07	6.50798e-06	10.7519	0.186517	0.0273587	6.54836e-06	5.18387	1.35198e-06	0.0524889	0.921522	0.016129	C13:0D
S27_40522125	27	40522125	40522125	rs137648760	C13:0A	G	A	Intergenic	1	?	?	g.40522125G>A	A	G	1.58672e-05	1	0.0114296	0.0113264	0.133882	4.7995	0.0692609	0.0159526	0.0013817	2.85959	0.0114296	0.0219737	0.921522	0.016129	C13:0A
S27_40522125	27	40522125	40522125	rs137648760	C13:0D	G	A	Intergenic	1	?	?	g.40522125G>A	A	G	1.77066e-11	1.35198e-06	6.75992e-07	5.50573e-07	6.50798e-06	10.7519	0.186517	0.0273587	1.96451e-05	4.70675	6.75992e-07	0.0524889	0.921522	0.016129	C13:0D
S23_40853384	23	40853384	40853384	ss1850250824	C13:0A	T	G	Intergenic	1	?	?	g.40853384T>G	G	T	0.000392023	1	0.0850367	0.0850367	1	3.40669	0.0680964	0.0191293	0.0046035	2.33691	0.0850367	0.014879	0.984542	0.0181159	C13:0A
S23_40853384	23	40853384	40853384	ss1850250824	C13:0D	T	G	Intergenic	1	?	?	g.40853384T>G	G	T	0.000250768	1	0.0511962	0.0511962	0.605158	3.60073	0.0774112	0.0210514	0.00489162	2.31055	0.0511962	0.0158614	0.984542	0.0181159	C13:0D
S21_41238630	21	41238630	41238630	ss1850314501	C13:0A	T	A	Intergenic	1	?	?	g.41238630T>A	A	T	0.000209363	1	0.0594271	0.0594271	0.702451	3.6791	0.0552669	0.0148415	0.00351647	2.45389	0.0594271	0.0162589	0.902497	0.0362319	C13:0A
S21_41238630	21	41238630	41238630	ss1850314501	C13:0D	T	A	Intergenic	1	?	?	g.41238630T>A	A	T	0.000209363	1	0.0466061	0.0466061	0.550902	3.6791	0.0552669	0.0148415	0.00448563	2.34818	0.0466061	0.0162589	0.902497	0.0362319	C13:0D
S5_41337120	5	41337120	41337120	ss1850026057	C13:0A	T	G	Intronic	3	PRICKLE1	NM_001102534	g.41337120T>G	G	T	8.33993e-05	1	0.0326562	0.0326562	0.386008	4.07884	0.067627	0.0171042	0.00254731	2.59392	0.0326562	0.0182917	0.967895	0.0239558	C13:0A
S5_41337120	5	41337120	41337120	ss1850026057	C13:0D	T	G	Intronic	3	PRICKLE1	NM_001102534	g.41337120T>G	G	T	4.38115e-05	1	0.0186884	0.0186377	0.220305	4.35841	0.0732228	0.0178242	0.00233776	2.6312	0.0186884	0.0197179	0.967895	0.0239558	C13:0D
S23_41421457	23	41421457	41421457	ss1850250995	C13:0A	A	C	Intergenic	1	?	?	g.41421457A>C	C	A	8.11108e-05	1	0.0324252	0.0324252	0.383278	4.09092	0.069696	0.0175974	0.00249493	2.60294	0.0324252	0.0183533	0.973841	0.02442	C13:0A
S23_41421457	23	41421457	41421457	ss1850250995	C13:0D	A	C	Intergenic	1	?	?	g.41421457A>C	C	A	8.11108e-05	1	0.0254865	0.0254865	0.30126	4.09092	0.069696	0.0175974	0.00317595	2.49813	0.0254865	0.0183533	0.973841	0.02442	C13:0D
S28_41433849	28	41433849	41433849	rs466502048	C13:0A	T	C	Intronic	3	GLUD1	NM_182652	g.41433849T>C	C	T	0.000165101	1	0.0510375	0.0510375	0.603282	3.78225	0.077078	0.0203678	0.00322834	2.49102	0.0510375	0.0167826	1	0.0154578	C13:0A
S28_41433849	28	41433849	41433849	rs466502048	C13:0D	T	C	Intronic	3	GLUD1	NM_182652	g.41433849T>C	C	T	0.000116792	1	0.0323104	0.0323104	0.381921	3.93259	0.0836459	0.0216082	0.00360815	2.44272	0.0323104	0.017547	1	0.0154578	C13:0D
S27_41880175	27	41880175	41880175	ss1850288263	C13:0A	T	G	Intergenic	1	?	?	g.41880175T>G	G	T	1.2476e-05	0.952602	0.0101341	0.0101341	0.119788	4.90393	0.088707	0.0201818	0.00122454	2.91203	0.0101341	0.0225085	1	0.0154578	C13:0A
S27_41880175	27	41880175	41880175	ss1850288263	C13:0D	T	G	Intergenic	1	?	?	g.41880175T>G	G	T	7.57941e-06	0.578726	0.00629049	0.00626567	0.0740626	5.12036	0.0959001	0.0212877	0.00119835	2.92142	0.00629049	0.0236178	1	0.0154578	C13:0D
S22_41985200	22	41985200	41985200	ss1850239969	C13:0A	T	G	Intronic	3	FHIT	NM_001040646	g.41985200T>G	G	T	0.000334671	1	0.0786271	0.0785548	0.928547	3.47538	0.0684733	0.0190112	0.00424989	2.37162	0.0786271	0.0152265	0.991677	0.0155875	C13:0A
S22_41985200	22	41985200	41985200	ss1850239969	C13:0D	T	G	Intronic	3	FHIT	NM_001040646	g.41985200T>G	G	T	2.13009e-05	1	0.0117857	0.0117857	0.139312	4.6716	0.0959903	0.0224535	0.0018008	2.74453	0.0117857	0.021319	0.991677	0.0155875	C13:0D
S28_42004219	28	42004219	42004219	rs478750303	C13:0A	A	C	Coding	7	RBP3	NM_174164	g.42004219A>C	C	A	3.65186e-05	1	0.0188404	0.0188404	0.222701	4.43749	0.0742347	0.0178845	0.00193177	2.71405	0.0188404	0.0201219	0.990488	0.0222089	C13:0A
S28_42004219	28	42004219	42004219	rs478750303	C13:0D	A	C	Coding	7	RBP3	NM_174164	g.42004219A>C	C	A	3.65186e-05	1	0.0166969	0.0166441	0.196739	4.43749	0.0742347	0.0178845	0.0021806	2.66142	0.0166969	0.0201219	0.990488	0.0222089	C13:0D
S27_42839214	27	42839214	42839214	ss1850288359	C13:0A	T	C	Intergenic	1	?	?	g.42839214T>C	C	T	0.000402306	1	0.0862867	0.0862867	1	3.39544	0.0593655	0.0167091	0.00465588	2.332	0.0862867	0.0148222	0.990488	0.0240096	C13:0A
S27_42839214	27	42839214	42839214	ss1850288359	C13:0D	T	C	Intergenic	1	?	?	g.42839214T>C	C	T	0.00019198	1	0.0436268	0.0435621	0.51492	3.71674	0.0678076	0.0181015	0.00439395	2.35714	0.0436268	0.0164499	0.990488	0.0240096	C13:0D
S15_42926919	15	42926919	42926919	ss1850157934	C13:0A	A	C	Intronic	3	STK33	NM_001075908	g.42926919A>C	C	A	1.3254e-05	1	0.0103266	0.0103023	0.121776	4.87765	0.0822184	0.018763	0.00127693	2.89383	0.0103266	0.0223739	0.996433	0.0190931	C13:0A
S15_42926919	15	42926919	42926919	ss1850157934	C13:0D	A	C	Intronic	3	STK33	NM_001075908	g.42926919A>C	C	A	7.41524e-06	0.566191	0.00622188	0.00622188	0.0735449	5.12987	0.0885438	0.019634	0.00118525	2.92619	0.00622188	0.0236665	0.996433	0.0190931	C13:0D
S5_43284101	5	43284101	43284101	rs135850615	C13:0A	A	G	Intronic	3	CNTN1	NM_174280	g.43284101A>G	G	A	5.73659e-06	0.438017	0.00521449	0.00521449	0.0616372	5.24135	0.0483659	0.0105945	0.00109358	2.96115	0.00521449	0.0242382	0.896552	0.051061	C13:0A
S5_43284101	5	43284101	43284101	rs135850615	C13:0D	A	G	Intronic	3	CNTN1	NM_174280	g.43284101A>G	G	A	0.000655456	1	0.0884228	0.0884228	1	3.18346	0.0507505	0.0148375	0.00740619	2.1304	0.0884228	0.0137525	0.896552	0.051061	C13:0D
S27_43452356	27	43452356	43452356	ss1850288456	C13:0A	T	G	Intergenic	1	?	?	g.43452356T>G	G	T	0.000505847	1	0.0977822	0.097553	1	3.29598	0.0640706	0.0183517	0.00516666	2.28679	0.0977822	0.0143198	0.93698	0.0203046	C13:0A
S27_43452356	27	43452356	43452356	ss1850288456	C13:0D	T	G	Intergenic	1	?	?	g.43452356T>G	G	T	0.000127888	1	0.0348747	0.0347561	0.41083	3.89317	0.0768936	0.0199804	0.00366053	2.43646	0.0348747	0.0173465	0.93698	0.0203046	C13:0D
S23_43866288	23	43866288	43866288	rs450279452	C13:0A	T	G	Intergenic	1	?	?	g.43866288T>G	G	T	0.000175489	1	0.0519358	0.0519358	0.613901	3.75575	0.0671137	0.0178075	0.00337241	2.47206	0.0519358	0.016648	0.992866	0.0155689	C13:0A
S23_43866288	23	43866288	43866288	rs450279452	C13:0D	T	G	Intergenic	1	?	?	g.43866288T>G	G	T	2.60405e-05	1	0.0130811	0.0130811	0.154623	4.58435	0.0984802	0.0232862	0.00198415	2.70242	0.0130811	0.0208726	0.992866	0.0155689	C13:0D
S29_43911453	29	43911453	43911453	rs132922154	C13:0A	A	C	Intronic	3	MACROD1	NM_001046509	g.43911453A>C	C	A	0.000458916	1	0.0917291	0.0917291	1	3.33827	0.0694863	0.0197541	0.0049964	2.30134	0.0917291	0.0145333	0.997622	0.0166865	C13:0A
S29_43911453	29	43911453	43911453	rs132922154	C13:0D	A	C	Intronic	3	MACROD1	NM_001046509	g.43911453A>C	C	A	0.000495557	1	0.0747791	0.0746621	0.882534	3.30491	0.0731715	0.0209251	0.00662039	2.17912	0.0747791	0.0143649	0.997622	0.0166865	C13:0D
S10_43953566	10	43953566	43953566	ss1850092548	C13:0A	C	G	Intergenic	1	?	?	g.43953566C>G	G	C	0.000164006	1	0.0511128	0.0510375	0.603282	3.78514	0.0495505	0.0130879	0.00320215	2.49456	0.0511128	0.0167973	0.927467	0.0423077	C13:0A
S10_43953566	10	43953566	43953566	ss1850092548	C13:0D	C	G	Intergenic	1	?	?	g.43953566C>G	G	C	0.000167505	1	0.0406027	0.0406027	0.479939	3.77597	0.0556527	0.0147204	0.00411892	2.38522	0.0406027	0.0167507	0.927467	0.0423077	C13:0D
S16_44241293	16	44241293	44241293	ss1850168773	C13:0A	A	C	Intronic	3	ACOT7	NM_001075682	g.44241293A>C	C	A	7.99094e-05	1	0.032283	0.032251	0.381219	4.0974	0.0776383	0.0195847	0.00246873	2.60753	0.032283	0.0183863	1	0.0160523	C13:0A
S16_44241293	16	44241293	44241293	ss1850168773	C13:0D	A	C	Intronic	3	ACOT7	NM_001075682	g.44241293A>C	C	A	4.76521e-06	0.363848	0.0048513	0.0048513	0.0573442	5.32192	0.0997601	0.0216637	0.000975706	3.01068	0.0048513	0.0246516	1	0.0160523	C13:0D
S27_44405943	27	44405943	44405943	rs481133824	C13:0A	C	T	Intergenic	1	?	?	g.44405943C>T	T	C	0.000387958	1	0.0853675	0.0850367	1	3.41122	0.040516	0.0113727	0.00453801	2.34313	0.0853675	0.0149019	0.998811	0.0571429	C13:0A
S27_44405943	27	44405943	44405943	rs481133824	C13:0D	C	T	Intergenic	1	?	?	g.44405943C>T	T	C	0.000109303	1	0.0307963	0.0307963	0.364024	3.96137	0.0479255	0.0123283	0.00354266	2.45067	0.0307963	0.0176935	0.998811	0.0571429	C13:0D
S29_44467997	29	44467997	44467997	ss1850302313	C13:0A	A	C	Intronic	3	NRXN2	NM_001192922	g.44467997A>C	C	A	0.000179538	1	0.0529291	0.0527678	0.623735	3.74584	0.0776017	0.0206221	0.0033855	2.47038	0.0529291	0.0165977	1	0.0160523	C13:0A
S29_44467997	29	44467997	44467997	ss1850302313	C13:0D	A	C	Intronic	3	NRXN2	NM_001192922	g.44467997A>C	C	A	6.38964e-05	1	0.0227982	0.0227012	0.268336	4.19452	0.0875581	0.02179	0.00279615	2.55344	0.0227982	0.0188815	1	0.0160523	C13:0D
S19_44670572	19	44670572	44670572	ss1850207671	C13:0A	G	C	Intronic	3	SOST	NM_001166514	g.44670572G>C	C	G	9.8663e-05	1	0.0358734	0.0358734	0.424037	4.00585	0.079318	0.020272	0.00274376	2.56165	0.0358734	0.0179199	1	0.0154578	C13:0A
S19_44670572	19	44670572	44670572	ss1850207671	C13:0D	G	C	Intronic	3	SOST	NM_001166514	g.44670572G>C	C	G	9.46282e-05	1	0.0278971	0.0278971	0.329754	4.02398	0.0889014	0.0226619	0.0033855	2.47038	0.0278971	0.0180123	1	0.0154578	C13:0D
S27_45305602	27	45305602	45305602	ss1850288766	C13:0A	T	G	Intronic	3	UBE2E2	NM_001191190	g.45305602T>G	G	G	0.000390674	1	0.0852284	0.0850367	1	3.40819	0.0762452	0.021413	0.0045773	2.33939	0.0852284	0.0148866	1	0.0154578	C13:0A
S27_45305602	27	45305602	45305602	ss1850288766	C13:0D	T	G	Intronic	3	UBE2E2	NM_001191190	g.45305602T>G	G	G	0.000390674	1	0.064989	0.0644743	0.76211	3.40819	0.0762452	0.021413	0.00600485	2.2215	0.064989	0.0148866	1	0.0154578	C13:0D
S29_45566049	29	45566049	45566049	ss1850302687	C13:0A	G	C	Coding	7	DKFZP761E198	NM_001014877	g.45566049G>C	C	T	2.35194e-06	0.179582	0.0027628	0.00274204	0.032412	5.62857	0.100494	0.0211411	0.000844738	3.07328	0.0027628	0.0262256	0.998811	0.0178571	C13:0A
S29_45566049	29	45566049	45566049	ss1850302687	C13:0D	G	C	Coding	7	DKFZP761E198	NM_001014877	g.45566049G>C	C	T	2.35194e-06	0.179582	0.00294397	0.00288699	0.0341253	5.62857	0.100494	0.0211411	0.000792352	3.10108	0.00294397	0.0262256	0.998811	0.0178571	C13:0D
S17_45602901	17	45602901	45602901	ss1850178662	C13:0A	T	G	Intergenic	1	?	?	g.45602901T>G	G	G	0.000242073	1	0.0648544	0.0647576	0.765459	3.61605	0.0727698	0.0197401	0.00372602	2.42876	0.0648544	0.0159391	1	0.0160523	C13:0A
S17_45602901	17	45602901	45602901	ss1850178662	C13:0D	T	G	Intergenic	1	?	?	g.45602901T>G	G	G	3.83598e-05	1	0.0171285	0.0171285	0.202465	4.41612	0.0907599	0.0219265	0.00223299	2.65111	0.0171285	0.0200127	1	0.0160523	C13:0D
S29_45731092	29	45731092	45731092	rs436614558	C13:0A	G	T	Coding	7	C29H11orf68	NM_001105480	g.45731092G>T	T	T	2.378e-05	1	0.0144105	0.0143051	0.169091	4.62379	0.0776853	0.0182791	0.00164364	2.78419	0.0144105	0.0210744	1	0.0172414	C13:0A
S29_45731092	29	45731092	45731092	rs436614558	C13:0D	G	T	Coding	7	C29H11orf68	NM_001105480	g.45731092G>T	T	A	2.03687e-06	0.155526	0.00277724	0.00274067	0.0323957	5.69104	0.101162	0.021149	0.000726868	3.13854	0.00277724	0.0265464	1	0.0172414	C13:0D
S11_45883522	11	45883522	45883522	ss1850105270	C13:0A	A	C	Intergenic	1	?	?	g.45883522A>C	C	A	1.81336e-06	0.138459	0.00230765	0.00229179	0.0270898	5.74152	0.0966168	0.0200983	0.000779255	3.10832	0.00230765	0.0268056	0.984542	0.0157005	C13:0A
S11_45883522	11	45883522	45883522	ss1850105270	C13:0D	A	C	Intergenic	1	?	?	g.45883522A>C	C	A	3.17376e-07	0.0242332	0.00105362	0.00105362	0.0124542	6.49843	0.109515	0.0212465	0.000294676	3.53065	0.00105362	0.0306949	0.984542	0.0157005	C13:0D
S16_46013251	16	46013251	46013251	ss1850169311	C13:0A	A	C	Intergenic	1	?	?	g.46013251A>C	C	A	1.93368e-05	1	0.0124073	0.0124073	0.146658	4.71361	0.0839704	0.0195414	0.00155196	2.80912	0.0124073	0.021534	0.998811	0.0190476	C13:0A
S16_46013251	16	46013251	46013251	ss1850169311	C13:0D	A	C	Intergenic	1	?	?	g.46013251A>C	C	A	1.93368e-05	1	0.0111853	0.0111853	0.132215	4.71361	0.0839704	0.0195414	0.00172222	2.76391	0.0111853	0.021534	0.998811	0.0190476	C13:0D
S27_46332223	27	46332223	46332223	ss1850289039	C13:0A	A	C	Intergenic	1	?	?	g.46332223A>C	C	C	0.000482033	1	0.0941321	0.0941321	1	3.31692	0.0589825	0.0168314	0.00511427	2.29122	0.0941321	0.0144255	0.997622	0.022646	C13:0A
S27_46332223	27	46332223	46332223	ss1850289039	C13:0D	A	C	Intergenic	1	?	?	g.46332223A>C	C	C	0.00018371	1	0.0428966	0.0428966	0.507054	3.73587	0.0684053	0.0182065	0.00427608	2.36895	0.0428966	0.016547	0.997622	0.022646	C13:0D
S26_46502453	26	46502453	46502453	ss1850280485	C13:0A	C	T	Intronic	3	ADAM12	NM_001001156	g.46502453C>T	T	A	0.000140838	1	0.046352	0.046292	0.547189	3.85128	0.056837	0.0148619	0.00303189	2.51829	0.046352	0.0171334	0.985731	0.0343788	C13:0A
S26_46502453	26	46502453	46502453	ss1850280485	C13:0D	C	T	Intronic	3	ADAM12	NM_001001156	g.46502453C>T	T	A	5.66348e-05	1	0.0210944	0.0210944	0.249343	4.24692	0.0615849	0.0152168	0.00267828	2.57214	0.0210944	0.0191488	0.985731	0.0343788	C13:0D
S7_46602506	7	46602506	46602506	rs458162742	C13:0A	A	C	Intergenic	1	?	?	g.46602506A>C	C	A	0.000296385	1	0.0746881	0.074393	0.879353	3.52814	0.0631484	0.0173786	0.00396176	2.40211	0.0746881	0.0154936	0.98692	0.0204819	C13:0A
S7_46602506	7	46602506	46602506	rs458162742	C13:0D	A	C	Intergenic	1	?	?	g.46602506A>C	C	A	1.66841e-05	1	0.0101913	0.0101913	0.120465	4.7777	0.0852975	0.0196975	0.00163054	2.78767	0.0101913	0.021862	0.98692	0.0204819	C13:0D
S16_46735320	16	46735320	46735320	rs134281005	C13:0A	A	G	Intergenic	1	?	?	g.46735320A>G	G	A	0.000100759	1	0.0364617	0.0364617	0.430991	3.99672	0.0735971	0.0188347	0.00275686	2.55959	0.0364617	0.0178734	1	0.0208086	C13:0A
S16_46735320	16	46735320	46735320	rs134281005	C13:0D	A	G	Intergenic	1	?	?	g.46735320A>G	G	A	0.000100759	1	0.0292526	0.0292526	0.345776	3.99672	0.0735971	0.0188347	0.00343789	2.46371	0.0292526	0.0178734	1	0.0208086	C13:0D
S6_46801542	6	46801542	46801542	rs473169717	C13:0A	A	C	Intergenic	1	?	?	g.46801542A>C	C	G	4.26229e-05	1	0.0209966	0.0209966	0.248188	4.37036	0.0781993	0.0190056	0.00202344	2.69391	0.0209966	0.0197789	1	0.0184304	C13:0A
S6_46801542	6	46801542	46801542	rs473169717	C13:0D	A	C	Intergenic	1	?	?	g.46801542A>C	C	G	1.58823e-06	0.121269	0.00242538	0.00242538	0.0286689	5.79909	0.106052	0.0219369	0.000648288	3.18823	0.00242538	0.0271013	1	0.0184304	C13:0D
S16_46911374	16	46911374	46911374	rs449448619	C13:0A	G	C	Intergenic	1	?	?	g.46911374G>C	C	A	1.32067e-05	1	0.0103959	0.0103023	0.121776	4.87921	0.0914075	0.0208563	0.00126383	2.89831	0.0103959	0.0223818	0.998811	0.0154762	C13:0A
S16_46911374	16	46911374	46911374	rs449448619	C13:0D	G	C	Intergenic	1	?	?	g.46911374G>C	C	T	1.06876e-05	0.816052	0.0076986	0.0076986	0.0910003	4.97112	0.0975594	0.0220241	0.0013817	2.85959	0.0076986	0.0228528	0.998811	0.0154762	C13:0D
S29_47125722	29	47125722	47125722	ss1850303276	C13:0A	T	G	Intronic	3	TMEM134	NM_001080254	g.47125722T>G	G	T	8.42052e-05	1	0.0328035	0.0326698	0.386169	4.07466	0.0731928	0.0185229	0.00256041	2.59169	0.0328035	0.0182704	0.991677	0.0197842	C13:0A
S29_47125722	29	47125722	47125722	ss1850303276	C13:0D	T	G	Intronic	3	TMEM134	NM_001080254	g.47125722T>G	G	C	4.0261e-05	1	0.0175665	0.0175665	0.207642	4.39512	0.0801611	0.0194192	0.00228538	2.64104	0.0175665	0.0199054	0.991677	0.0197842	C13:0D
S29_47266050	29	47266050	47266050	ss1850303361	C13:0A	C	G	Intergenic	1	?	?	g.47266050C>G	G	C	1.12247e-05	0.857064	0.00931591	0.00931591	0.110118	4.94982	0.0795311	0.0179983	0.00119835	2.92142	0.00931591	0.0227436	0.833532	0.0164051	C13:0A
S29_47266050	29	47266050	47266050	ss1850303361	C13:0D	C	G	Intergenic	1	?	?	g.47266050C>G	G	C	7.20046e-09	0.000549791	5.49791e-05	5.49791e-05	0.000649873	8.14264	0.157082	0.0268692	0.000124419	3.90511	5.49791e-05	0.0391416	0.833532	0.0164051	C13:0D
S26_47430391	26	47430391	47430391	rs208573731	C13:0A	C	G	Intergenic	1	?	?	g.47430391C>G	G	A	6.04312e-06	0.461422	0.0054285	0.0054285	0.0641668	5.21874	0.0655535	0.0143947	0.00110667	2.95598	0.0054285	0.0241223	1	0.0368609	C13:0A
S26_47430391	26	47430391	47430391	rs208573731	C13:0D	C	G	Intergenic	1	?	?	g.47430391C>G	G	A	6.32709e-06	0.483105	0.0056175	0.0056175	0.0664009	5.1988	0.0670874	0.0147637	0.00111977	2.95087	0.0056175	0.02402	1	0.0368609	C13:0D
S15_47469624	15	47469624	47469624	ss1850158362	C13:0A	A	C	Intergenic	1	?	?	g.47469624A>C	C	T	0.000128225	1	0.0433212	0.0433212	0.512072	3.89203	0.0692844	0.0180062	0.00295331	2.52969	0.0433212	0.0173407	0.997622	0.0190703	C13:0A
S15_47469624	15	47469624	47469624	ss1850158362	C13:0D	A	C	Intergenic	1	?	?	g.47469624A>C	C	T	0.000107735	1	0.0306944	0.0306643	0.362463	3.96764	0.077028	0.0197964	0.00350337	2.45551	0.0306944	0.0177254	0.997622	0.0190703	C13:0D
S17_47845132	17	47845132	47845132	rs385697153	C13:0A	T	C	Intergenic	1	?	?	g.47845132T>C	C	G	8.41021e-07	0.0642162	0.00123493	0.00123493	0.0145973	6.07519	0.0557702	0.0112374	0.000674481	3.17103	0.00123493	0.0285198	0.994055	0.048445	C13:0A
S17_47845132	17	47845132	47845132	rs385697153	C13:0D	T	C	Intergenic	1	?	?	g.47845132T>C	C	A	1.27687e-08	0.000974957	8.86324e-05	8.86324e-05	0.00104767	7.89385	0.0846327	0.0147285	0.000137516	3.86165	8.86324e-05	0.0378646	0.994055	0.048445	C13:0D
S27_47966161	27	47966161	47966161	ss1850289371	C13:0A	T	C	Intergenic	1	?	?	g.47966161T>C	C	T	0.000169127	1	0.0516547	0.0515494	0.609333	3.77179	0.0624581	0.0165312	0.00326763	2.48577	0.0516547	0.0167295	0.96195	0.0234858	C13:0A
S27_47966161	27	47966161	47966161	ss1850289371	C13:0D	T	C	Intergenic	1	?	?	g.47966161T>C	C	G	5.02937e-05	1	0.0198973	0.0198973	0.235193	4.29849	0.0749781	0.0183976	0.00252112	2.59841	0.0198973	0.019412	0.96195	0.0234858	C13:0D
S17_48375531	17	48375531	48375531	rs443808893	C13:0A	T	G	Intronic	3	GPR133	NM_001034564	g.48375531T>G	G	G	1.10207e-05	0.841487	0.00924711	0.00924711	0.109304	4.95779	0.0880754	0.0199136	0.00118525	2.92619	0.00924711	0.0227845	0.965517	0.0184729	C13:0A
S17_48375531	17	48375531	48375531	rs443808893	C13:0D	T	G	Intronic	3	GPR133	NM_001034564	g.48375531T>G	G	C	1.10207e-05	0.841487	0.00786436	0.00786436	0.0929597	4.95779	0.0880754	0.0199136	0.0013948	2.85549	0.00786436	0.0227845	0.965517	0.0184729	C13:0D
S22_48906808	22	48906808	48906808	ss1850240865	C13:0A	A	C	Intronic	3	TMEM110	NM_001076117	g.48906808A>C	C	C	0.000140456	1	0.0464263	0.046292	0.547189	3.85246	0.0734232	0.0191955	0.00301879	2.52017	0.0464263	0.0171394	1	0.0178359	C13:0A
S22_48906808	22	48906808	48906808	ss1850240865	C13:0D	A	C	Intronic	3	TMEM110	NM_001076117	g.48906808A>C	C	C	7.68665e-05	1	0.0248692	0.0248047	0.2932	4.11426	0.0802349	0.0201917	0.00308428	2.51085	0.0248692	0.0184723	1	0.0178359	C13:0D
S29_48909484	29	48909484	48909484	rs207584486	C13:0A	C	T	Intergenic	1	?	?	g.48909484C>T	T	T	0.000449465	1	0.091517	0.0909881	1	3.3473	0.0520678	0.0147787	0.00490472	2.30939	0.091517	0.014579	0.989298	0.0324519	C13:0A
S29_48909484	29	48909484	48909484	rs207584486	C13:0D	C	T	Intergenic	1	?	?	g.48909484C>T	T	T	6.67197e-05	1	0.0233687	0.023184	0.274043	4.17575	0.066445	0.0165787	0.00284854	2.54538	0.0233687	0.0187857	0.989298	0.0324519	C13:0D
S23_49259135	23	49259135	49259135	ss1850252556	C13:0A	T	G	Intronic	3	FARS2	NM_001076805	g.49259135T>G	G	C	0.000168712	1	0.051735	0.0515494	0.609333	3.77285	0.0684521	0.0181147	0.00325453	2.48751	0.051735	0.0167349	0.970273	0.0202206	C13:0A
S23_49259135	23	49259135	49259135	ss1850252556	C13:0D	T	G	Intronic	3	FARS2	NM_001076805	g.49259135T>G	G	C	3.114e-05	1	0.0145871	0.0145871	0.172425	4.50668	0.0826981	0.0197472	0.00212822	2.67198	0.0145871	0.0204755	0.970273	0.0202206	C13:0D
S26_49309097	26	49309097	49309097	rs438495378	C13:0A	C	T	Intergenic	1	?	?	g.49309097C>T	T	A	0.00032995	1	0.077998	0.0779877	0.921843	3.48155	0.0548788	0.0152209	0.00422369	2.37431	0.077998	0.0152577	0.995244	0.0203106	C13:0A
S26_49309097	26	49309097	49309097	rs438495378	C13:0D	C	T	Intergenic	1	?	?	g.49309097C>T	T	T	1.25763e-06	0.0960261	0.00213391	0.00209887	0.0248095	5.90045	0.106831	0.021883	0.000582804	3.23448	0.00213391	0.027622	0.995244	0.0203106	C13:0D
S23_49551338	23	49551338	49551338	ss1850252694	C13:0A	T	G	Downstream	2	CDYL	NM_001102223	g.49551338T>G	G	A	0.00013629	1	0.0456422	0.0456422	0.539508	3.86554	0.073596	0.0192028	0.0029795	2.52586	0.0456422	0.0172059	1	0.0208086	C13:0A
S23_49551338	23	49551338	49551338	ss1850252694	C13:0D	T	G	Downstream	2	CDYL	NM_001102223	g.49551338T>G	G	A	0.00013629	1	0.0355168	0.0355168	0.419822	3.86554	0.073596	0.0192028	0.00383079	2.41671	0.0355168	0.0172059	1	0.0208086	C13:0D
S26_50161859	26	50161859	50161859	ss1850281536	C13:0A	A	C	Intergenic	1	?	?	g.50161859A>C	C	A	0.000340501	1	0.0795076	0.0793113	0.93749	3.46788	0.0675056	0.0187662	0.00427608	2.36895	0.0795076	0.0151885	0.965517	0.0203202	C13:0A
S26_50161859	26	50161859	50161859	ss1850281536	C13:0D	A	C	Intergenic	1	?	?	g.50161859A>C	C	T	0.000326978	1	0.0587445	0.0587445	0.694382	3.48548	0.0707346	0.0196056	0.00555956	2.25496	0.0587445	0.0152776	0.965517	0.0203202	C13:0D
S19_50994104	19	50994104	50994104	ss1850208990	C13:0A	T	G	Intronic	3	FN3KRP	NM_001076399	g.50994104T>G	G	A	0.000520991	1	0.0989559	0.0989559	1	3.28317	0.0748109	0.0214773	0.00525833	2.27915	0.0989559	0.0142552	1	0.0160523	C13:0A
S19_50994104	19	50994104	50994104	ss1850208990	C13:0D	T	G	Intronic	3	FN3KRP	NM_001076399	g.50994104T>G	G	A	0.000520991	1	0.0769444	0.0768484	0.908376	3.28317	0.0748109	0.0214773	0.00676446	2.16977	0.0769444	0.0142552	1	0.0160523	C13:0D
S23_51171523	23	51171523	51171523	ss1850253253	C13:0A	A	C	Intergenic	1	?	?	g.51171523A>C	C	C	9.60767e-06	0.733594	0.00824263	0.00824263	0.0974309	5.01738	0.0916042	0.0205708	0.00115906	2.93589	0.00824263	0.0230898	1	0.0172414	C13:0A
S23_51171523	23	51171523	51171523	ss1850253253	C13:0D	A	C	Intergenic	1	?	?	g.51171523A>C	C	C	9.60767e-06	0.733594	0.00712227	0.00712227	0.0841879	5.01738	0.0916042	0.0205708	0.00134241	2.87211	0.00712227	0.0230898	1	0.0172414	C13:0D
S29_51188175	29	51188175	51188175	rs208629926	C13:0A	C	A	Intergenic	1	?	?	g.51188175C>A	A	A	5.98419e-05	1	0.0265653	0.0265653	0.314011	4.22299	0.0651926	0.0161608	0.00223299	2.65111	0.0267206	0.0190267	1	0.0196195	C13:0A
S29_51188175	29	51188175	51188175	rs208629926	C13:0D	C	A	Intergenic	1	?	?	g.51188175C>A	A	A	2.52353e-05	1	0.0129318	0.0129318	0.152859	4.59799	0.0886923	0.0209361	0.00193177	2.71405	0.0130192	0.0209424	1	0.0196195	C13:0D
S29_51188181	29	51188181	51188181	rs210194893	C13:0A	A	T	Intergenic	1	?	?	g.51188181A>T	T	G	5.98419e-05	1	0.0265653	0.0265653	0.314011	4.22299	0.0651926	0.0161608	0.00224609	2.64857	0.0265653	0.0190267	1	0.0196195	C13:0A
S29_51188181	29	51188181	51188181	rs210194893	C13:0D	A	T	Intergenic	1	?	?	g.51188181A>T	T	T	2.52353e-05	1	0.0129318	0.0129318	0.152859	4.59799	0.0886923	0.0209361	0.00194486	2.71111	0.0129318	0.0209424	1	0.0196195	C13:0D
S10_51584086	10	51584086	51584086	rs457629303	C13:0A	T	G	Intergenic	1	?	?	g.51584086T>G	G	T	0.00031771	1	0.0767683	0.0766962	0.906577	3.49797	0.0590165	0.0163234	0.00413201	2.38384	0.0767683	0.0153408	0.890606	0.0246996	C13:0A
S10_51584086	10	51584086	51584086	rs457629303	C13:0D	T	G	Intergenic	1	?	?	g.51584086T>G	G	A	1.79238e-05	1	0.010692	0.010692	0.126383	4.74657	0.0820553	0.0190197	0.00166983	2.77733	0.010692	0.0217027	0.890606	0.0246996	C13:0D
S22_51625444	22	51625444	51625444	ss1850241728	C13:0A	A	G	Intergenic	1	?	?	g.51625444A>G	G	A	4.04215e-06	0.308638	0.00400829	0.00400829	0.0473794	5.39339	0.0871257	0.0187774	0.0010019	2.99918	0.00400829	0.0250183	0.980975	0.0181818	C13:0A
S22_51625444	22	51625444	51625444	ss1850241728	C13:0D	A	G	Intergenic	1	?	?	g.51625444A>G	G	A	6.05772e-06	0.462537	0.00557274	0.00554677	0.0655649	5.21769	0.0947584	0.0208102	0.00108048	2.96638	0.00557274	0.0241169	0.980975	0.0181818	C13:0D
S2_51748599	2	51748599	51748599	ss1849980014	C13:0A	A	C	Intergenic	1	?	?	g.51748599A>C	C	A	8.34739e-08	0.00637365	0.000167728	0.000167728	0.0019826	7.07845	0.0913458	0.0168931	0.000491127	3.30881	0.000167728	0.0336759	0.802616	0.017037	C13:0A
S2_51748599	2	51748599	51748599	ss1849980014	C13:0D	A	C	Intergenic	1	?	?	g.51748599A>C	C	A	5.41897e-06	0.413766	0.00530469	0.00530469	0.0627034	5.26608	0.132896	0.029033	0.001015	2.99354	0.00530469	0.0243651	0.802616	0.017037	C13:0D
S10_52258358	10	52258358	52258358	rs445032443	C13:0A	A	C	Intergenic	1	?	?	g.52258358A>C	C	C	1.36004e-05	1	0.0103846	0.0103648	0.122515	4.86645	0.0847595	0.0193684	0.00130312	2.88501	0.0103846	0.0223165	1	0.0160523	C13:0A
S10_52258358	10	52258358	52258358	rs445032443	C13:0D	A	C	Intergenic	1	?	?	g.52258358A>C	C	C	3.43515e-06	0.262291	0.0039741	0.00396718	0.0468936	5.46405	0.100591	0.0215199	0.000857835	3.0666	0.0039741	0.025381	1	0.0160523	C13:0D
S18_52315977	18	52315977	52315977	ss1850196538	C13:0A	C	T	Intergenic	1	?	?	g.52315977C>T	T	G	0.000325547	1	0.0774366	0.0774366	0.915329	3.48739	0.0385323	0.0106766	0.0041975	2.37701	0.0774366	0.0152873	0.967895	0.0687961	C13:0A
S18_52315977	18	52315977	52315977	ss1850196538	C13:0D	C	T	Intergenic	1	?	?	g.52315977C>T	T	T	4.78309e-05	1	0.0192217	0.0191302	0.226126	4.32029	0.0485128	0.0118691	0.00248183	2.60523	0.0192217	0.0195233	0.967895	0.0687961	C13:0D
S22_52380263	22	52380263	52380263	ss1850241922	C13:0A	T	C	Coding	7	CCDC51	NM_001015619	g.52380263T>C	C	C	0.000451292	1	0.0916447	0.0909881	1	3.34554	0.0647022	0.0183705	0.00491782	2.30823	0.0916447	0.0145701	0.970273	0.0220588	C13:0A
S22_52380263	22	52380263	52380263	ss1850241922	C13:0D	T	C	Coding	7	CCDC51	NM_001015619	g.52380263T>C	C	A	0.000451292	1	0.0710483	0.0707693	0.836519	3.34554	0.0647022	0.0183705	0.00634536	2.19754	0.0710483	0.0145701	0.970273	0.0220588	C13:0D
S24_53139762	24	53139762	53139762	ss1850261214	C13:0A	T	G	Intergenic	1	?	?	g.53139762T>G	G	G	0.000138246	1	0.0460952	0.0460952	0.544862	3.85935	0.0730227	0.019071	0.0029926	2.52395	0.0460952	0.0171745	1	0.0154578	C13:0A
S24_53139762	24	53139762	53139762	ss1850261214	C13:0D	T	G	Intergenic	1	?	?	g.53139762T>G	G	T	2.01719e-05	1	0.0114942	0.0114942	0.135866	4.69525	0.0963625	0.0224754	0.00174841	2.75736	0.0114942	0.02144	1	0.0154578	C13:0D
S19_53467401	19	53467401	53467401	ss1850209948	C13:0A	T	G	Intergenic	1	?	?	g.53467401T>G	G	G	4.88366e-05	1	0.023018	0.023018	0.272082	4.31125	0.0814154	0.0199431	0.00211512	2.67466	0.023018	0.0194771	1	0.0154578	C13:0A
S19_53467401	19	53467401	53467401	ss1850209948	C13:0D	T	G	Intergenic	1	?	?	g.53467401T>G	G	T	1.85494e-06	0.141634	0.00272373	0.00272373	0.0321955	5.73167	0.106543	0.0221846	0.000674481	3.17103	0.00272373	0.026755	1	0.0154578	C13:0D
S30_53835393	X	53835393	53835393	ss1850310279	C13:0A	T	G	Intergenic	1	?	?	g.53835393T>G	G	A	9.2564e-05	1	0.0341436	0.0341436	0.40359	4.03356	0.0684708	0.0174299	0.00270447	2.56792	0.0341436	0.018061	0.978597	0.0212637	C13:0A
S30_53835393	X	53835393	53835393	ss1850310279	C13:0D	T	G	Intergenic	1	?	?	g.53835393T>G	G	A	2.3626e-05	1	0.0123559	0.012327	0.145709	4.62661	0.0807743	0.0189993	0.00190557	2.71997	0.0123559	0.0210888	0.978597	0.0212637	C13:0D
S13_54780111	13	54780111	54780111	ss1850134562	C13:0A	A	C	Intergenic	1	?	?	g.54780111A>C	C	A	2.95294e-05	1	0.016221	0.016221	0.191738	4.52975	0.0565878	0.0134728	0.0018139	2.74139	0.016221	0.0205934	0.942925	0.0422446	C13:0A
S13_54780111	13	54780111	54780111	ss1850134562	C13:0D	A	C	Intergenic	1	?	?	g.54780111A>C	C	T	6.17478e-06	0.471475	0.00554677	0.00554677	0.0655649	5.20938	0.0649746	0.0142822	0.00110667	2.95598	0.00554677	0.0240743	0.942925	0.0422446	C13:0D
S17_55182337	17	55182337	55182337	ss1850180771	C13:0A	A	C	Intergenic	1	?	?	g.55182337A>C	C	A	5.3669e-06	0.409789	0.00505913	0.00505913	0.0598008	5.27028	0.0877692	0.0191657	0.00105429	2.97704	0.00505913	0.0243866	1	0.020214	C13:0A
S17_55182337	17	55182337	55182337	ss1850180771	C13:0D	A	C	Intergenic	1	?	?	g.55182337A>C	C	A	5.3669e-06	0.409789	0.00532194	0.00530469	0.0627034	5.27028	0.0877692	0.0191657	0.0010019	2.99918	0.00532194	0.0243866	1	0.020214	C13:0D
S5_55522743	5	55522743	55522743	ss1850027023	C13:0A	A	C	Intergenic	1	?	?	g.55522743A>C	C	A	0.00027028	1	0.0692525	0.0692525	0.81859	3.56819	0.0695547	0.0190155	0.00389627	2.40935	0.0692525	0.0156965	1	0.0172414	C13:0A
S5_55522743	5	55522743	55522743	ss1850027023	C13:0D	A	C	Intergenic	1	?	?	g.55522743A>C	C	A	4.4615e-05	1	0.0187175	0.0187008	0.221051	4.35052	0.0862353	0.0210137	0.00237705	2.62396	0.0187175	0.0196776	1	0.0172414	C13:0D
S16_55962754	16	55962754	55962754	rs463307097	C13:0A	A	C	Intergenic	1	?	?	g.55962754A>C	C	A	0.000148617	1	0.0480832	0.0480715	0.568223	3.82793	0.0732698	0.0192267	0.00308428	2.51085	0.0480832	0.0170147	0.997622	0.0196663	C13:0A
S16_55962754	16	55962754	55962754	rs463307097	C13:0D	A	C	Intergenic	1	?	?	g.55962754A>C	C	A	0.000148617	1	0.037451	0.0372671	0.440512	3.82793	0.0732698	0.0192267	0.00396176	2.40211	0.037451	0.0170147	0.997622	0.0196663	C13:0D
S18_56194023	18	56194023	56194023	rs436233545	C13:0A	A	C	Intergenic	1	?	?	g.56194023A>C	C	T	0.000328259	1	0.0778391	0.0778391	0.920087	3.48378	0.0644906	0.01788	0.0042106	2.37566	0.0778391	0.015269	0.98692	0.0210843	C13:0A
S18_56194023	18	56194023	56194023	rs436233545	C13:0D	A	C	Intergenic	1	?	?	g.56194023A>C	C	T	9.41826e-05	1	0.0278733	0.0278733	0.329473	4.02603	0.0757444	0.0193024	0.00337241	2.47206	0.0278733	0.0180227	0.98692	0.0210843	C13:0D
S21_57999857	21	57999857	57999857	rs449339302	C13:0A	A	C	UTR3	6	CHGA	NM_181005	g.57999857A>C	C	T	1.47325e-09	0.00011249	8.65308e-06	8.18089e-06	9.67012e-05	8.83172	0.11257	0.018407	0.000163709	3.78593	8.65308e-06	0.0426754	0.952438	0.0156055	C13:0A
S21_57999857	21	57999857	57999857	rs449339302	C13:0D	A	C	UTR3	6	CHGA	NM_181005	g.57999857A>C	C	C	0.000725978	1	0.092541	0.092541	1	3.13908	0.0826898	0.024377	0.00783839	2.10577	0.092541	0.013529	0.952438	0.0156055	C13:0D
S19_58476028	19	58476028	58476028	ss1850212038	C13:0A	C	G	Intronic	3	TTYH2	NM_001105626	g.58476028C>G	G	T	0.000349365	1	0.0810814	0.0798112	0.943398	3.45672	0.0546684	0.0152263	0.00430227	2.3663	0.0810814	0.0151321	0.957194	0.026087	C13:0A
S19_58476028	19	58476028	58476028	ss1850212038	C13:0D	C	G	Intronic	3	TTYH2	NM_001105626	g.58476028C>G	G	T	3.11243e-05	1	0.0146697	0.0145871	0.172425	4.5069	0.0754977	0.0180273	0.00211512	2.67466	0.0146697	0.0204766	0.957194	0.026087	C13:0D
S13_59116096	13	59116096	59116096	ss1850136056	C13:0A	T	G	Intronic	3	PMEPA1	NM_001078078	g.59116096T>G	G	A	0.000101643	1	0.0366084	0.0366084	0.432725	3.99292	0.0750756	0.0192237	0.00276996	2.55753	0.0366084	0.0178541	0.966706	0.0196802	C13:0A
S13_59116096	13	59116096	59116096	ss1850136056	C13:0D	T	G	Intronic	3	PMEPA1	NM_001078078	g.59116096T>G	G	A	5.82301e-05	1	0.021479	0.021479	0.25389	4.23485	0.0809518	0.020035	0.00270447	2.56792	0.021479	0.0190872	0.966706	0.0196802	C13:0D
S13_59248996	13	59248996	59248996	rs133891332	C13:0A	A	C	Intergenic	1	?	?	g.59248996A>C	C	A	1.07575e-05	0.821389	0.00912654	0.00912654	0.107879	4.96829	0.0799155	0.0180469	0.00117216	2.93101	0.00912654	0.0228383	0.997622	0.0190703	C13:0A
S13_59248996	13	59248996	59248996	rs133891332	C13:0D	A	C	Intergenic	1	?	?	g.59248996A>C	C	G	0.000297341	1	0.0559199	0.0558824	0.66055	3.52674	0.0723134	0.0199054	0.00531072	2.27485	0.0559199	0.0154865	0.997622	0.0190703	C13:0D
S18_60156920	18	60156920	60156920	ss1850198145	C13:0A	A	C	Intergenic	1	?	?	g.60156920A>C	C	A	0.00014984	1	0.0480715	0.0480715	0.568223	3.82437	0.067692	0.0177726	0.00311047	2.50717	0.0480715	0.0169967	0.985731	0.0235223	C13:0A
S18_60156920	18	60156920	60156920	ss1850198145	C13:0D	A	C	Intergenic	1	?	?	g.60156920A>C	C	G	0.00014984	1	0.0372671	0.0372671	0.440512	3.82437	0.067692	0.0177726	0.00401414	2.39641	0.0372671	0.0169967	0.985731	0.0235223	C13:0D
S18_61107277	18	61107277	61107277	rs137387012	C13:0A	T	G	Intergenic	1	?	?	g.61107277T>G	G	T	6.06275e-08	0.00462921	0.000132263	0.000129581	0.0015317	7.21733	0.079011	0.0144542	0.000451837	3.34502	0.000132263	0.0343896	0.806183	0.030236	C13:0A
S18_61107277	18	61107277	61107277	rs137387012	C13:0D	T	G	Intergenic	1	?	?	g.61107277T>G	G	A	5.41866e-05	1	0.020791	0.0207806	0.245634	4.26611	0.0811925	0.0200095	0.0025997	2.58508	0.020791	0.0192467	0.806183	0.030236	C13:0D
S1_61475488	1	61475488	61475488	ss1849963416	C13:0A	T	G	Intronic	3	LSAMP	NM_001205368	g.61475488T>G	G	C	0.000182465	1	0.053176	0.053176	0.62856	3.73882	0.0776322	0.0206527	0.00342479	2.46537	0.053176	0.016562	1	0.0154578	C13:0A
S1_61475488	1	61475488	61475488	ss1849963416	C13:0D	T	G	Intronic	3	LSAMP	NM_001205368	g.61475488T>G	G	C	0.000129274	1	0.0347561	0.0347561	0.41083	3.88849	0.0837052	0.0217656	0.00371292	2.43028	0.0347561	0.0173227	1	0.0154578	C13:0D
S24_61581996	24	61581996	61581996	rs383554046	C13:0A	C	A	Intergenic	1	?	?	g.61581996C>A	A	T	3.54586e-05	1	0.0185441	0.0185441	0.219198	4.45028	0.06997	0.0168292	0.00190557	2.71997	0.0185441	0.0201872	1	0.0184304	C13:0A
S24_61581996	24	61581996	61581996	rs383554046	C13:0D	C	A	Intergenic	1	?	?	g.61581996C>A	A	A	5.07094e-07	0.0387191	0.00129064	0.00129064	0.0152558	6.29491	0.111147	0.0219522	0.000386353	3.41302	0.00129064	0.0296489	1	0.0184304	C13:0D
S11_62359328	11	62359328	62359328	rs480084956	C13:0A	A	T	Intergenic	1	?	?	g.62359328A>T	T	T	0.000507217	1	0.097553	0.097553	1	3.29481	0.0586759	0.0168101	0.00519285	2.28459	0.097553	0.0143139	0.917955	0.0265544	C13:0A
S11_62359328	11	62359328	62359328	rs480084956	C13:0D	A	T	Intergenic	1	?	?	g.62359328A>T	T	T	0.000332571	1	0.0596091	0.0596091	0.704602	3.47812	0.0650452	0.018051	0.00557265	2.25394	0.0596091	0.0152403	0.917955	0.0265544	C13:0D
S17_62490338	17	62490338	62490338	1850181872	C13:0A	T	G	Intergenic	1	?	?	g.62490338T>G	G	A	0.000369856	1	0.0825741	0.0825741	0.976057	3.43197	0.0727425	0.020346	0.00447253	2.34945	0.0825741	0.0150069	1	0.0154578	C13:0A
S17_62490338	17	62490338	62490338	1850181872	C13:0D	T	G	Intergenic	1	?	?	g.62490338T>G	G	G	0.00010433	1	0.0298356	0.0298356	0.352668	3.98159	0.0841151	0.0215738	0.00349028	2.45714	0.0298356	0.0177964	1	0.0154578	C13:0D
S2_63026878	2	63026878	63026878	rs137635856	C13:0A	C	T	Intergenic	1	?	?	g.63026878C>T	T	A	0.000142308	1	0.0464357	0.0464357	0.548887	3.84677	0.0790369	0.0206809	0.00305808	2.51455	0.0464357	0.0171105	1	0.0172414	C13:0A
S2_63026878	2	63026878	63026878	rs137635856	C13:0D	C	T	Intergenic	1	?	?	g.63026878C>T	T	A	0.000142308	1	0.0364629	0.0364629	0.431005	3.84677	0.0790369	0.0206809	0.00389627	2.40935	0.0364629	0.0171105	1	0.0172414	C13:0D
S19_63483972	19	63483972	63483972	1850213316	C13:0A	A	C	Intronic	3	WIPI1	NM_001099040	g.63483972A>C	C	C	1.68323e-05	1	0.0115786	0.0114937	0.13586	4.77386	0.0784769	0.0181307	0.00144719	2.83948	0.0115786	0.0218424	0.979786	0.0212379	C13:0A
S19_63483972	19	63483972	63483972	1850213316	C13:0D	A	C	Intronic	3	WIPI1	NM_001099040	g.63483972A>C	C	C	4.28105e-06	0.32688	0.00460394	0.00460394	0.0544203	5.36845	0.0872433	0.0188522	0.000923319	3.03465	0.00460394	0.0248903	0.979786	0.0212379	C13:0D
S24_63491889	24	63491889	63491889	rs434011730	C13:0A	C	G	Intergenic	1	?	?	g.63491889C>G	G	G	1.76943e-05	1	0.0118513	0.0118087	0.139584	4.75217	0.0754726	0.0174821	0.00147338	2.83168	0.0119562	0.0217313	0.989298	0.0174279	C13:0A
S24_63491889	24	63491889	63491889	rs434011730	C13:0D	C	G	Intergenic	1	?	?	g.63491889C>G	G	G	4.22225e-07	0.032239	0.00111169	0.00111169	0.0131406	6.37446	0.11374	0.0223063	0.00036016	3.4435	0.00115139	0.0300577	0.989298	0.0174279	C13:0D
S24_63491920	24	63491920	63491920	rs464654640	C13:0A	G	A	Intergenic	1	?	?	g.63491920G>A	A	G	1.76943e-05	1	0.0118513	0.0118087	0.139584	4.75217	0.0754726	0.0174821	0.00148648	2.82784	0.0118513	0.0217313	0.989298	0.0174279	C13:0A
S24_63491920	24	63491920	63491920	rs464654640	C13:0D	G	A	Intergenic	1	?	?	g.63491920G>A	A	G	4.22225e-07	0.032239	0.00111169	0.00111169	0.0131406	6.37446	0.11374	0.0223063	0.000373256	3.42799	0.00111169	0.0300577	0.989298	0.0174279	C13:0D
S18_63512386	18	63512386	63512386	1850198804	C13:0A	G	C	Intergenic	1	?	?	g.63512386G>C	C	C	0.000289381	1	0.0736523	0.0736523	0.870597	3.53853	0.0704356	0.0193507	0.00392247	2.40644	0.0736523	0.0155462	0.991677	0.0179856	C13:0A
S18_63512386	18	63512386	63512386	1850198804	C13:0D	G	C	Intergenic	1	?	?	g.63512386G>C	C	A	9.74799e-05	1	0.0285175	0.0285175	0.337088	4.01108	0.0798972	0.0204046	0.0034117	2.46703	0.0285175	0.0179466	0.991677	0.0179856	C13:0D
S18_64193842	18	64193842	64193842	1850198955	C13:0A	A	C	Intergenic	1	?	?	g.64193842A>C	C	T	5.8709e-05	1	0.026369	0.026369	0.311691	4.2313	0.0706123	0.0174845	0.00221989	2.65367	0.026369	0.0190691	0.992866	0.0161677	C13:0A
S18_64193842	18	64193842	64193842	1850198955	C13:0D	A	C	Intergenic	1	?	?	g.64193842A>C	C	A	7.15395e-07	0.054624	0.00165527	0.00165527	0.0195659	6.14545	0.113154	0.0226527	0.000425643	3.37095	0.00165527	0.0288808	0.992866	0.0161677	C13:0D
S13_65005690	13	65005690	65005690	1850137549	C13:0A	T	G	Intergenic	1	?	?	g.65005690T>G	G	G	2.74745e-05	1	0.015773	0.015773	0.186443	4.56107	0.0852461	0.0202159	0.00173532	2.76062	0.015773	0.0207536	1	0.0172414	C13:0A
S13_65005690	13	65005690	65005690	1850137549	C13:0D	T	G	Intergenic	1	?	?	g.65005690T>G	G	A	2.74745e-05	1	0.0134475	0.0134475	0.158955	4.56107	0.0852461	0.0202159	0.00203654	2.69111	0.0134475	0.0207536	1	0.0172414	C13:0D
S21_65126271	21	65126271	65126271	rs209872748	C13:0A	A	G	Intronic	3	EVL	NM_001192084	g.65126271A>G	G	C	5.06007e-05	1	0.0237032	0.023523	0.278051	4.29584	0.0319538	0.0078434	0.00212822	2.67198	0.0237032	0.0193985	0.888228	0.109772	C13:0A
S21_65126271	21	65126271	65126271	rs209872748	C13:0D	A	G	Intronic	3	EVL	NM_001192084	g.65126271A>G	G	C	0.000583738	1	0.0814831	0.0813765	0.961901	3.23378	0.0362859	0.0105108	0.00715736	2.14525	0.0814831	0.0140061	0.888228	0.109772	C13:0D
S14_65380422	14	65380422	65380422	rs136759944	C13:0A	C	T	Intronic	3	CPQ	NM_001076248	g.65380422C>T	T	T	1.88282e-09	0.000143763	9.58417e-06	9.58417e-06	0.000113288	8.72519	0.0807159	0.0132874	0.000189902	3.72147	9.58417e-06	0.0421295	0.882283	0.0262803	C13:0A
S14_65380422	14	65380422	65380422	rs136759944	C13:0D	C	T	Intronic	3	CPQ	NM_001076248	g.65380422C>T	T	T	1.26446e-06	0.0965482	0.00209887	0.00209887	0.0248095	5.89809	0.107415	0.0220076	0.000595901	3.22483	0.00209887	0.0276099	0.882283	0.0262803	C13:0D
S21_65391255	21	65391255	65391255	1850232943	C13:0A	T	G	Intronic	3	WDR25	NM_001206428	g.65391255T>G	G	C	1.6618e-05	1	0.0115352	0.0114937	0.13586	4.77942	0.0821439	0.0189653	0.00143409	2.84342	0.0115352	0.0218708	0.998811	0.0202381	C13:0A
S21_65391255	21	65391255	65391255	1850232943	C13:0D	T	G	Intronic	3	WDR25	NM_001206428	g.65391255T>G	G	C	1.6618e-05	1	0.0102328	0.0101913	0.120465	4.77942	0.0821439	0.0189653	0.00161744	2.79117	0.0102328	0.0218708	0.998811	0.0202381	C13:0D
S20_65806708	20	65806708	65806708	rs438976712	C13:0A	C	T	Intergenic	1	?	?	g.65806708C>T	T	A	2.2089e-05	1	0.0136017	0.0136017	0.160777	4.65582	0.0837692	0.0196328	0.00160435	2.7947	0.0137123	0.0212383	0.97503	0.0164634	C13:0A
S20_65806708	20	65806708	65806708	rs438976712	C13:0D	C	T	Intergenic	1	?	?	g.65806708C>T	T	A	8.04838e-06	0.614534	0.00640139	0.00640139	0.0756669	5.09429	0.104387	0.0232391	0.00123764	2.90741	0.00646878	0.0234841	0.97503	0.0164634	C13:0D
S20_65806716	20	65806716	65806716	rs458965802	C13:0A	A	G	Intergenic	1	?	?	g.65806716A>G	G	A	2.2089e-05	1	0.0136017	0.0136017	0.160777	4.65582	0.0837692	0.0196328	0.00161744	2.79117	0.0136017	0.0212383	0.97503	0.0164634	C13:0A
S20_65806716	20	65806716	65806716	rs458965802	C13:0D	A	G	Intergenic	1	?	?	g.65806716A>G	G	A	8.04838e-06	0.614534	0.00640139	0.00640139	0.0756669	5.09429	0.104387	0.0232391	0.00125074	2.90283	0.00640139	0.0234841	0.97503	0.0164634	C13:0D
S13_66114521	13	66114521	66114521	1850137822	C13:0A	C	T	Intergenic	1	?	?	g.66114521C>T	T	A	2.65312e-05	1	0.0157038	0.0155547	0.183862	4.57624	0.0726551	0.0171972	0.00168293	2.77393	0.0157038	0.0208312	0.991677	0.0203837	C13:0A
S13_66114521	13	66114521	66114521	1850137822	C13:0D	C	T	Intergenic	1	?	?	g.66114521C>T	T	C	1.97213e-06	0.150582	0.00273785	0.00273785	0.0323624	5.70507	0.096402	0.0201259	0.000713771	3.14644	0.00273785	0.0266184	0.991677	0.0203837	C13:0D
S2_66309036	2	66309036	66309036	rs382789772	C13:0A	C	T	Intergenic	1	?	?	g.66309036C>T	T	T	2.00751e-06	0.153283	0.00247231	0.00247231	0.0292236	5.69734	0.0502211	0.0104927	0.000805448	3.09396	0.00247231	0.0265788	0.91082	0.0587467	C13:0A
S2_66309036	2	66309036	66309036	rs382789772	C13:0D	C	T	Intergenic	1	?	?	g.66309036C>T	T	A	0.000352415	1	0.0621447	0.0620717	0.733711	3.45295	0.048501	0.0135172	0.00566433	2.24685	0.0621447	0.015113	0.91082	0.0587467	C13:0D
S17_66435969	17	66435969	66435969	1850182520	C13:0A	A	C	Coding	7	GIT2	NM_001193101	g.66435969A>C	C	A	4.71313e-05	1	0.0227767	0.0227767	0.269228	4.32669	0.0859965	0.0210219	0.00206273	2.68556	0.0227767	0.0195559	0.995244	0.016129	C13:0A
S17_66435969	17	66435969	66435969	1850182520	C13:0D	A	C	Coding	7	GIT2	NM_001193101	g.66435969A>C	C	T	4.71313e-05	1	0.0190408	0.0190408	0.225069	4.32669	0.0859965	0.0210219	0.00246873	2.60753	0.0190408	0.0195559	0.995244	0.016129	C13:0D
S4_67808767	4	67808767	67808767	rs439238755	C13:0A	T	G	Intronic	3	CRHR2	NM_001192545	g.67808767T>G	G	G	0.000182088	1	0.0532695	0.053176	0.62856	3.73972	0.0734425	0.0195354	0.0034117	2.46703	0.0532695	0.0165666	0.996433	0.0184964	C13:0A
S4_67808767	4	67808767	67808767	rs439238755	C13:0D	T	G	Intronic	3	CRHR2	NM_001192545	g.67808767T>G	G	G	0.000182088	1	0.0426483	0.0426483	0.504118	3.73972	0.0734425	0.0195354	0.00426298	2.37029	0.0426483	0.0165666	0.996433	0.0184964	C13:0D
S13_67821226	13	67821226	67821226	rs110106945	C13:0A	G	A	Intergenic	1	?	?	g.67821226G>A	A	G	1.60885e-05	1	0.0113744	0.0113264	0.133882	4.79349	0.0639855	0.0147481	0.0014079	2.85143	0.0113744	0.0219429	0.838288	0.0262411	C13:0A
S13_67821226	13	67821226	67821226	rs110106945	C13:0D	G	A	Intergenic	1	?	?	g.67821226G>A	A	A	1.39707e-07	0.0106673	0.000592629	0.000569848	0.00673581	6.85478	0.109962	0.0207045	0.000229193	3.6398	0.000592629	0.0325265	0.838288	0.0262411	C13:0D
S21_69059536	21	69059536	69059536	1850234507	C13:0A	T	G	Intergenic	1	?	?	g.69059536T>G	G	A	3.77557e-06	0.288284	0.00384379	0.00384379	0.045435	5.42302	0.0889858	0.0191187	0.000975706	3.01068	0.00384379	0.0251704	1	0.0154578	C13:0A
S21_69059536	21	69059536	69059536	1850234507	C13:0D	T	G	Intergenic	1	?	?	g.69059536T>G	G	A	1.24251e-07	0.00948719	0.000632479	0.000569848	0.00673581	6.9057	0.11977	0.0224578	0.000189902	3.72147	0.000632479	0.0327881	1	0.0154578	C13:0D
S5_69070798	5	69070798	69070798	rs378694894	C13:0A	A	C	Intronic	3	NR1H4	NM_001034708	g.69070798A>C	C	T	0.000421056	1	0.0880815	0.0880815	1	3.37566	0.061262	0.0173023	0.00477375	2.32114	0.0880815	0.0147222	0.983353	0.0235792	C13:0A
S5_69070798	5	69070798	69070798	rs378694894	C13:0D	A	C	Intronic	3	NR1H4	NM_001034708	g.69070798A>C	C	A	0.000128172	1	0.0348276	0.0347561	0.41083	3.89221	0.0719904	0.018709	0.00367363	2.4349	0.0348276	0.0173416	0.983353	0.0235792	C13:0D
S8_70563449	8	70563449	70563449	1850070607	C13:0A	A	C	Intergenic	1	?	?	g.70563449A>C	C	T	5.76123e-05	1	0.0260295	0.0260295	0.307679	4.23948	0.0796833	0.0197086	0.0022068	2.65624	0.0260295	0.0191108	1	0.0166468	C13:0A
S8_70563449	8	70563449	70563449	1850070607	C13:0D	A	C	Intergenic	1	?	?	g.70563449A>C	C	T	6.26502e-05	1	0.0225644	0.0225644	0.26672	4.20308	0.0835783	0.0207752	0.00276996	2.55753	0.0225644	0.0189251	1	0.0166468	C13:0D
S8_71996796	8	71996796	71996796	1850070800	C13:0A	T	G	Intronic	3	GFRA2	NM_001015595	g.71996796T>G	G	A	0.00021615	1	0.0604546	0.0604546	0.714596	3.66525	0.0629525	0.0169427	0.00356886	2.44747	0.0604546	0.0161886	0.946492	0.0226131	C13:0A
S8_71996796	8	71996796	71996796	1850070800	C13:0D	T	G	Intronic	3	GFRA2	NM_001015595	g.71996796T>G	G	A	2.31983e-05	1	0.0123868	0.012327	0.145709	4.63454	0.0808851	0.0190067	0.00186628	2.72902	0.0123868	0.0211294	0.946492	0.0226131	C13:0D
S16_73448076	16	73448076	73448076	rs476345002	C13:0A	A	C	Coding	7	PLXNA2	NM_001206657	g.73448076A>C	C	A	0.000139666	1	0.046366	0.046292	0.547189	3.85491	0.064344	0.0168157	0.0030057	2.52205	0.046366	0.0171519	0.96195	0.0271941	C13:0A
S16_73448076	16	73448076	73448076	rs476345002	C13:0D	A	C	Coding	7	PLXNA2	NM_001206657	g.73448076A>C	C	T	0.000139666	1	0.0361498	0.0361498	0.427304	3.85491	0.064344	0.0168157	0.00385698	2.41375	0.0361498	0.0171519	0.96195	0.0271941	C13:0D
S6_73812360	6	73812360	73812360	1850042500	C13:0A	T	G	Intergenic	1	?	?	g.73812360T>G	G	A	0.000103733	1	0.0371857	0.0371857	0.439548	3.98408	0.0710362	0.0182128	0.00278305	2.55548	0.0371857	0.0178091	0.997622	0.0172825	C13:0A
S6_73812360	6	73812360	73812360	1850042500	C13:0D	T	G	Intergenic	1	?	?	g.73812360T>G	G	A	2.54295e-05	1	0.0129445	0.0129445	0.153009	4.59466	0.0893236	0.0210939	0.00195796	2.7082	0.0129445	0.0209254	0.997622	0.0172825	C13:0D
S20_74258639	20	74258639	74258639	1850222521	C13:0A	A	C	Intergenic	1	?	?	g.74258639A>C	C	A	9.11328e-05	1	0.0337789	0.0337789	0.399279	4.04033	0.0711328	0.01809	0.00269138	2.57003	0.0337789	0.0180955	0.994055	0.0221292	C13:0A
S20_74258639	20	74258639	74258639	1850222521	C13:0D	A	C	Intergenic	1	?	?	g.74258639A>C	C	A	9.11328e-05	1	0.0273955	0.0273955	0.323825	4.04033	0.0711328	0.01809	0.00332002	2.47886	0.0273955	0.0180955	0.994055	0.0221292	C13:0D
S17_74354721	17	74354721	74354721	1850184614	C13:0A	A	C	Downstream	2	MIF	NM_001033608	g.74354721A>C	C	G	1.17721e-05	0.898858	0.00966514	0.00966514	0.114246	4.92915	0.0908465	0.0206082	0.00121145	2.9167	0.00966514	0.0226377	1	0.0154578	C13:0A
S17_74354721	17	74354721	74354721	1850184614	C13:0D	A	C	Downstream	2	MIF	NM_001033608	g.74354721A>C	C	A	1.17766e-05	0.8992	0.00788772	0.00788772	0.0932358	4.92898	0.0960616	0.0217916	0.00148648	2.82784	0.00788772	0.0226368	1	0.0154578	C13:0D
S13_74443903	13	74443903	74443903	1850139218	C13:0A	A	C	Intronic	3	DBNDD2	NM_001130748	g.74443903A>C	C	A	0.000223967	1	0.0615145	0.0615145	0.727125	3.64981	0.0795142	0.0214528	0.00363434	2.43957	0.0615145	0.0161103	1	0.0154578	C13:0A
S13_74443903	13	74443903	74443903	1850139218	C13:0D	A	C	Intronic	3	DBNDD2	NM_001130748	g.74443903A>C	C	T	0.000223967	1	0.0485825	0.0485825	0.574263	3.64981	0.0795142	0.0214528	0.0046035	2.33691	0.0485825	0.0161103	1	0.0154578	C13:0D
S7_74609030	7	74609030	74609030	rs135421482	C13:0A	T	G	Intergenic	1	?	?	g.74609030T>G	G	G	0.000475026	1	0.0932406	0.0932406	1	3.32328	0.035216	0.010038	0.00508808	2.29345	0.0932406	0.0144576	0.970273	0.0716912	C13:0A
S7_74609030	7	74609030	74609030	rs135421482	C13:0D	T	G	Intergenic	1	?	?	g.74609030T>G	G	G	0.000358422	1	0.0624824	0.0624699	0.738417	3.44561	0.0420808	0.0117426	0.00572981	2.24186	0.0624824	0.0150758	0.970273	0.0716912	C13:0D
S16_74839308	16	74839308	74839308	rs448750760	C13:0A	G	A	Intergenic	1	?	?	g.74839308G>A	A	T	0.000149399	1	0.0481322	0.0480715	0.568223	3.82565	0.0579649	0.0152158	0.00309737	2.50901	0.0481322	0.0170032	0.998811	0.0309524	C13:0A
S16_74839308	16	74839308	74839308	rs448750760	C13:0D	G	A	Intergenic	1	?	?	g.74839308G>A	A	T	0.00014968	1	0.0374715	0.0372671	0.440512	3.82484	0.0596633	0.0156636	0.00398795	2.39925	0.0374715	0.016999	0.998811	0.0309524	C13:0D
S20_74879614	20	74879614	74879614	rs447305100	C13:0A	T	G	Intronic	3	LPCAT1	NM_001206811	g.74879614T>G	G	G	0.000350814	1	0.0809258	0.0798112	0.943398	3.45492	0.0718811	0.0200265	0.00432847	2.36367	0.0809258	0.015123	1	0.0166468	C13:0A
S20_74879614	20	74879614	74879614	rs447305100	C13:0D	T	G	Intronic	3	LPCAT1	NM_001206811	g.74879614T>G	G	T	0.000122845	1	0.0337405	0.0336548	0.397812	3.91064	0.0808898	0.0209642	0.00363434	2.43957	0.0337405	0.0174353	1	0.0166468	C13:0D
S11_75030569	11	75030569	75030569	1850108677	C13:0A	A	C	Intronic	3	C11H2orf70	NM_001076994	g.75030569A>C	C	T	0.000485085	1	0.0944864	0.0944864	1	3.31418	0.0666629	0.0190324	0.00512737	2.29011	0.0944864	0.0144117	0.996433	0.0184964	C13:0A
S11_75030569	11	75030569	75030569	1850108677	C13:0D	A	C	Intronic	3	C11H2orf70	NM_001076994	g.75030569A>C	C	T	0.000285078	1	0.0546913	0.0546913	0.646471	3.54504	0.0726734	0.019944	0.00520595	2.2835	0.0546913	0.0155792	0.996433	0.0184964	C13:0D
S16_75043006	16	75043006	75043006	rs132915565	C13:0A	T	C	Intergenic	1	?	?	g.75043006T>C	C	T	3.12824e-05	1	0.0168209	0.0168209	0.198829	4.5047	0.0560173	0.0133795	0.00185319	2.73208	0.0168209	0.0204654	0.979786	0.0279126	C13:0A
S16_75043006	16	75043006	75043006	rs132915565	C13:0D	T	C	Intergenic	1	?	?	g.75043006T>C	C	T	1.31152e-06	0.100141	0.00213066	0.00213066	0.0251851	5.88223	0.0907663	0.0186248	0.000608997	3.21538	0.00213066	0.0275284	0.979786	0.0279126	C13:0D
S17_75239193	17	75239193	75239193	rs440208182	C13:0A	T	G	Downstream	2	MIR130B, MIR301B	NR_031023, NR_036327	g.75239193T>G	G	A	3.71907e-05	1	0.0190584	0.0190584	0.225277	4.42957	0.0887809	0.021411	0.00194486	2.71111	0.0190584	0.0200814	0.995244	0.016129	C13:0A
S17_75239193	17	75239193	75239193	rs440208182	C13:0D	T	G	Downstream	2	MIR130B, MIR301B	NR_031023, NR_036327	g.75239193T>G	G	A	3.71907e-05	1	0.0167041	0.0167041	0.197449	4.42957	0.0887809	0.021411	0.00221989	2.65367	0.0167041	0.0200814	0.995244	0.016129	C13:0D
S17_75857466	17	75857466	75857466	1850185673	C13:0A	T	G	Intronic	3	CDC45	NM_001024490	g.75857466T>G	G	T	2.83187e-05	1	0.0160169	0.0159001	0.187945	4.54793	0.0572069	0.013589	0.00176151	2.75412	0.0160169	0.0206864	0.904875	0.0387648	C13:0A
S17_75857466	17	75857466	75857466	1850185673	C13:0D	T	G	Intronic	3	CDC45	NM_001024490	g.75857466T>G	G	T	2.41317e-06	0.184258	0.00292473	0.00288699	0.0341253	5.61741	0.072507	0.0152705	0.000818545	3.08696	0.00292473	0.0261683	0.904875	0.0387648	C13:0D
S13_76558615	13	76558615	76558615	1850139783	C13:0A	T	G	Intergenic	1	?	?	g.76558615T>G	G	C	8.02527e-05	1	0.032251	0.032251	0.381219	4.09554	0.0811121	0.0204664	0.00248183	2.60523	0.032251	0.0183768	0.990488	0.017407	C13:0A
S13_76558615	13	76558615	76558615	1850139783	C13:0D	T	G	Intergenic	1	?	?	g.76558615T>G	G	C	8.02527e-05	1	0.025321	0.025321	0.299304	4.09554	0.0811121	0.0204664	0.00316286	2.49992	0.025321	0.0183768	0.990488	0.017407	C13:0D
S15_76968598	15	76968598	76968598	1850161752	C13:0A	C	T	Intronic	3	ARHGAP1	NM_001193062	g.76968598C>T	T	C	1.37102e-05	1	0.0103648	0.0103648	0.122515	4.86296	0.0889006	0.020323	0.00131622	2.88067	0.0103648	0.0222986	0.991677	0.0161871	C13:0A
S15_76968598	15	76968598	76968598	1850161752	C13:0D	C	T	Intronic	3	ARHGAP1	NM_001193062	g.76968598C>T	T	A	6.0036e-06	0.458405	0.00559031	0.00554677	0.0655649	5.22159	0.0971854	0.0213341	0.00106738	2.97168	0.00559031	0.0241369	0.991677	0.0161871	C13:0D
S30_77319156	X	77319156	77319156	1850312068	C13:0A	A	C	Downstream	2	PHKA2	NM_001191545	g.77319156A>C	C	A	1.80947e-05	1	0.0118087	0.0118087	0.139584	4.74245	0.0852826	0.0197776	0.00152577	2.81651	0.0118087	0.0216816	1	0.0184304	C13:0A
S30_77319156	X	77319156	77319156	1850312068	C13:0D	A	C	Downstream	2	PHKA2	NM_001191545	g.77319156A>C	C	A	1.80947e-05	1	0.0107103	0.0107103	0.126599	4.74245	0.0852826	0.0197776	0.00168293	2.77393	0.0107103	0.0216816	1	0.0184304	C13:0D
S13_77375277	13	77375277	77375277	1850139951	C13:0A	A	C	Intergenic	1	?	?	g.77375277A>C	C	T	0.000193838	1	0.0554325	0.0554325	0.655233	3.71256	0.0690132	0.0184354	0.00349028	2.45714	0.0554325	0.0164287	0.996433	0.0208831	C13:0A
S13_77375277	13	77375277	77375277	1850139951	C13:0D	A	C	Intergenic	1	?	?	g.77375277A>C	C	C	0.000193838	1	0.0437884	0.0437884	0.517595	3.71256	0.0690132	0.0184354	0.00442014	2.35456	0.0437884	0.0164287	0.996433	0.0208831	C13:0D
S30_77794799	X	77794799	77794799	1850312107	C13:0A	C	A	Intergenic	1	?	?	g.77794799C>A	A	G	2.66822e-05	1	0.0156717	0.0155547	0.183862	4.57378	0.083421	0.0197515	0.00169603	2.77057	0.0156717	0.0208186	1	0.0154578	C13:0A
S30_77794799	X	77794799	77794799	1850312107	C13:0D	C	A	Intergenic	1	?	?	g.77794799C>A	A	A	5.53189e-05	1	0.0208072	0.0208072	0.245949	4.25713	0.0893517	0.0220471	0.00265209	2.57641	0.0208072	0.0192009	1	0.0154578	C13:0D
S2_78423278	2	78423278	78423278	1849982267	C13:0A	A	C	Intergenic	1	?	?	g.78423278A>C	C	C	0.000528915	1	0.0999636	0.0997323	1	3.27661	0.0591795	0.0170097	0.00528453	2.27699	0.0999636	0.0142221	0.945303	0.027044	C13:0A
S2_78423278	2	78423278	78423278	1849982267	C13:0D	A	C	Intergenic	1	?	?	g.78423278A>C	C	C	0.000528915	1	0.0772185	0.0772185	0.912752	3.27661	0.0591795	0.0170097	0.00684304	2.16475	0.0772185	0.0142221	0.945303	0.027044	C13:0D
S4_79346368	4	79346368	79346368	1850014993	C13:0A	C	A	Intronic	3	CAMK2B	NM_001035357	g.79346368C>A	A	T	2.68905e-05	1	0.0155547	0.0155547	0.183862	4.5704	0.0843795	0.0199869	0.00172222	2.76391	0.0155547	0.0208013	0.989298	0.0180288	C13:0A
S4_79346368	4	79346368	79346368	1850014993	C13:0D	C	A	Intronic	3	CAMK2B	NM_001035357	g.79346368C>A	A	T	2.68905e-05	1	0.0132466	0.0132466	0.15658	4.5704	0.0843795	0.0199869	0.00202344	2.69391	0.0132466	0.0208013	0.989298	0.0180288	C13:0D
S13_79436917	13	79436917	79436917	1850140670	C13:0A	T	G	Intronic	3	PTPN1	NM_001100326	g.79436917T>G	G	T	5.65924e-06	0.432111	0.00526965	0.00521449	0.0616372	5.24724	0.0810833	0.0177498	0.00106738	2.97168	0.00526965	0.0242685	1	0.0225922	C13:0A
S13_79436917	13	79436917	79436917	1850140670	C13:0D	T	G	Intronic	3	PTPN1	NM_001100326	g.79436917T>G	G	A	5.65924e-06	0.432111	0.00546976	0.00535112	0.0632522	5.24724	0.0810833	0.0177498	0.00102809	2.98797	0.00546976	0.0242685	1	0.0225922	C13:0D
S10_79921260	10	79921260	79921260	1850095810	C13:0A	A	C	Intergenic	1	?	?	g.79921260A>C	C	C	0.000353192	1	0.0802619	0.0798112	0.943398	3.45199	0.0681805	0.019005	0.00439395	2.35714	0.0802619	0.0151081	0.992866	0.0191617	C13:0A
S10_79921260	10	79921260	79921260	1850095810	C13:0D	A	C	Intergenic	1	?	?	g.79921260A>C	C	T	0.000221909	1	0.0484111	0.0483957	0.572056	3.65382	0.0737954	0.0198972	0.0045773	2.33939	0.0484111	0.0161306	0.992866	0.0191617	C13:0D
S30_81737246	X	81737246	81737246	1850312550	C13:0A	A	C	Intergenic	1	?	?	g.81737246A>C	C	T	5.10237e-05	1	0.0237556	0.023523	0.278051	4.29223	0.0680571	0.0167134	0.00214131	2.66932	0.0237556	0.01938	0.963139	0.0228395	C13:0A
S30_81737246	X	81737246	81737246	1850312550	C13:0D	A	C	Intergenic	1	?	?	g.81737246A>C	C	A	1.23895e-05	0.945997	0.00815515	0.00809612	0.0956992	4.90695	0.0828202	0.0188359	0.00151267	2.82026	0.00815515	0.022524	0.963139	0.0228395	C13:0D
S9_84466406	9	84466406	84466406	rs452385043	C13:0A	T	G	Intergenic	1	?	?	g.84466406T>G	G	T	7.73392e-05	1	0.0315788	0.031486	0.372177	4.1116	0.0739744	0.0186232	0.00244254	2.61216	0.0315788	0.0184587	0.997622	0.0202622	C13:0A
S9_84466406	9	84466406	84466406	rs452385043	C13:0D	T	G	Intergenic	1	?	?	g.84466406T>G	G	T	4.42082e-05	1	0.0186493	0.0186493	0.220441	4.3545	0.0799908	0.0194818	0.00236396	2.62636	0.0186493	0.0196979	0.997622	0.0202622	C13:0D
S12_84476206	12	84476206	84476206	1850126787	C13:0A	T	G	Intergenic	1	?	?	g.84476206T>G	G	T	0.000172516	1	0.0516568	0.0515494	0.609333	3.76317	0.0631685	0.0167415	0.00333312	2.47715	0.0516568	0.0166857	0.980975	0.0278788	C13:0A
S12_84476206	12	84476206	84476206	1850126787	C13:0D	T	G	Intergenic	1	?	?	g.84476206T>G	G	T	0.000172516	1	0.0409083	0.0409083	0.483552	3.76317	0.0631685	0.0167415	0.0042106	2.37566	0.0409083	0.0166857	0.980975	0.0278788	C13:0D
S9_84692308	9	84692308	84692308	1850083142	C13:0A	T	G	Intergenic	1	?	?	g.84692308T>G	G	A	0.000426844	1	0.0890483	0.0890483	1	3.36973	0.0608063	0.0171913	0.00478685	2.31995	0.0890483	0.0146923	0.990488	0.0234094	C13:0A
S9_84692308	9	84692308	84692308	1850083142	C13:0D	T	G	Intergenic	1	?	?	g.84692308T>G	G	C	0.000364486	1	0.0628223	0.0628223	0.742583	3.43832	0.063722	0.0178036	0.0057953	2.23692	0.0628223	0.015039	0.990488	0.0234094	C13:0D
S30_86324772	X	86324772	86324772	1850312983	C13:0A	T	G	Intergenic	1	?	?	g.86324772T>G	G	T	8.74258e-05	1	0.033377	0.033377	0.394528	4.05836	0.07421	0.0188239	0.0026128	2.58289	0.033377	0.0181874	0.990488	0.015006	C13:0A
S30_86324772	X	86324772	86324772	1850312983	C13:0D	T	G	Intergenic	1	?	?	g.86324772T>G	G	C	1.12685e-06	0.0860406	0.00195547	0.00195547	0.0231144	5.94813	0.114895	0.0234282	0.000569707	3.24435	0.00195547	0.027867	0.990488	0.015006	C13:0D
S30_86629761	X	86629761	86629761	1850313054	C13:0A	C	A	Intergenic	1	?	?	g.86629761C>A	A	T	1.38149e-13	1.05484e-08	5.27419e-09	5.27419e-09	6.23429e-08	12.8597	0.140389	0.018662	1.96451e-05	4.70675	5.27419e-09	0.0631886	1	0.0154578	C13:0A
S30_86629761	X	86629761	86629761	1850313054	C13:0D	C	A	Intergenic	1	?	?	g.86629761C>A	A	T	6.04016e-07	0.0461197	0.00148773	0.00148773	0.0175855	6.21895	0.11301	0.0224731	0.00039945	3.39854	0.00148773	0.0292585	1	0.0154578	C13:0D
S5_86823079	5	86823079	86823079	rs469078548	C13:0A	T	G	Intergenic	1	?	?	g.86823079T>G	G	T	0.000318658	1	0.0767543	0.0766962	0.906577	3.49668	0.0706295	0.0195397	0.00414511	2.38246	0.0767543	0.0153343	0.998811	0.0172619	C13:0A
S5_86823079	5	86823079	86823079	rs469078548	C13:0D	T	G	Intergenic	1	?	?	g.86823079T>G	G	T	3.3892e-05	1	0.0156838	0.0156838	0.185388	4.4699	0.0897809	0.0215396	0.00215441	2.66667	0.0156838	0.0202875	0.998811	0.0172619	C13:0D
S10_86829618	10	86829618	86829618	rs442018452	C13:0A	T	G	Intergenic	1	?	?	g.86829618T>G	G	G	0.000353067	1	0.0807139	0.0798112	0.943398	3.45214	0.0630969	0.0175875	0.00436776	2.35974	0.0807139	0.0151089	0.992866	0.0227545	C13:0A
S10_86829618	10	86829618	86829618	rs442018452	C13:0D	T	G	Intergenic	1	?	?	g.86829618T>G	G	G	0.000153396	1	0.0380277	0.0380277	0.449502	3.81419	0.0697965	0.0183536	0.00402724	2.39499	0.0380277	0.0169449	0.992866	0.0227545	C13:0D
S4_87217089	4	87217089	87217089	1850015658	C13:0A	G	C	Intronic	3	KCND2	NM_001191184	g.87217089G>C	C	A	0.00045275	1	0.0912129	0.0909881	1	3.34414	0.0650876	0.0184845	0.00495711	2.30477	0.0912129	0.014563	0.998811	0.0196429	C13:0A
S4_87217089	4	87217089	87217089	1850015658	C13:0D	G	C	Intronic	3	KCND2	NM_001191184	g.87217089G>C	C	A	0.000187919	1	0.0434804	0.0434804	0.513954	3.72603	0.072788	0.0194027	0.00431537	2.36498	0.0434804	0.0164971	0.998811	0.0196429	C13:0D
S9_89381609	9	89381609	89381609	1850083547	C13:0A	T	C	Intergenic	1	?	?	g.89381609T>C	C	T	2.67031e-05	1	0.0155643	0.0155547	0.183862	4.57344	0.0908672	0.0215155	0.00170912	2.76723	0.0155643	0.0208168	1	0.0154578	C13:0A
S9_89381609	9	89381609	89381609	1850083547	C13:0D	T	C	Intergenic	1	?	?	g.89381609T>C	C	T	2.67031e-05	1	0.0132397	0.0132397	0.156498	4.57344	0.0908672	0.0215155	0.00201035	2.69673	0.0132397	0.0208168	1	0.0154578	C13:0D
S4_89634888	4	89634888	89634888	1850015865	C13:0A	T	G	Intronic	3	CADPS2	NM_001102055	g.89634888T>G	G	T	9.85161e-05	1	0.0359914	0.0358734	0.424037	4.00649	0.0734697	0.0187755	0.00273067	2.56373	0.0359914	0.0179232	1	0.019025	C13:0A
S4_89634888	4	89634888	89634888	1850015865	C13:0D	T	G	Intronic	3	CADPS2	NM_001102055	g.89634888T>G	G	T	5.46586e-05	1	0.0208673	0.0207806	0.245634	4.26234	0.0798169	0.0196805	0.0026128	2.58289	0.0208673	0.0192275	1	0.019025	C13:0D
S2_90220441	2	90220441	90220441	1849983023	C13:0A	T	C	Intergenic	1	?	?	g.90220441T>C	C	A	1.08267e-07	0.00826674	0.000201628	0.000201628	0.00238331	6.9655	0.0887142	0.0165546	0.000530417	3.27538	0.000201628	0.0330955	0.994055	0.0161483	C13:0A
S2_90220441	2	90220441	90220441	1849983023	C13:0D	T	C	Intergenic	1	?	?	g.90220441T>C	C	T	0.000352841	1	0.0620764	0.0620717	0.733711	3.45242	0.0859689	0.0239617	0.00567743	2.24585	0.0620764	0.0151103	0.994055	0.0161483	C13:0D
S6_90984179	6	90984179	90984179	1850043435	C13:0A	A	C	Intergenic	1	?	?	g.90984179A>C	C	T	2.29416e-06	0.175171	0.00273704	0.00273704	0.0323528	5.63938	0.0876578	0.0184206	0.000831642	3.08006	0.00273704	0.0262811	0.972652	0.0171149	C13:0A
S6_90984179	6	90984179	90984179	1850043435	C13:0D	A	C	Intergenic	1	?	?	g.90984179A>C	C	T	1.49167e-07	0.0113896	0.000599455	0.000569848	0.00673581	6.82633	0.113443	0.0214095	0.000242289	3.61567	0.000599455	0.0323802	0.972652	0.0171149	C13:0D
S9_91392662	9	91392662	91392662	1850083795	C13:0A	T	G	Intergenic	1	?	?	g.91392662T>G	G	A	2.66342e-06	0.203366	0.00294733	0.00294733	0.0348385	5.57456	0.0880797	0.0186308	0.000897125	3.04715	0.00294733	0.0259483	0.998811	0.0178571	C13:0A
S9_91392662	9	91392662	91392662	1850083795	C13:0D	T	G	Intergenic	1	?	?	g.91392662T>G	G	T	7.96895e-07	0.0608469	0.00173848	0.00173848	0.0205495	6.0986	0.101685	0.0204447	0.000451837	3.34502	0.00173848	0.0286401	0.998811	0.0178571	C13:0D
S9_91824411	9	91824411	91824411	rs447938533	C13:0A	T	G	Intronic	3	MTHFD1L	NM_001076018	g.91824411T>G	G	A	0.000452825	1	0.0909881	0.0909881	1	3.34407	0.0567289	0.0161108	0.0049702	2.30363	0.0909881	0.0145626	0.979786	0.0291262	C13:0A
S9_91824411	9	91824411	91824411	rs447938533	C13:0D	T	G	Intronic	3	MTHFD1L	NM_001076018	g.91824411T>G	G	A	0.000452825	1	0.0708514	0.0708514	0.83749	3.34407	0.0567289	0.0161108	0.00638465	2.19486	0.0708514	0.0145626	0.979786	0.0291262	C13:0D
S5_92326346	5	92326346	92326346	1850030515	C13:0A	A	C	Intronic	3	SOX5	NM_001083471	g.92326346A>C	C	C	0.000172833	1	0.0515494	0.0515494	0.609333	3.76237	0.0749587	0.0198687	0.00334621	2.47545	0.0515494	0.0166816	0.972652	0.0177262	C13:0A
S5_92326346	5	92326346	92326346	1850030515	C13:0D	A	C	Intronic	3	SOX5	NM_001083471	g.92326346A>C	C	T	6.7103e-05	1	0.0233957	0.023184	0.274043	4.17326	0.0835253	0.0208475	0.00286163	2.54339	0.0233957	0.018773	0.972652	0.0177262	C13:0D
S10_92846704	10	92846704	92846704	rs379631598	C13:0A	T	C	Intronic	3	NRXN3	NM_001081740	g.92846704T>C	C	C	0.000503307	1	0.0975381	0.0975381	1	3.29817	0.0674443	0.0193105	0.00515356	2.28789	0.0975381	0.0143309	0.878716	0.0182679	C13:0A
S10_92846704	10	92846704	92846704	rs379631598	C13:0D	T	C	Intronic	3	NRXN3	NM_001081740	g.92846704T>C	C	C	0.000261407	1	0.0529436	0.0529436	0.625814	3.58268	0.0787398	0.0214757	0.00493091	2.30707	0.0529436	0.0157699	0.878716	0.0182679	C13:0D
S11_94712338	11	94712338	94712338	1850111799	C13:0A	C	G	Intergenic	1	?	?	g.94712338C>G	G	A	2.49762e-05	1	0.0148989	0.0148989	0.17611	4.60247	0.084328	0.0198948	0.00166983	2.77733	0.0148989	0.0209653	0.963139	0.0166667	C13:0A
S11_94712338	11	94712338	94712338	1850111799	C13:0D	C	G	Intergenic	1	?	?	g.94712338C>G	G	A	8.23952e-06	0.629128	0.00648586	0.00648586	0.0766653	5.0841	0.0941944	0.0209939	0.00126383	2.89831	0.00648586	0.0234318	0.963139	0.0166667	C13:0D
S10_95137231	10	95137231	95137231	rs42949591	C13:0A	A	G	Intronic	3	STON2	NM_001191218	g.95137231A>G	G	G	2.92303e-05	1	0.016173	0.016173	0.191171	4.53417	0.0646255	0.0153779	0.0018008	2.74453	0.016173	0.020616	0.969084	0.0300613	C13:0A
S10_95137231	10	95137231	95137231	rs42949591	C13:0D	A	G	Intronic	3	STON2	NM_001191218	g.95137231A>G	G	A	1.24058e-05	0.947247	0.00809612	0.00809612	0.0956992	4.90637	0.0718127	0.0163335	0.00152577	2.81651	0.00809612	0.022521	0.969084	0.0300613	C13:0D
S3_96220787	3	96220787	96220787	rs460353420	C13:0A	A	C	Intergenic	1	?	?	g.96220787A>C	C	C	2.1994e-07	0.0167935	0.000381671	0.000381671	0.00451149	6.6577	0.104365	0.0199744	0.000569707	3.24435	0.000381671	0.0315135	0.991677	0.0161871	C13:0A
S3_96220787	3	96220787	96220787	rs460353420	C13:0D	A	C	Intergenic	1	?	?	g.96220787A>C	C	T	1.49263e-07	0.011397	0.000569848	0.000569848	0.00673581	6.82605	0.111563	0.0210553	0.000255386	3.5928	0.000569848	0.0323788	0.991677	0.0161871	C13:0D
S9_99976104	9	99976104	99976104	1850084846	C13:0A	A	C	Intergenic	1	?	?	g.99976104A>C	C	T	2.14879e-11	1.64071e-06	4.10177e-07	4.10177e-07	4.84845e-06	10.6678	0.116846	0.0172134	4.58385e-05	4.33877	4.10177e-07	0.0520605	0.875149	0.0190217	C13:0A
S9_99976104	9	99976104	99976104	1850084846	C13:0D	A	C	Intergenic	1	?	?	g.99976104A>C	C	T	6.8702e-07	0.0524574	0.00163929	0.00163929	0.0193771	6.16303	0.111615	0.0223088	0.000412547	3.38453	0.00163929	0.0289712	0.875149	0.0190217	C13:0D
S1_100167221	1	100167221	100167221	1849967134	C13:0A	T	G	Intergenic	1	?	?	g.100167221T>G	G	T	1.4384e-06	0.109829	0.0018615	0.0018615	0.0220037	5.84212	0.0868929	0.017899	0.000766158	3.11568	0.0018615	0.0273224	0.977408	0.0206813	C13:0A
S1_100167221	1	100167221	100167221	1849967134	C13:0D	T	G	Intergenic	1	?	?	g.100167221T>G	G	T	1.97093e-06	0.15049	0.00278686	0.00273785	0.0323624	5.70533	0.0897716	0.0187412	0.000700674	3.15448	0.00278686	0.0266198	0.977408	0.0206813	C13:0D
S7_100188414	7	100188414	100188414	1850062671	C13:0A	T	G	Intergenic	1	?	?	g.100188414T>G	G	A	0.00052093	1	0.099191	0.0989559	1	3.28322	0.0534795	0.0153532	0.00524524	2.28023	0.099191	0.0142554	0.848989	0.030112	C13:0A
S7_100188414	7	100188414	100188414	1850062671	C13:0D	T	G	Intergenic	1	?	?	g.100188414T>G	G	A	0.000511553	1	0.0758439	0.0758439	0.896503	3.29111	0.0612887	0.0175702	0.00673826	2.17145	0.0758439	0.0142952	0.848989	0.030112	C13:0D
S9_101440665	9	101440665	101440665	1850085135	C13:0A	A	C	Intronic	3	PARK2	NM_001199065	g.101440665A>C	C	A	0.000265957	1	0.0690718	0.0690718	0.816454	3.57519	0.0682098	0.0186265	0.00384389	2.41523	0.0690718	0.0157319	0.973841	0.018315	C13:0A
S9_101440665	9	101440665	101440665	1850085135	C13:0D	A	C	Intronic	3	PARK2	NM_001199065	g.101440665A>C	C	A	0.000213137	1	0.0471713	0.0471713	0.557582	3.67134	0.0763563	0.0205303	0.00451182	2.34565	0.0471713	0.0162195	0.973841	0.018315	C13:0D
S11_102912346	11	102912346	102912346	1850113453	C13:0A	A	C	Intronic	3	LRRC8A	NM_001076807	g.102912346A>C	C	A	4.84189e-05	1	0.0229629	0.0229629	0.27143	4.31498	0.059682	0.0146121	0.00210202	2.67736	0.0229629	0.0194962	0.926278	0.0320924	C13:0A
S11_102912346	11	102912346	102912346	1850113453	C13:0D	A	C	Intronic	3	LRRC8A	NM_001076807	g.102912346A>C	C	A	8.86874e-06	0.677173	0.00684013	0.00684013	0.0808529	5.05214	0.0712614	0.0159397	0.00129003	2.8894	0.00684013	0.023268	0.926278	0.0320924	C13:0D
S11_103954071	11	103954071	103954071	1850113879	C13:0A	A	G	Intronic	3	GPR107	NM_001099164	g.103954071A>G	G	G	9.42649e-07	0.071976	0.00135804	0.00135804	0.0160525	6.02565	0.101064	0.0204579	0.000687578	3.16268	0.00135804	0.0282652	1	0.0172414	C13:0A
S11_103954071	11	103954071	103954071	1850113879	C13:0D	A	G	Intronic	3	GPR107	NM_001099164	g.103954071A>G	G	A	9.42649e-07	0.071976	0.0018941	0.00185479	0.0219243	6.02565	0.101064	0.0204579	0.000491127	3.30881	0.0018941	0.0282652	1	0.0172414	C13:0D
S9_104878196	9	104878196	104878196	1850085597	C13:0A	T	C	Intergenic	1	?	?	g.104878196T>C	C	T	1.61689e-05	1	0.0113264	0.0113264	0.133882	4.79132	0.0754666	0.0173989	0.00142099	2.84741	0.0113264	0.0219318	0.990488	0.0222089	C13:0A
S9_104878196	9	104878196	104878196	1850085597	C13:0D	T	C	Intergenic	1	?	?	g.104878196T>C	C	T	3.66212e-05	1	0.0166441	0.0166441	0.196739	4.43627	0.0752843	0.0181403	0.0021937	2.65882	0.0166441	0.0201156	0.990488	0.0222089	C13:0D
S3_104984234	3	104984234	104984234	1850001214	C13:0A	T	G	Intergenic	1	?	?	g.104984234T>G	G	A	5.3699e-05	1	0.0244059	0.0244059	0.288486	4.27003	0.0831649	0.0204847	0.0021937	2.65882	0.0244059	0.0192667	1	0.0166468	C13:0A
S3_104984234	3	104984234	104984234	1850001214	C13:0D	T	G	Intergenic	1	?	?	g.104984234T>G	G	A	5.3699e-05	1	0.0209193	0.0207645	0.245444	4.27003	0.0831649	0.0204847	0.00256041	2.59169	0.0209193	0.0192667	1	0.0166468	C13:0D
S6_106967675	6	106967675	106967675	1850044930	C13:0A	C	T	Intergenic	1	?	?	g.106967675C>T	T	A	6.17857e-05	1	0.0271129	0.0271129	0.320485	4.20911	0.0790443	0.0196319	0.00227228	2.64354	0.0271129	0.0189559	1	0.0184304	C13:0A
S6_106967675	6	106967675	106967675	1850044930	C13:0D	C	T	Intergenic	1	?	?	g.106967675C>T	T	A	6.17857e-05	1	0.022465	0.022465	0.265544	4.20911	0.0790443	0.0196319	0.00274376	2.56165	0.022465	0.0189559	1	0.0184304	C13:0D
S11_107236053	11	107236053	107236053	1850115221	C13:0A	A	T	Intergenic	1	?	?	g.107236053A>T	T	T	0.000217949	1	0.0607354	0.0606374	0.716757	3.66164	0.0703808	0.0189528	0.00358195	2.44588	0.0607354	0.0161703	0.990488	0.0180072	C13:0A
S11_107236053	11	107236053	107236053	1850115221	C13:0D	A	T	Intergenic	1	?	?	g.107236053A>T	T	A	0.000129775	1	0.0347683	0.0347683	0.410974	3.88681	0.0765606	0.0199128	0.00372602	2.42876	0.0347683	0.0173141	0.990488	0.0180072	C13:0D
S11_108563997	11	108563997	108563997	rs444951102	C13:0A	T	G	Coding	7	BRD3	NM_001076873	g.108563997T>G	G	T	0.000132152	1	0.0444512	0.0444512	0.52543	3.87893	0.0769477	0.0200371	0.00296641	2.52777	0.0444512	0.017274	0.863258	0.0165289	C13:0A
S11_108563997	11	108563997	108563997	rs444951102	C13:0D	T	G	Coding	7	BRD3	NM_001076873	g.108563997T>G	G	A	1.02544e-05	0.782974	0.00752859	0.00752859	0.0889908	4.98909	0.105446	0.0237555	0.00135551	2.8679	0.00752859	0.0229448	0.863258	0.0165289	C13:0D
S11_108764451	11	108764451	108764451	1850116539	C13:0A	A	C	Intergenic	1	?	?	g.108764451A>C	C	A	0.000265374	1	0.0691556	0.0690718	0.816454	3.57614	0.0712894	0.0194644	0.00383079	2.41671	0.0691556	0.0157368	0.994055	0.0185407	C13:0A
S11_108764451	11	108764451	108764451	1850116539	C13:0D	A	C	Intergenic	1	?	?	g.108764451A>C	C	A	0.000149625	1	0.0375811	0.0372671	0.440512	3.82499	0.077575	0.0203655	0.00397485	2.40068	0.0375811	0.0169998	0.994055	0.0185407	C13:0D
S6_109429534	6	109429534	109429534	rs467264259	C13:0A	A	C	Intergenic	1	?	?	g.109429534A>C	C	T	0.000268359	1	0.0694595	0.0692525	0.81859	3.57128	0.0753544	0.0205907	0.00385698	2.41375	0.0694595	0.0157122	1	0.0166468	C13:0A
S6_109429534	6	109429534	109429534	rs467264259	C13:0D	A	C	Intergenic	1	?	?	g.109429534A>C	C	T	0.000268359	1	0.0533608	0.0533608	0.630745	3.57128	0.0753544	0.0205907	0.00502259	2.29907	0.0533608	0.0157122	1	0.0166468	C13:0D
S4_109453050	4	109453050	109453050	rs433737931	C13:0A	T	G	Intergenic	1	?	?	g.109453050T>G	G	T	6.23328e-09	0.000475942	1.98309e-05	1.98309e-05	0.000234409	8.20528	0.118038	0.0201049	0.000307773	3.51177	1.98309e-05	0.0394631	0.991677	0.0173861	C13:0A
S4_109453050	4	109453050	109453050	rs433737931	C13:0D	T	G	Intergenic	1	?	?	g.109453050T>G	G	T	6.23328e-09	0.000475942	5.94928e-05	5.49791e-05	0.000649873	8.20528	0.118038	0.0201049	9.82254e-05	4.00778	5.94928e-05	0.0394631	0.991677	0.0173861	C13:0D
S4_109530905	4	109530905	109530905	1850018501	C13:0A	T	C	Coding	7	TRPV6	NM_001206189	g.109530905T>C	C	T	0.000510969	1	0.0980278	0.0978119	1	3.29161	0.0411021	0.0117821	0.00520595	2.2835	0.0980278	0.0142977	0.959572	0.0576208	C13:0A
S4_109530905	4	109530905	109530905	1850018501	C13:0D	T	C	Coding	7	TRPV6	NM_001206189	g.109530905T>C	C	T	0.000339742	1	0.0606099	0.0606099	0.716431	3.46885	0.0438404	0.0121854	0.00559885	2.2519	0.0606099	0.0151935	0.959572	0.0576208	C13:0D
S11_109793932	11	109793932	109793932	1850117161	C13:0A	T	G	Intergenic	1	?	?	g.109793932T>G	G	A	0.000190711	1	0.05495	0.0548175	0.647963	3.71962	0.0731279	0.0195129	0.00346408	2.46041	0.05495	0.0164646	0.995244	0.0191159	C13:0A
S11_109793932	11	109793932	109793932	1850117161	C13:0D	T	G	Intergenic	1	?	?	g.109793932T>G	G	T	0.000190711	1	0.043729	0.0435621	0.51492	3.71962	0.0731279	0.0195129	0.00435466	2.36105	0.043729	0.0164646	0.995244	0.0191159	C13:0D
S8_112175482	8	112175482	112175482	1850075591	C13:0A	T	G	Intergenic	1	?	?	g.112175482T>G	G	A	0.000262254	1	0.0688125	0.0688125	0.813389	3.58128	0.0709079	0.019344	0.0038046	2.41969	0.0688125	0.0157628	0.988109	0.0174489	C13:0A
S8_112175482	8	112175482	112175482	1850075591	C13:0D	T	G	Intergenic	1	?	?	g.112175482T>G	G	A	0.000171031	1	0.0410662	0.0409083	0.483552	3.76693	0.0768273	0.0203496	0.00415821	2.38109	0.0410662	0.0167048	0.988109	0.0174489	C13:0D
S8_113931775	8	113931775	113931775	1850075724	C13:0A	T	G	Intergenic	1	?	?	g.113931775T>G	G	T	7.20032e-05	1	0.0300427	0.0300427	0.355115	4.14265	0.0618436	0.0155017	0.00239015	2.62157	0.0300427	0.0186169	0.888228	0.0327979	C13:0A
S8_113931775	8	113931775	113931775	1850075724	C13:0D	T	G	Intergenic	1	?	?	g.113931775T>G	G	T	5.63383e-05	1	0.0210868	0.0210868	0.249254	4.2492	0.064555	0.0159458	0.00266518	2.57427	0.0210868	0.0191604	0.888228	0.0327979	C13:0D
S6_114030891	6	114030891	114030891	1850046069	C13:0A	T	G	Intergenic	1	?	?	g.114030891T>G	G	A	0.00024256	1	0.0647576	0.0647576	0.765459	3.61518	0.076176	0.020667	0.00373911	2.42723	0.0647576	0.0159347	1	0.0166468	C13:0A
S6_114030891	6	114030891	114030891	1850046069	C13:0D	T	G	Intergenic	1	?	?	g.114030891T>G	G	A	0.00024256	1	0.050881	0.0508493	0.601057	3.61518	0.076176	0.020667	0.00476066	2.32233	0.050881	0.0159347	1	0.0166468	C13:0D
S8_114596587	8	114596587	114596587	rs452517029	C13:0A	A	C	Intergenic	1	?	?	g.114596587A>C	C	C	0.000117712	1	0.0403045	0.0403045	0.476415	3.92918	0.0714399	0.0184643	0.00291402	2.53551	0.0403045	0.0175297	0.904875	0.0177398	C13:0A
S8_114596587	8	114596587	114596587	rs452517029	C13:0D	A	C	Intergenic	1	?	?	g.114596587A>C	C	A	6.69191e-06	0.510961	0.00580637	0.00580637	0.0686335	5.17445	0.103106	0.0227507	0.00114596	2.94083	0.00580637	0.0238951	0.904875	0.0177398	C13:0D
S8_115191673	8	115191673	115191673	rs452704499	C13:0A	A	C	Intronic	3	CDK5RAP2	NM_001192169	g.115191673A>C	C	T	0.000248768	1	0.0659537	0.0659537	0.779597	3.60421	0.0782836	0.0212766	0.00376531	2.4242	0.0659537	0.015879	1	0.0154578	C13:0A
S8_115191673	8	115191673	115191673	rs452704499	C13:0D	A	C	Intronic	3	CDK5RAP2	NM_001192169	g.115191673A>C	C	T	0.000248768	1	0.050924	0.050924	0.601941	3.60421	0.0782836	0.0212766	0.00487853	2.31171	0.050924	0.015879	1	0.0154578	C13:0D
S5_115209679	5	115209679	115209679	1850033505	C13:0A	T	G	Intergenic	1	?	?	g.115209679T>G	G	A	6.74067e-05	1	0.0289148	0.0289148	0.341784	4.1713	0.0780387	0.0194834	0.00232467	2.63364	0.0289148	0.018763	0.996433	0.0190931	C13:0A
S5_115209679	5	115209679	115209679	1850033505	C13:0D	T	G	Intergenic	1	?	?	g.115209679T>G	G	C	6.74067e-05	1	0.023184	0.023184	0.274043	4.1713	0.0780387	0.0194834	0.00290092	2.53746	0.023184	0.018763	0.996433	0.0190931	C13:0D
S3_115772841	3	115772841	115772841	1850003352	C13:0A	G	C	Downstream	2	EVA1B, SH3D21	NM_001101271, NM_001162534	g.115772841G>C	C	T	0.000528997	1	0.0997323	0.0997323	1	3.27655	0.0576574	0.0165725	0.00529762	2.27592	0.0997323	0.0142218	0.989298	0.0222356	C13:0A
S3_115772841	3	115772841	115772841	1850003352	C13:0D	G	C	Downstream	2	EVA1B, SH3D21	NM_001101271, NM_001162534	g.115772841G>C	C	A	6.7262e-05	1	0.0233445	0.023184	0.274043	4.17223	0.0775866	0.019368	0.00287473	2.5414	0.0233445	0.0187678	0.989298	0.0222356	C13:0D
S4_117130083	4	117130083	117130083	1850019426	C13:0A	A	G	Intergenic	1	?	?	g.117130083A>G	G	G	0.000466596	1	0.0925374	0.0925367	1	3.33106	0.0521531	0.0148454	0.00503569	2.29794	0.0925374	0.0144969	0.859691	0.0338866	C13:0A
S4_117130083	4	117130083	117130083	1850019426	C13:0D	A	G	Intergenic	1	?	?	g.117130083A>G	G	A	0.000171893	1	0.0410152	0.0409083	0.483552	3.76474	0.0630213	0.0166984	0.0041844	2.37837	0.0410152	0.0166937	0.859691	0.0338866	C13:0D
S3_118299949	3	118299949	118299949	1850003820	C13:0A	A	C	Intergenic	1	?	?	g.118299949A>C	C	A	0.00010458	1	0.037314	0.037314	0.441066	3.98055	0.0743711	0.0190776	0.00279615	2.55344	0.037314	0.0177911	0.992866	0.0185629	C13:0A
S3_118299949	3	118299949	118299949	1850003820	C13:0D	A	C	Intergenic	1	?	?	g.118299949A>C	C	A	7.96705e-05	1	0.0253468	0.0253051	0.299116	4.0987	0.0795328	0.020059	0.00313666	2.50353	0.0253468	0.0183929	0.992866	0.0185629	C13:0D
S1_118625622	1	118625622	118625622	rs461500242	C13:0A	A	C	Intronic	3	MED12L	NM_001206505	g.118625622A>C	C	C	8.22766e-05	1	0.03272	0.0326562	0.386008	4.08472	0.0567197	0.0143336	0.00250802	2.60067	0.03272	0.0183217	0.998811	0.0386905	C13:0A
S1_118625622	1	118625622	118625622	rs461500242	C13:0D	A	C	Intronic	3	MED12L	NM_001206505	g.118625622A>C	C	C	0.000245094	1	0.0508537	0.0508537	0.60111	3.61067	0.0541428	0.0147	0.00481304	2.31758	0.0508537	0.0159118	0.998811	0.0386905	C13:0D
S6_118652906	6	118652906	118652906	1850047226	C13:0A	C	A	Intergenic	1	?	?	g.118652906C>A	A	T	2.10991e-09	0.000161102	1.00689e-05	1.00689e-05	0.000119018	8.67574	0.111438	0.0184027	0.000202999	3.69251	1.00689e-05	0.0418759	1	0.0154578	C13:0A
S6_118652906	6	118652906	118652906	1850047226	C13:0D	C	A	Intergenic	1	?	?	g.118652906C>A	A	T	0.00011997	1	0.0330697	0.0330697	0.390896	3.92093	0.0894132	0.0231379	0.00362124	2.44114	0.0330697	0.0174877	1	0.0154578	C13:0D
S6_119085777	6	119085777	119085777	1850047481	C13:0A	T	G	Intergenic	1	?	?	g.119085777T>G	G	G	0.00023785	1	0.0641733	0.0639901	0.756387	3.6237	0.0799725	0.0216672	0.00369982	2.43182	0.0641733	0.0159778	0.994055	0.0155502	C13:0A
S6_119085777	6	119085777	119085777	1850047481	C13:0D	T	G	Intergenic	1	?	?	g.119085777T>G	G	T	0.00023785	1	0.0503076	0.0503076	0.594655	3.6237	0.0799725	0.0216672	0.00472137	2.32593	0.0503076	0.0159778	0.994055	0.0155502	C13:0D
S6_120177210	6	120177210	120177210	1850048088	C13:0A	T	G	Intergenic	1	?	?	g.120177210T>G	G	T	0.000222496	1	0.061331	0.061331	0.724956	3.65268	0.0602253	0.0162413	0.00362124	2.44114	0.061331	0.0161248	0.96195	0.0278121	C13:0A
S6_120177210	6	120177210	120177210	1850048088	C13:0D	T	G	Intergenic	1	?	?	g.120177210T>G	G	T	8.20956e-05	1	0.0255853	0.0255853	0.302428	4.08568	0.0683207	0.0172629	0.00320215	2.49456	0.0255853	0.0183266	0.96195	0.0278121	C13:0D
S4_120202766	4	120202766	120202766	rs209121473	C13:0A	T	C	Intronic	3	DPP6	NM_174040	g.120202766T>C	C	T	8.88954e-05	1	0.033602	0.033602	0.397188	4.05112	0.0781797	0.0198514	0.00263899	2.57856	0.033602	0.0181505	1	0.020214	C13:0A
S4_120202766	4	120202766	120202766	rs209121473	C13:0D	T	C	Intronic	3	DPP6	NM_174040	g.120202766T>C	C	T	8.88954e-05	1	0.0270423	0.0270423	0.31965	4.05112	0.0781797	0.0198514	0.00328073	2.48403	0.0270423	0.0181505	1	0.020214	C13:0D
S6_120374759	6	120374759	120374759	1850048237	C13:0A	T	G	Intergenic	1	?	?	g.120374759T>G	G	T	6.41807e-05	1	0.0278439	0.0278439	0.329125	4.1926	0.0578932	0.0144114	0.00229847	2.63856	0.0278439	0.0188716	0.945303	0.0327044	C13:0A
S6_120374759	6	120374759	120374759	1850048237	C13:0D	T	G	Intergenic	1	?	?	g.120374759T>G	G	T	7.78803e-05	1	0.0249855	0.0249855	0.295338	4.10857	0.064171	0.0161621	0.00311047	2.50717	0.0249855	0.0184432	0.945303	0.0327044	C13:0D
S5_120626385	5	120626385	120626385	1850035329	C13:0A	T	A	Intergenic	1	?	?	g.120626385T>A	A	T	5.92966e-09	0.000452759	2.058e-05	1.98309e-05	0.000234409	8.22697	0.0870384	0.0148032	0.000281579	3.5504	2.058e-05	0.0395743	0.896552	0.0338196	C13:0A
S5_120626385	5	120626385	120626385	1850035329	C13:0D	T	A	Intergenic	1	?	?	g.120626385T>A	A	A	0.000556991	1	0.0793452	0.0793452	0.937889	3.25415	0.0568865	0.0164172	0.00701329	2.15408	0.0793452	0.0141088	0.896552	0.0338196	C13:0D
S2_121572829	2	121572829	121572829	rs43327289	C13:0A	G	A	Intergenic	1	?	?	g.121572829G>A	A	G	0.000330928	1	0.0779877	0.0779877	0.921843	3.48027	0.0280226	0.00777388	0.00423679	2.37296	0.0779877	0.0152512	0.904875	0.110381	C13:0A
S2_121572829	2	121572829	121572829	rs43327289	C13:0D	G	A	Intergenic	1	?	?	g.121572829G>A	A	G	0.000266576	1	0.0531446	0.0531446	0.628189	3.57418	0.0388587	0.0106132	0.0050095	2.30021	0.0531446	0.0157268	0.904875	0.110381	C13:0D
S4_122243431	4	122243431	122243431	1850021371	C13:0A	A	C	Intergenic	1	?	?	g.122243431A>C	C	G	2.13581e-05	1	0.0133672	0.0133672	0.158005	4.67044	0.0793915	0.0185734	0.00159125	2.79826	0.0133672	0.021313	0.994055	0.0179426	C13:0A
S4_122243431	4	122243431	122243431	1850021371	C13:0D	A	C	Intergenic	1	?	?	g.122243431A>C	C	G	3.70942e-06	0.283232	0.00416518	0.00416518	0.049234	5.43069	0.0954045	0.0204814	0.000884029	3.05353	0.00416518	0.0252098	0.994055	0.0179426	C13:0D
S4_122312632	4	122312632	122312632	1850021427	C13:0A	G	T	Intergenic	1	?	?	g.122312632G>T	T	T	0.000115526	1	0.0399141	0.039882	0.47142	3.93732	0.0700504	0.0180834	0.00288783	2.53943	0.0399141	0.0175711	0.997622	0.0220501	C13:0A
S4_122312632	4	122312632	122312632	1850021427	C13:0D	G	T	Intergenic	1	?	?	g.122312632G>T	T	T	7.69917e-05	1	0.0248047	0.0248047	0.2932	4.11356	0.0745925	0.0187737	0.00309737	2.50901	0.0248047	0.0184686	0.997622	0.0220501	C13:0D
S4_122547183	4	122547183	122547183	1850021623	C13:0A	T	G	Intergenic	1	?	?	g.122547183T>G	G	A	0.000451374	1	0.0914181	0.0909881	1	3.34546	0.065904	0.0187119	0.00493091	2.30707	0.0914181	0.0145697	0.941736	0.0214646	C13:0A
S4_122547183	4	122547183	122547183	1850021623	C13:0D	T	G	Intergenic	1	?	?	g.122547183T>G	G	A	0.000451374	1	0.0707693	0.0707693	0.836519	3.34546	0.065904	0.0187119	0.00637155	2.19575	0.0707693	0.0145697	0.941736	0.0214646	C13:0D
S5_122583252	5	122583252	122583252	1850036048	C13:0A	A	C	Intergenic	1	?	?	g.122583252A>C	C	T	1.1012e-09	8.40817e-05	8.40817e-06	8.18089e-06	9.67012e-05	8.95814	0.111832	0.0181429	0.000124419	3.90511	8.40817e-06	0.0433231	0.93698	0.0152284	C13:0A
S5_122583252	5	122583252	122583252	1850036048	C13:0D	A	C	Intergenic	1	?	?	g.122583252A>C	C	T	8.48969e-05	1	0.0260333	0.0260333	0.307724	4.07111	0.0965644	0.0244499	0.00325453	2.48751	0.0260333	0.0182523	0.93698	0.0152284	C13:0D
S5_123091949	5	123091949	123091949	1850036315	C13:0A	C	A	Intergenic	1	?	?	g.123091949C>A	A	T	5.07451e-11	3.87465e-06	7.74929e-07	7.74929e-07	9.15995e-06	10.2946	0.106665	0.0160251	5.89352e-05	4.22962	7.74929e-07	0.0501571	0.995244	0.020908	C13:0A
S5_123091949	5	123091949	123091949	1850036315	C13:0D	C	A	Intergenic	1	?	?	g.123091949C>A	A	C	1.40922e-05	1	0.00889265	0.00889265	0.105114	4.85102	0.0875533	0.0200431	0.00157815	2.80185	0.00889265	0.0222375	0.995244	0.020908	C13:0D
S5_124399162	5	124399162	124399162	rs135355065	C13:0A	C	T	Intergenic	1	?	?	g.124399162C>T	T	T	2.87717e-09	0.000219686	1.22048e-05	1.22048e-05	0.000144265	8.54104	0.120873	0.0201347	0.000229193	3.6398	1.22048e-05	0.0411853	0.997622	0.0184744	C13:0A
S5_124399162	5	124399162	124399162	rs135355065	C13:0D	C	T	Intergenic	1	?	?	g.124399162C>T	T	C	2.87717e-09	0.000219686	4.39372e-05	4.39372e-05	0.000519354	8.54104	0.120873	0.0201347	5.89352e-05	4.22962	4.39372e-05	0.0411853	0.997622	0.0184744	C13:0D
S3_126201776	3	126201776	126201776	1850007129	C13:0A	T	G	Coding	7	ALDH1L1	NM_001103087	g.126201776T>G	G	A	1.83091e-06	0.139799	0.00229179	0.00229179	0.0270898	5.73733	0.0922681	0.0192016	0.000792352	3.10108	0.00229179	0.0267841	1	0.0178359	C13:0A
S3_126201776	3	126201776	126201776	1850007129	C13:0D	T	G	Coding	7	ALDH1L1	NM_001103087	g.126201776T>G	G	A	4.06802e-07	0.0310614	0.00115042	0.00111169	0.0131406	6.39062	0.102774	0.020127	0.000347063	3.45959	0.00115042	0.0301408	1	0.0178359	C13:0D
S2_129306699	2	129306699	129306699	1849987444	C13:0A	A	C	Intergenic	1	?	?	g.129306699A>C	C	T	2.02432e-05	1	0.0127741	0.0127741	0.150995	4.69372	0.082131	0.0191597	0.00157815	2.80185	0.0127741	0.0214322	1	0.0178359	C13:0A
S2_129306699	2	129306699	129306699	1849987444	C13:0D	A	C	Intergenic	1	?	?	g.129306699A>C	C	C	6.54665e-06	0.499869	0.00574563	0.00574563	0.0679154	5.18398	0.0915579	0.0201815	0.00113287	2.94582	0.00574563	0.023944	1	0.0178359	C13:0D
S2_130851174	2	130851174	130851174	1849987725	C13:0A	G	A	Intergenic	1	?	?	g.130851174G>A	A	G	0.000186518	1	0.0541505	0.0541505	0.64008	3.72928	0.0541499	0.0144271	0.00343789	2.46371	0.0541505	0.0165136	0.926278	0.034018	C13:0A
S2_130851174	2	130851174	130851174	1849987725	C13:0D	G	A	Intergenic	1	?	?	g.130851174G>A	A	T	0.000108356	1	0.0307566	0.0306643	0.362463	3.96515	0.0608858	0.0156535	0.00351647	2.45389	0.0307566	0.0177127	0.926278	0.034018	C13:0D
S2_132097923	2	132097923	132097923	rs432937691	C13:0A	T	G	Intronic	3	RPS6KA1	NM_001083722	g.132097923T>G	G	A	0.000238009	1	0.0639901	0.0639901	0.756387	3.62341	0.0690089	0.0186977	0.00371292	2.43028	0.0639901	0.0159764	1	0.0184304	C13:0A
S2_132097923	2	132097923	132097923	rs432937691	C13:0D	T	G	Intronic	3	RPS6KA1	NM_001083722	g.132097923T>G	G	A	7.98708e-05	1	0.0253051	0.0253051	0.299116	4.09761	0.0807379	0.020366	0.00314976	2.50172	0.0253051	0.0183874	1	0.0184304	C13:0D
S2_132303218	2	132303218	132303218	1849988047	C13:0A	A	C	Coding	7	AIM1L	NM_001109791	g.132303218A>C	C	A	8.9792e-05	1	0.0337737	0.0336544	0.397808	4.04676	0.0701682	0.0178282	0.00265209	2.57641	0.0337737	0.0181283	0.869203	0.0198358	C13:0A
S2_132303218	2	132303218	132303218	1849988047	C13:0D	A	C	Coding	7	AIM1L	NM_001109791	g.132303218A>C	C	A	9.64969e-07	0.0736802	0.00188924	0.00185479	0.0219243	6.01549	0.106006	0.0214789	0.000504224	3.29738	0.00188924	0.028213	0.869203	0.0198358	C13:0D
S2_132327150	2	132327150	132327150	1849988074	C13:0A	A	C	Intronic	3	UBXN11	NM_001243296	g.132327150A>C	C	A	0.0003407	1	0.0793113	0.0793113	0.93749	3.46763	0.0667108	0.0185461	0.00428918	2.36763	0.0793113	0.0151873	0.997622	0.0154946	C13:0A
S2_132327150	2	132327150	132327150	1849988074	C13:0D	A	C	Intronic	3	UBXN11	NM_001243296	g.132327150A>C	C	T	1.1418e-05	0.871822	0.00799836	0.00788589	0.0932142	4.94241	0.101557	0.0230026	0.00142099	2.84741	0.00799836	0.0227056	0.997622	0.0154946	C13:0D
S1_136676598	1	136676598	136676598	rs468656570	C13:0A	C	G	Intronic	3	EPHB1	NM_001192829	g.136676598C>G	G	G	4.55152e-09	0.000347531	1.65491e-05	1.65491e-05	0.000195616	8.34184	0.100698	0.0169951	0.000268483	3.57108	1.65491e-05	0.0401637	0.915577	0.0168831	C13:0A
S1_136676598	1	136676598	136676598	rs468656570	C13:0D	C	G	Intronic	3	EPHB1	NM_001192829	g.136676598C>G	G	G	2.98667e-05	1	0.0143426	0.0143426	0.169535	4.52481	0.110628	0.0263557	0.00207583	2.68281	0.0143426	0.0205682	0.915577	0.0168831	C13:0D
S2_136678366	2	136678366	136678366	1849989018	C13:0A	G	T	Intergenic	1	?	?	g.136678366G>T	T	A	0.000522307	1	0.0989597	0.0989597	1	3.28207	0.0670843	0.0192629	0.00527143	2.27807	0.0989597	0.0142497	0.998811	0.0154762	C13:0A
S2_136678366	2	136678366	136678366	1849989018	C13:0D	G	T	Intergenic	1	?	?	g.136678366G>T	T	T	7.16331e-05	1	0.0236777	0.0236777	0.279879	4.14489	0.0904289	0.0226598	0.00301879	2.52017	0.0236777	0.0186284	0.998811	0.0154762	C13:0D
S2_138819196	2	138819196	138819196	rs442000699	C13:0A	T	C	Intergenic	1	?	?	g.138819196T>C	C	T	1.33576e-05	1	0.0103023	0.0103023	0.121776	4.87427	0.0874078	0.0199552	0.00129003	2.8894	0.0103023	0.0223566	0.97503	0.0164634	C13:0A
S2_138819196	2	138819196	138819196	rs442000699	C13:0D	T	C	Intergenic	1	?	?	g.138819196T>C	C	T	7.63156e-06	0.582708	0.00626567	0.00626567	0.0740626	5.11739	0.0951921	0.0211375	0.00121145	2.9167	0.00626567	0.0236025	0.97503	0.0164634	C13:0D
S1_145268176	1	145268176	145268176	rs477463133	C13:0A	T	G	Coding	7	C2CD2	NM_001192676	g.145268176T>G	G	A	4.24644e-05	1	0.0210543	0.0209966	0.248188	4.37198	0.0798289	0.0193976	0.00201035	2.69673	0.0210543	0.0197872	1	0.0178359	C13:0A
S1_145268176	1	145268176	145268176	rs477463133	C13:0D	T	G	Coding	7	C2CD2	NM_001192676	g.145268176T>G	G	A	1.13081e-05	0.86343	0.00799472	0.00788589	0.0932142	4.94661	0.0899575	0.0203653	0.0014079	2.85143	0.00799472	0.0227272	1	0.0178359	C13:0D
S1_146106428	1	146106428	146106428	1849971328	C13:0A	A	C	Intergenic	1	?	?	g.146106428A>C	C	G	0.000304904	1	0.075343	0.075343	0.890582	3.51584	0.0718285	0.0198079	0.00404034	2.39358	0.075343	0.0154313	0.984542	0.0187198	C13:0A
S1_146106428	1	146106428	146106428	1849971328	C13:0D	A	C	Intergenic	1	?	?	g.146106428A>C	C	T	0.000304904	1	0.0567829	0.0566438	0.669551	3.51584	0.0718285	0.0198079	0.00536311	2.27058	0.0567829	0.0154313	0.984542	0.0187198	C13:0D
S1_146832183	1	146832183	146832183	1849971750	C13:0A	T	G	Intergenic	1	?	?	g.146832183T>G	G	A	8.68445e-05	1	0.0333217	0.0333217	0.393874	4.06126	0.0716274	0.0181613	0.0025997	2.58508	0.0333217	0.0182021	0.992866	0.0197605	C13:0A
S1_146832183	1	146832183	146832183	1849971750	C13:0D	T	G	Intergenic	1	?	?	g.146832183T>G	G	A	3.89479e-05	1	0.0172899	0.0172899	0.204374	4.40952	0.081468	0.0196987	0.00224609	2.64857	0.0172899	0.019979	0.992866	0.0197605	C13:0D
S1_147651998	1	147651998	147651998	1849972343	C13:0A	A	C	Intergenic	1	?	?	g.147651998A>C	C	G	0.000448779	1	0.0916217	0.0909881	1	3.34797	0.0617274	0.0175184	0.00489162	2.31055	0.0916217	0.0145823	1	0.0172414	C13:0A
S1_147651998	1	147651998	147651998	1849972343	C13:0D	A	C	Intergenic	1	?	?	g.147651998A>C	C	G	1.40315e-05	1	0.00892813	0.00889265	0.105114	4.8529	0.0972979	0.022269	0.00156506	2.80547	0.00892813	0.0222471	1	0.0172414	C13:0D
S1_157832644	1	157832644	157832644	1849974835	C13:0A	A	C	Intronic	3	PLCL2	NM_001192255	g.157832644A>C	C	A	7.52053e-05	1	0.0308726	0.0308726	0.364925	4.12375	0.078944	0.0198404	0.00242944	2.61449	0.0308726	0.0185206	0.997622	0.0184744	C13:0A
S1_157832644	1	157832644	157832644	1849974835	C13:0D	A	C	Intronic	3	PLCL2	NM_001192255	g.157832644A>C	C	T	7.52053e-05	1	0.0245397	0.0245178	0.28981	4.12375	0.078944	0.0198404	0.00305808	2.51455	0.0245397	0.0185206	0.997622	0.0184744	C13:0D
S1_158880846	1	158880846	158880846	1849975063	C13:0A	T	G	Intergenic	1	?	?	g.158880846T>G	G	G	4.02391e-05	1	0.0202136	0.0202136	0.238932	4.39535	0.0715028	0.0173212	0.00198415	2.70242	0.0202136	0.0199066	0.973841	0.023199	C13:0A
S1_158880846	1	158880846	158880846	1849975063	C13:0D	T	G	Intergenic	1	?	?	g.158880846T>G	G		2.26359e-05	1	0.0123454	0.0122799	0.145153	4.6452	0.0769593	0.0180604	0.00182699	2.73826	0.0123454	0.0211839	0.973841	0.023199	C13:0D
Significant associations by the additive model only
S11_6782323	11	6782323	6782323	rs207538712	C13:0A	T	C	Intergenic	1	?	?	g.6782323T>C	C	T	0.000383545	1	0.0846404	0.0846404	1	3.41618	0.0225726	0.00633065	0.00452492	2.34439	0.0846404	0.0149271	0.86088	0.191989	C13:0A
S14_7119965	14	7119965	7119965	ss1850144368	C13:0A	T	G	Intergenic	1	?	?	g.7119965T>G	G	T	3.34562e-08	0.00255455	8.51516e-05	8.51516e-05	0.00100652	7.47552	0.105163	0.0188648	0.000386353	3.41302	8.51516e-05	0.0357162	0.994055	0.0185407	C13:0A
S30_6030810	X	6030810	6030810	rs137142711	C13:0A	C	T	Intergenic	1	?	?	g.6030810C>T	T	C	1.21068e-06	0.0924414	0.00162178	0.00159453	0.018848	5.91697	0.0742586	0.015187	0.000739965	3.13079	0.00162178	0.0277069	0.853746	0.0264624	C13:0A
S4_4330240	4	4330240	4330240	rs207853593	C13:0A	C	T	Intergenic	1	?	?	g.4330240C>T	T	C	0.000214534	1	0.0604456	0.0603904	0.713837	3.6685	0.0283946	0.00763804	0.00354266	2.45067	0.0604456	0.0162051	0.909631	0.115686	C13:0A
S19_2109166	19	2109166	2109166	rs208858716	C13:0A	G	A	Intergenic	1	?	?	g.2109166G>A	A	G	0.000108648	1	0.0380543	0.0380543	0.449815	3.96398	0.0359498	0.00924415	0.00282234	2.54939	0.0384066	0.0177068	0.928656	0.0723431	C13:0A
S19_2109177	19	2109177	2109177	rs210568602	C13:0A	A	G	Intergenic	1	?	?	g.2109177A>G	G	A	0.000108648	1	0.0380543	0.0380543	0.449815	3.96398	0.0359498	0.00924415	0.00283544	2.54738	0.0382296	0.0177068	0.928656	0.0723431	C13:0A
S19_2109201	19	2109201	2109201	rs209783624	C13:0A	G	A	Intergenic	1	?	?	g.2109201G>A	A	G	0.000108648	1	0.0380543	0.0380543	0.449815	3.96398	0.0359498	0.00924415	0.00284854	2.54538	0.0380543	0.0177068	0.928656	0.0723431	C13:0A
S25_15270231	25	15270231	15270231	rs448070037	C13:0A	A	C	Intronic	3	MYH11	NM_001102127	g.15270231A>C	C	A	0.000471702	1	0.0930667	0.0930207	1	3.32633	0.0674918	0.0192276	0.00506188	2.29569	0.0930667	0.014473	1	0.0166468	C13:0A
S22_7482777	22	7482777	7482777	rs137232569	C13:0A	G	C	Coding	7	TMPPE	NM_001099711	g.7482777G>C	C	G	1.64871e-08	0.00125888	4.6625e-05	4.6625e-05	0.000551125	7.78285	0.0923366	0.0161963	0.000347063	3.45959	4.6625e-05	0.0372946	0.995244	0.0250896	C13:0A
S19_7695893	19	7695893	7695893	ss1850200073	C13:0A	A	C	Intronic	3	MSI2	NM_001206656	g.7695893A>C	C	A	7.04639e-10	5.38027e-05	5.97808e-06	5.97808e-06	7.06631e-05	9.15203	0.112424	0.0180241	0.000111322	3.95342	5.97808e-06	0.0443162	0.989298	0.0186298	C13:0A
S4_8804145	4	8804145	8804145	rs446436396	C13:0A	T	G	Intergenic	1	?	?	g.8804145T>G	G	T	7.13299e-06	0.544639	0.00633301	0.00633301	0.0748586	5.14673	0.058706	0.0129934	0.00111977	2.95087	0.00633301	0.023753	0.960761	0.0451733	C13:0A
S7_8834434	7	8834434	8834434	rs381518651	C13:0A	A	G	Intronic	3	CYP4F3	NM_001046391	g.8834434A>G	G	A	3.42341e-05	1	0.0181524	0.0181524	0.214568	4.46554	0.0420095	0.0100843	0.00187938	2.72599	0.0181524	0.0202652	0.908442	0.0660995	C13:0A
S24_9823948	24	9823948	9823948	ss1850255923	C13:0A	A	G	Intergenic	1	?	?	g.9823948A>G	G	A	0.0003533	1	0.0798112	0.0798112	0.943398	3.45186	0.0405285	0.0112974	0.00440705	2.35585	0.0800481	0.0151075	0.929845	0.0421995	C13:0A
S24_9823950	24	9823950	9823950	rs467449650	C13:0A	T	G	Intergenic	1	?	?	g.9823950T>G	G	T	0.0003533	1	0.0798112	0.0798112	0.943398	3.45186	0.0405285	0.0112974	0.00442014	2.35456	0.0798112	0.0151075	0.929845	0.0421995	C13:0A
S7_9999832	7	9999832	9999832	ss1850051665	C13:0A	A	C	Intergenic	1	?	?	g.9999832A>C	C	A	7.17947e-09	0.000548189	2.19275e-05	2.19275e-05	0.000259192	8.14391	0.0961112	0.0164386	0.00032087	3.49367	2.19275e-05	0.0391481	0.94887	0.0250627	C13:0A
S17_10925023	17	10925023	10925023	rs207733437	C13:0A	G	A	Intronic	3	ARHGAP10	NM_001076830	g.10925023G>A	A	G	1.68593e-05	1	0.0114937	0.0114937	0.13586	4.77316	0.0574742	0.0132795	0.00146028	2.83556	0.0114937	0.0218388	0.89893	0.0337302	C13:0A
S23_11797671	23	11797671	11797671	ss1850247103	C13:0A	A	C	Intergenic	1	?	?	g.11797671A>C	C	A	2.93285e-06	0.223938	0.00315406	0.00315406	0.0372821	5.53271	0.0559409	0.0118834	0.000923319	3.03465	0.00315406	0.0257334	0.850178	0.0573427	C13:0A
S10_12335147	10	12335147	12335147	rs210493412	C13:0A	G	C	Intergenic	1	?	?	g.12335147G>C	C	G	0.000295894	1	0.0748113	0.074393	0.879353	3.52886	0.0438975	0.0120792	0.00394866	2.40355	0.0748113	0.0154973	0.915577	0.0402597	C13:0A
S22_13434975	22	13434975	13434975	ss1850236705	C13:0A	G	T	Intergenic	1	?	?	g.13434975G>T	T	G	2.79684e-08	0.00213552	7.36388e-05	7.36388e-05	0.000870438	7.55333	0.0986973	0.017603	0.000373256	3.42799	7.36388e-05	0.0361159	1	0.0172414	C13:0A
S10_13461221	10	13461221	13461221	rs474388108	C13:0A	G	A	Intergenic	1	?	?	g.13461221G>A	A	G	0.000472687	1	0.0930207	0.0930207	1	3.32543	0.0426675	0.0121574	0.00507498	2.29457	0.0930207	0.0144685	0.960761	0.0464109	C13:0A
S21_14459212	21	14459212	14459212	rs209897920	C13:0A	A	C	Intronic	3	SLCO3A1	NM_001001134	g.14459212A>C	C	A	3.92062e-06	0.299359	0.00393893	0.00393893	0.0465596	5.40665	0.0448025	0.00964241	0.000988802	3.00489	0.00393893	0.0250863	0.926278	0.0616175	C13:0A
S10_14779807	10	14779807	14779807	rs380757716	C13:0A	G	A	Intronic	3	PIAS1	NM_001075396	g.14779807G>A	A	G	7.9018e-08	0.00603342	0.000163065	0.000163065	0.00192749	7.10227	0.0570044	0.0105224	0.00047803	3.32054	0.000163065	0.0337984	0.967895	0.0632678	C13:0A
S28_41994199	28	41994199	41994199	rs42148747	C13:0A	C	T	Intergenic	1	?	?	g.41994199C>T	T	C	0.000190969	1	0.0548175	0.0548175	0.647963	3.71904	0.0373841	0.00997623	0.00347718	2.45877	0.0548175	0.0164616	0.958383	0.0533499	C13:0A
S27_40540201	27	40540201	40540201	ss1850287991	C13:0A	A	C	Intergenic	1	?	?	g.40540201A>C	C	A	4.54402e-06	0.346959	0.00439188	0.00439188	0.0519137	5.34256	0.0660626	0.0143145	0.00102809	2.98797	0.00439188	0.0247575	0.87396	0.0333333	C13:0A
S13_43895831	13	43895831	43895831	ss1850132756	C13:0A	T	G	Intergenic	1	?	?	g.43895831T>G	G	T	0.000297163	1	0.074393	0.074393	0.879353	3.52701	0.0693716	0.0190948	0.00398795	2.39925	0.074393	0.0154879	0.990488	0.0156062	C13:0A
S13_44358829	13	44358829	44358829	ss1850314106	C13:0A	G	C	Intergenic	1	?	?	g.44358829G>C	C	G	0.000491403	1	0.0954736	0.0954736	1	3.30856	0.0301284	0.00861033	0.00514046	2.289	0.0954736	0.0143833	0.944114	0.127834	C13:0A
S29_47248219	29	47248219	47248219	rs439867963	C13:0A	T	G	Intronic	3	NUDT8	NM_001101255	g.47248219T>G	G	C	2.37018e-06	0.180975	0.00274204	0.00274204	0.032412	5.62522	0.0810132	0.0170486	0.000857835	3.0666	0.00274204	0.0262084	0.91082	0.0254569	C13:0A
S23_48083079	23	48083079	48083079	rs385884194	C13:0A	G	A	Intergenic	1	?	?	g.48083079G>A	A	T	0.000417259	1	0.087527	0.087527	1	3.37959	0.048256	0.0136196	0.00476066	2.32233	0.087527	0.0147421	0.967895	0.027027	C13:0A
S16_48741335	16	48741335	48741335	rs477723782	C13:0A	C	G	Coding	7	NOC2L	NM_001034326	g.48741335C>G	G	A	8.42898e-05	1	0.0326698	0.0326698	0.386169	4.07422	0.0472274	0.0119526	0.00257351	2.58947	0.0326698	0.0182682	0.841855	0.0543785	C13:0A
S23_47961544	23	47961544	47961544	rs440096215	C13:0A	A	C	Intergenic	1	?	?	g.47961544A>C	C	T	5.15158e-07	0.0393349	0.000874108	0.000874108	0.0103323	6.28806	0.0772064	0.015258	0.000582804	3.23448	0.000874108	0.0296137	0.960761	0.0303218	C13:0A
S3_51485159	3	51485159	51485159	ss1849996686	C13:0A	T	G	Intronic	3	SLC44A3	NM_001098900	g.51485159T>G	G	T	7.58876e-06	0.57944	0.00666023	0.00666023	0.0787264	5.11983	0.0676775	0.0150238	0.00113287	2.94582	0.00666023	0.023615	0.837099	0.0291193	C13:0A
S22_52346974	22	52346974	52346974	rs110791336	C13:0A	G	T	Intergenic	1	?	?	g.52346974G>T	T	T	0.000160911	1	0.050561	0.050409	0.595853	3.79342	0.0349143	0.00921027	0.00317595	2.49813	0.050561	0.0168393	0.808561	0.0661765	C13:0A
S13_52862594	13	52862594	52862594	ss1850134021	C13:0A	A	C	Intergenic	1	?	?	g.52862594A>C	C	T	0.000259195	1	0.0682442	0.0682442	0.806671	3.58637	0.0589216	0.0160607	0.0037915	2.42119	0.0682442	0.0157886	0.796671	0.0283582	C13:0A
S13_57904852	13	57904852	57904852	ss1850135813	C13:0A	C	G	Downstream	2	ATP5E	NM_001143741	g.57904852C>G	G	A	2.71122e-10	2.07015e-05	2.95736e-06	2.95736e-06	3.49571e-05	9.56684	0.116636	0.0182468	8.51287e-05	4.06992	2.95736e-06	0.0464389	1	0.0178359	C13:0A
S24_60265567	24	60265567	60265567	ss1850262310	C13:0A	C	T	Intergenic	1	?	?	g.60265567C>T	T	T	0.000396021	1	0.0854185	0.0854185	1	3.40228	0.0258081	0.00725541	0.00462969	2.33445	0.0854185	0.0148568	0.983353	0.172914	C13:0A
S12_74963053	12	74963053	74963053	ss1850124729	C13:0A	T	G	Intergenic	1	?	?	g.74963053T>G	G	A	6.37476e-07	0.0486745	0.000993357	0.000993357	0.0117418	6.19554	0.0707659	0.0141023	0.000635191	3.1971	0.000993357	0.0291382	0.833532	0.0363766	C13:0A
S17_75636645	17	75636645	75636645	ss1850185522	C13:0A	A	G	Intronic	3	KLHL22	NM_001205773	g.75636645A>G	G	T	0.000432265	1	0.089446	0.089446	1	3.36425	0.0392671	0.0111123	0.00482614	2.3164	0.089446	0.0146646	0.869203	0.0595075	C13:0A
S11_77850654	11	77850654	77850654	ss1850109249	C13:0A	G	C	Intergenic	1	?	?	g.77850654G>C	C	A	5.67334e-06	0.433188	0.00521914	0.00521449	0.0616372	5.24616	0.0781137	0.0171018	0.00108048	2.96638	0.00521914	0.0242629	0.998811	0.0160714	C13:0A
S11_81218398	11	81218398	81218398	ss1850109703	C13:0A	T	G	Intergenic	1	?	?	g.81218398T>G	G	T	5.41001e-07	0.0413081	0.000898003	0.000898003	0.0106147	6.2668	0.0790432	0.0156508	0.000595901	3.22483	0.000898003	0.0295044	0.983353	0.0259976	C13:0A
S30_83132695	X	83132695	83132695	rs132800510	C13:0A	T	C	Intronic	3	ARHGAP6	NM_001191354	g.83132695T>C	C	T	0.0002288	1	0.0626165	0.0626165	0.740151	3.64054	0.0605636	0.0163643	0.00364744	2.43801	0.0626165	0.0160633	0.840666	0.0176803	C13:0A
S17_75825603	17	75825603	75825603	rs207929394	C13:0A	C	T	Intergenic	1	?	?	g.75825603C>T	T	T	1.58813e-05	1	0.0113329	0.0113264	0.133882	4.79911	0.0489225	0.0112686	0.0013948	2.85549	0.0113329	0.0219717	0.820452	0.0471014	C13:0A
S4_110105104	4	110105104	110105104	ss1850018569	C13:0A	A	G	Intergenic	1	?	?	g.110105104A>G	G	G	1.5e-09	0.000114532	8.18089e-06	8.18089e-06	9.67012e-05	8.82391	0.111524	0.0182448	0.000176806	3.7525	8.18089e-06	0.0426354	1	0.0178359	C13:0A
S2_110252473	2	110252473	110252473	ss1849984498	C13:0A	T	G	Intergenic	1	?	?	g.110252473T>G	G	T	1.45026e-09	0.000110735	9.2279e-06	8.18089e-06	9.67012e-05	8.83855	0.115525	0.018882	0.000150612	3.82214	9.2279e-06	0.0427104	1	0.0166468	C13:0A
S11_107876339	11	107876339	107876339	ss1850115889	C13:0A	C	A	Intergenic	1	?	?	g.107876339C>A	A	G	2.24543e-09	0.00017145	1.00853e-05	1.00853e-05	0.000119212	8.6487	0.117672	0.0194657	0.000216096	3.66535	1.00853e-05	0.0417374	0.978597	0.0170109	C13:0A
S11_94106253	11	94106253	94106253	rs135845527	C13:0A	C	G	Intergenic	1	?	?	g.94106253C>G	G	C	0.000323389	1	0.0774056	0.0774056	0.914963	3.49027	0.0265556	0.00735451	0.00417131	2.37973	0.0774056	0.0153019	0.957194	0.132919	C13:0A
S30_86437600	X	86437600	86437600	ss1850313006	C13:0A	T	G	Intergenic	1	?	?	g.86437600T>G	G	C	1.03537e-07	0.00790556	0.000202707	0.000200008	0.00236416	6.9849	0.0871689	0.016241	0.000504224	3.29738	0.000202707	0.0331952	0.851367	0.0286313	C13:0A
S10_88880808	10	88880808	88880808	rs480759923	C13:0A	A	C	Intergenic	1	?	?	g.88880808A>C	C	T	2.64943e-06	0.202297	0.00297496	0.00294733	0.0348385	5.57685	0.0770341	0.0162906	0.000884029	3.05353	0.00297496	0.02596	0.960761	0.0216584	C13:0A
S2_121921184	2	121921184	121921184	rs381375934	C13:0A	G	C	Intergenic	1	?	?	g.121921184G>C	C	A	6.5944e-05	1	0.0284472	0.0284472	0.336257	4.18082	0.0540933	0.0134873	0.00231157	2.63609	0.0284472	0.0188116	0.971463	0.0324357	C13:0A
S2_121921208	2	121921208	121921208	rs136462857	C13:0A	T	C	Intergenic	1	?	?	g.121921208T>C	C	A	0.000237583	1	0.0643285	0.0639901	0.756387	3.62419	0.0450761	0.0122116	0.00368673	2.43336	0.0643285	0.0159803	0.96195	0.038937	C13:0A
S5_123401529	5	123401529	123401529	rs465458272	C13:0A	C	T	Intronic	3	TBC1D22A	NM_001076520	g.123401529C>T	T	G	4.50285e-05	1	0.0220394	0.0220394	0.260514	4.34651	0.0426902	0.0104082	0.00203654	2.69111	0.0220394	0.0196572	0.97503	0.0664634	C13:0A
S5_124197882	5	124197882	124197882	rs109308746	C13:0A	C	T	Intergenic	1	?	?	g.124197882C>T	T	C	0.000308214	1	0.0754283	0.0754283	0.891591	3.51115	0.0365902	0.0100982	0.00406653	2.39078	0.0756709	0.0154076	0.958383	0.060794	C13:0A
S5_124197891	5	124197891	124197891	rs110966276	C13:0A	G	T	Intergenic	1	?	?	g.124197891G>T	T	C	0.000308214	1	0.0754283	0.0754283	0.891591	3.51115	0.0365902	0.0100982	0.00407963	2.38938	0.0754283	0.0154076	0.958383	0.060794	C13:0A
S2_133948274	2	133948274	133948274	rs110163354	C13:0A	A	G	Intergenic	1	?	?	g.133948274A>G	G	C	0.000431263	1	0.0897251	0.089446	1	3.36526	0.032166	0.00910117	0.00479995	2.31876	0.0897251	0.0146696	0.896552	0.0742706	C13:0A
S9_15498537	9	15498537	15498537	rs381001543	C13:0A	A	G	Intronic	3	SENP6	NM_001192790	g.15498537A>G	G	A	0.000403811	1	0.0863669	0.0863499	1	3.39382	0.0489753	0.0137886	0.00466898	2.33078	0.0863669	0.014814	0.864447	0.0337001	C13:0A
S7_18296541	7	18296541	18296541	rs476287608	C13:0A	C	T	Coding	7	UBXN6	NM_001045986	g.18296541C>T	T	C	0.000506049	1	0.0975742	0.097553	1	3.29581	0.0377746	0.0108201	0.00517975	2.28569	0.0975742	0.014319	1	0.0671819	C13:0A
S18_25647507	18	25647507	25647507	ss1850192096	C13:0A	A	G	Intergenic	1	?	?	g.25647507A>G	G	A	0.00015993	1	0.0504604	0.050409	0.595853	3.79607	0.0576004	0.0151886	0.00316286	2.49992	0.0504604	0.0168528	0.902497	0.0256917	C13:0A
S3_29647984	3	29647984	29647984	rs382580919	C13:0A	T	C	Intronic	3	SLC22A15	NM_001193093	g.29647984T>C	C	T	5.84479e-07	0.0446279	0.000949529	0.000949529	0.0112238	6.23323	0.0525947	0.0104454	0.000608997	3.21538	0.000949529	0.0293319	0.960761	0.0563119	C13:0A
S10_31011609	10	31011609	31011609	rs473120935	C13:0A	C	T	Intergenic	1	?	?	g.31011609C>T	T	C	3.24598e-06	0.247847	0.00334929	0.00334929	0.0395898	5.48865	0.0761508	0.0162499	0.000962609	3.01655	0.00334929	0.0255073	0.908442	0.0235602	C13:0A
S28_33380293	28	33380293	33380293	rs459460540	C13:0A	T	G	Intergenic	1	?	?	g.33380293T>G	G	T	0.000319421	1	0.0766962	0.0766962	0.906577	3.49564	0.0755021	0.0208913	0.00415821	2.38109	0.0766962	0.015329	0.996433	0.0167064	C13:0A
S25_31728272	25	31728272	31728272	ss1850270283	C13:0A	C	T	Intergenic	1	?	?	g.31728272C>T	T	C	0.000152823	1	0.0488235	0.0488083	0.576933	3.81581	0.0384435	0.0101066	0.00312357	2.50535	0.0488235	0.0169531	0.931034	0.0606641	C13:0A
S16_33993772	16	33993772	33993772	ss1850166912	C13:0A	G	A	Intergenic	1	?	?	g.33993772G>A	A	G	2.81614e-06	0.215027	0.00307181	0.00307181	0.0363099	5.55035	0.0561507	0.0119064	0.000910222	3.04085	0.00307181	0.025824	0.897741	0.0536424	C13:0A
S27_35200288	27	35200288	35200288	rs43731773	C13:0A	C	G	Intergenic	1	?	?	g.35200288C>G	G	C	0.000362191	1	0.0811001	0.0811001	0.958633	3.44106	0.0547072	0.0152778	0.00445943	2.35072	0.0811001	0.0150529	0.865636	0.0226648	C13:0A
S25_35533609	25	35533609	35533609	ss1850271030	C13:0A	T	G	Intergenic	1	?	?	g.35533609T>G	G	T	3.73098e-08	0.00284879	9.18963e-05	9.18963e-05	0.00108625	7.42818	0.103997	0.0187218	0.00039945	3.39854	9.18963e-05	0.0354729	0.998811	0.0166667	C13:0A
S6_32914432	6	32914432	32914432	rs458579530	C13:0A	A	C	Intergenic	1	?	?	g.32914432A>C	C	A	6.13397e-07	0.0468359	0.000975748	0.000975748	0.0115337	6.21226	0.0686283	0.0136556	0.000622094	3.20614	0.000975748	0.0292241	0.851367	0.0391061	C13:0A
S21_66543641	21	66543641	66543641	rs447175572	C13:0A	A	C	Intergenic	1	?	?	g.66543641A>C	C	C	1.41253e-05	1	0.0105739	0.0105739	0.124987	4.85	0.0528603	0.0121025	0.00132932	2.87637	0.0105739	0.0222323	0.941736	0.0498737	C13:0A
S15_64028144	15	64028144	64028144	rs41776609	C13:0A	C	T	Intronic	3	CD59	NM_001037446	g.64028144C>T	T	A	7.75244e-05	1	0.031486	0.031486	0.372177	4.11056	0.0292023	0.00735282	0.00245563	2.60984	0.031486	0.0184534	0.877527	0.141599	C13:0A
S21_68839945	21	68839945	68839945	rs110487577	C13:0A	G	A	Intergenic	1	?	?	g.68839945G>A	A	T	8.19843e-07	0.0625991	0.00122743	0.00122743	0.0145087	6.08627	0.0805467	0.0162131	0.000661384	3.17955	0.00122743	0.0285767	0.967895	0.0276413	C13:0A
Significant associations by the dominant model only
S14_21400	14	21400	21400	rs109072495	C13:0D	G	A	Intergenic	1	?	?	g.21400G>A	A	G	0.00076488	1	0.0948092	0.0946148	1	3.11641	0.0646906	0.0191528	0.00806103	2.09361	0.0948092	0.0134149	0.996433	0.0214797	C13:0D
S14_21458	14	21458	21458	rs110566728	C13:0D	C	T	Intergenic	1	?	?	g.21458C>T	T	C	0.000283888	1	0.0546001	0.0546001	0.645394	3.54685	0.0690095	0.0189328	0.00519285	2.28459	0.0546001	0.0155884	0.998811	0.0220238	C13:0D
S10_353271	10	353271	353271	ss1850313956	C13:0D	C	G	Intronic	3	MCC	NM_001083523	g.353271C>G	G	C	0.00014155	1	0.0363908	0.0363908	0.430152	3.84909	0.0919188	0.0240432	0.00388318	2.41081	0.0363908	0.0171223	1	0.0160523	C13:0D
S15_654938	15	654938	654938	rs449714297	C13:0D	G	C	Intergenic	1	?	?	g.654938G>C	C	G	0.000411834	1	0.0667635	0.0667151	0.788597	3.38528	0.0522728	0.0147388	0.00616201	2.21028	0.0667635	0.0147708	0.997622	0.0369487	C13:0D
S14_800965	14	800965	800965	ss1850142489	C13:0D	T	G	Intronic	3	PUF60	NM_001046133	g.800965T>G	G	T	0.000637265	1	0.0865807	0.0865807	1	3.19568	0.0703122	0.0205101	0.00735381	2.13349	0.0865807	0.0138141	0.988109	0.0192539	C13:0D
S14_823989	14	823989	823989	rs475244847	C13:0D	C	G	Intergenic	1	?	?	g.823989C>G	G	C	0.000266321	1	0.0533726	0.0531446	0.628189	3.57459	0.0798587	0.0218097	0.0049833	2.30248	0.0533726	0.0157289	0.960761	0.0179455	C13:0D
S10_1225317	10	1225317	1225317	rs435943684	C13:0D	A	C	Intronic	3	EPB41L4A	NM_001105384	g.1225317A>C	C	A	6.018e-05	1	0.0219858	0.0219858	0.259881	4.22055	0.0628798	0.0155927	0.00273067	2.56373	0.0219858	0.0190142	0.995244	0.0352449	C13:0D
S28_1328401	28	1328401	1328401	rs42742874	C13:0D	C	A	Intergenic	1	?	?	g.1328401C>A	A	C	0.000732068	1	0.0926982	0.0926982	1	3.13545	0.0515631	0.0152112	0.00789077	2.10288	0.0926982	0.0135108	0.876338	0.0495251	C13:0D
S24_1462457	24	1462457	1462457	rs468088298	C13:0D	G	A	Intergenic	1	?	?	g.1462457G>A	A	G	0.000629827	1	0.0857227	0.0857227	1	3.20078	0.0554664	0.0161644	0.00734071	2.13426	0.0857227	0.0138397	0.897741	0.0397351	C13:0D
S13_1546451	13	1546451	1546451	ss1850127269	C13:0D	T	G	Intronic	3	PLCB1	NM_174817	g.1546451T>G	G	T	0.000149752	1	0.0373669	0.0372671	0.440512	3.82463	0.0816868	0.0214462	0.00400105	2.39783	0.0373669	0.016998	0.9239	0.020592	C13:0D
S29_1649113	29	1649113	1649113	ss1850296175	C13:0D	G	A	Intergenic	1	?	?	g.1649113G>A	A	G	0.000459439	1	0.0714469	0.0714469	0.844529	3.33777	0.0661433	0.0188053	0.00642394	2.1922	0.0714469	0.0145308	0.997622	0.023242	C13:0D
S25_1717200	25	1717200	1717200	rs480635234	C13:0D	A	G	Coding	7	CRAMP1L	NM_001205874	g.1717200A>G	G	A	9.171e-05	1	0.0274609	0.027419	0.324103	4.03758	0.0714065	0.0181667	0.00333312	2.47715	0.0274609	0.0180815	0.958383	0.0260546	C13:0D
S27_2003072	27	2003072	2003072	rs380431851	C13:0D	C	T	Intergenic	1	?	?	g.2003072C>T	T	C	0.000306383	1	0.0566438	0.0566438	0.669551	3.51373	0.045085	0.0124373	0.0054024	2.26741	0.0566438	0.0154206	0.953627	0.0698254	C13:0D
S27_2004075	27	2004075	2004075	rs133205359	C13:0D	T	A	Intergenic	1	?	?	g.2004075T>A	A	T	0.000716941	1	0.0916951	0.0916951	1	3.14452	0.0460896	0.0135733	0.0077991	2.10796	0.091849	0.0135564	0.946492	0.0634422	C13:0D
S27_2004109	27	2004109	2004109	rs134743148	C13:0D	A	T	Intergenic	1	?	?	g.2004109A>T	T	A	0.000716941	1	0.0916951	0.0916951	1	3.14452	0.0460896	0.0135733	0.00781219	2.10723	0.0916951	0.0135564	0.946492	0.0634422	C13:0D
S25_2304643	25	2304643	2304643	ss1850264801	C13:0D	C	T	Upstream	2	RNPS1	NM_001101841	g.2304643C>T	T	C	0.000615264	1	0.0841909	0.0841909	0.995167	3.21094	0.0568013	0.0165224	0.00730142	2.13659	0.0841909	0.0138909	0.988109	0.0288809	C13:0D
S1_2622160	1	2622160	2622160	rs136688749	C13:0D	A	G	Intergenic	1	?	?	g.2622160A>G	G	A	0.000786701	1	0.0964183	0.0963778	1	3.10419	0.0669343	0.0198633	0.00815271	2.0887	0.0964183	0.0133535	1	0.019025	C13:0D
S23_2885741	23	2885741	2885741	rs450554670	C13:0D	C	T	Intergenic	1	?	?	g.2885741C>T	T	C	0.000162498	1	0.0398956	0.0398956	0.471581	3.78915	0.0757186	0.0199874	0.00406653	2.39078	0.0398956	0.0168177	0.933413	0.0229299	C13:0D
S28_3038682	28	3038682	3038682	rs384255421	C13:0D	G	A	Intergenic	1	?	?	g.3038682G>A	A	G	0.00069433	1	0.0901625	0.0900643	1	3.15843	0.066462	0.0195219	0.00769432	2.11383	0.0901625	0.0136265	0.995244	0.0215054	C13:0D
S20_3292350	20	3292350	3292350	rs478721985	C13:0D	C	G	Intergenic	1	?	?	g.3292350C>G	G	C	0.000246644	1	0.0508987	0.0508987	0.601642	3.60793	0.0666532	0.0181047	0.00483924	2.31522	0.0508987	0.0158979	0.870392	0.0286885	C13:0D
S21_3623524	21	3623524	3623524	rs480491290	C13:0D	G	A	Intergenic	1	?	?	g.3623524G>A	A	G	0.000386801	1	0.0646262	0.0644743	0.76211	3.41251	0.0649211	0.0182191	0.00597865	2.2234	0.0646262	0.0149085	0.991677	0.0257794	C13:0D
S1_3774729	1	3774729	3774729	ss1849960014	C13:0D	A	C	Intergenic	1	?	?	g.3774729A>C	C	A	0.000521347	1	0.0768484	0.0768484	0.908376	3.28287	0.0700983	0.0201255	0.00677755	2.16893	0.0768484	0.0142537	0.990488	0.0198079	C13:0D
S13_4037139	13	4037139	4037139	rs468318746	C13:0D	C	T	Intergenic	1	?	?	g.4037139C>T	T	C	0.000577497	1	0.0810566	0.0810566	0.95812	3.23845	0.0775872	0.0224553	0.00711807	2.14764	0.0810566	0.0140296	0.97503	0.0170732	C13:0D
S18_4065554	18	4065554	4065554	ss1850186941	C13:0D	A	C	Intergenic	1	?	?	g.4065554A>C	C	A	0.000146981	1	0.0372848	0.0372671	0.440512	3.83274	0.0808549	0.0212016	0.00393556	2.40499	0.0372848	0.0170392	0.94887	0.0213033	C13:0D
S12_4500103	12	4500103	4500103	rs211196520	C13:0D	G	T	Intergenic	1	?	?	g.4500103G>T	T	G	0.000359986	1	0.0624699	0.0624699	0.738417	3.44371	0.0840103	0.0234505	0.00574291	2.24087	0.0626122	0.0150663	0.97503	0.0182927	C13:0D
S12_4500115	12	4500115	4500115	rs208291353	C13:0D	A	C	Intergenic	1	?	?	g.4500115A>C	C	A	0.000359986	1	0.0624699	0.0624699	0.738417	3.44371	0.0840103	0.0234505	0.00575601	2.23988	0.0624699	0.0150663	0.97503	0.0182927	C13:0D
S12_4500131	12	4500131	4500131	rs211447781	C13:0D	T	C	Intergenic	1	?	?	g.4500131T>C	C	T	0.000508048	1	0.0754708	0.0754708	0.892093	3.2941	0.0767451	0.0219895	0.00672517	2.1723	0.0754708	0.0143103	0.967895	0.0202703	C13:0D
S6_5065546	6	5065546	5065546	rs386035636	C13:0D	G	A	Intergenic	1	?	?	g.5065546G>A	A	G	0.00018644	1	0.0432694	0.0432694	0.511461	3.72946	0.0632316	0.0168463	0.00428918	2.36763	0.0434013	0.0165145	0.939358	0.0322785	C13:0D
S6_5065552	6	5065552	5065552	rs380553408	C13:0D	A	G	Intergenic	1	?	?	g.5065552A>G	G	A	0.00018644	1	0.0432694	0.0432694	0.511461	3.72946	0.0632316	0.0168463	0.00430227	2.3663	0.0432694	0.0165145	0.939358	0.0322785	C13:0D
S28_5200084	28	5200084	5200084	ss1850290404	C13:0D	T	G	Intronic	3	SLC35F3	NM_001192935	g.5200084T>G	G	T	0.000277841	1	0.0542572	0.0541118	0.639621	3.5562	0.0565032	0.0154779	0.00511427	2.29122	0.0542572	0.0156357	0.926278	0.0353017	C13:0D
S18_5541069	18	5541069	5541069	ss1850187309	C13:0D	T	G	Intergenic	1	?	?	g.5541069T>G	G	T	0.000738582	1	0.0929068	0.0929068	1	3.1316	0.0603514	0.0178167	0.00794316	2.10001	0.0929068	0.0134914	0.997622	0.0244338	C13:0D
S18_5956756	18	5956756	5956756	rs208509137	C13:0D	T	C	Intergenic	1	?	?	g.5956756T>C	C	T	0.000677061	1	0.0895962	0.0894217	1	3.16937	0.0706731	0.0207164	0.00755026	2.12204	0.0895962	0.0136815	0.945303	0.018239	C13:0D
S22_6859588	22	6859588	6859588	ss1850235526	C13:0D	C	G	Intronic	3	CMTM7	NM_001075960	g.6859588C>G	G	C	0.000192265	1	0.0435621	0.0435621	0.51492	3.7161	0.0799516	0.0213455	0.00440705	2.35585	0.0435621	0.0164467	0.994055	0.0185407	C13:0D
S28_7185847	28	7185847	7185847	ss1850290704	C13:0D	T	G	Intronic	3	NID1	NM_001101155	g.7185847T>G	G	T	0.000315892	1	0.0577031	0.0577031	0.682072	3.50046	0.0777379	0.0214926	0.00546788	2.26218	0.0577031	0.0153534	1	0.0160523	C13:0D
S19_7288171	19	7288171	7288171	ss1850199943	C13:0D	A	C	Intergenic	1	?	?	g.7288171A>C	C	A	0.000708563	1	0.0912349	0.0912349	1	3.14962	0.0637154	0.0187461	0.00775981	2.11015	0.0912349	0.0135821	0.994055	0.0227273	C13:0D
S29_8301433	29	8301433	8301433	rs450312170	C13:0D	G	A	Intergenic	1	?	?	g.8301433G>A	A	G	0.000301773	1	0.0563372	0.0563372	0.665926	3.52032	0.0605067	0.0166733	0.00535001	2.27165	0.0563372	0.015454	0.967895	0.0313268	C13:0D
S27_8325518	27	8325518	8325518	ss1850284287	C13:0D	T	G	Intronic	3	ASB5	NM_001075744	g.8325518T>G	G	T	0.000145417	1	0.0370111	0.0370111	0.437485	3.83738	0.0618703	0.0162121	0.00392247	2.40644	0.0370111	0.0170628	0.957194	0.0310559	C13:0D
S29_8375302	29	8375302	8375302	rs136906570	C13:0D	C	T	Intergenic	1	?	?	g.8375302C>T	T	C	0.000130401	1	0.0348139	0.0347866	0.41119	3.88472	0.0474222	0.012338	0.00373911	2.42723	0.0348139	0.0173035	0.98692	0.0656627	C13:0D
S29_8375314	29	8375314	8375314	rs211269917	C13:0D	C	T	Intergenic	1	?	?	g.8375314C>T	T	C	0.00083327	1	0.0997246	0.0997246	1	3.07921	0.0275093	0.0082028	0.00834916	2.07836	0.0997246	0.0132279	0.963139	0.216049	C13:0D
S29_8375318	29	8375318	8375318	rs208360098	C13:0D	T	C	Intergenic	1	?	?	g.8375318T>C	C	T	0.000692403	1	0.0900655	0.0900643	1	3.15964	0.0278471	0.00817767	0.00768123	2.11457	0.0900655	0.0136325	0.963139	0.218519	C13:0D
S4_8466601	4	8466601	8466601	rs137387183	C13:0D	C	T	Intergenic	1	?	?	g.8466601C>T	T	C	9.47306e-06	0.723316	0.00709133	0.00709133	0.0838222	5.02351	0.0914733	0.0205271	0.00132932	2.87637	0.00709133	0.0231213	0.838288	0.0312057	C13:0D
S22_7555842	22	7555842	7555842	ss1850235717	C13:0D	T	G	Intergenic	1	?	?	g.7555842T>G	G	T	0.000489884	1	0.0742164	0.0742164	0.877266	3.30991	0.0754057	0.0215448	0.0065942	2.18084	0.0742164	0.0143901	0.982164	0.0181598	C13:0D
S11_7940744	11	7940744	7940744	ss1850101550	C13:0D	A	G	Intergenic	1	?	?	g.7940744A>G	G	A	0.000606106	1	0.0836876	0.0836876	0.989218	3.21745	0.0717973	0.0208595	0.00723594	2.14051	0.0836876	0.0139238	0.973841	0.0164835	C13:0D
S13_8504029	13	8504029	8504029	rs133490770	C13:0D	C	G	Intronic	3	MACROD2	NM_001105029	g.8504029C>G	G	C	0.000623731	1	0.0850446	0.0850446	1	3.205	0.0583649	0.0169958	0.00732761	2.13504	0.0850446	0.013861	1	0.0261593	C13:0D
S4_8884617	4	8884617	8884617	ss1850008806	C13:0D	A	G	Intergenic	1	?	?	g.8884617A>G	G	A	0.000305778	1	0.0566691	0.0566438	0.669551	3.51459	0.0666241	0.0183765	0.0053893	2.26847	0.0566691	0.015425	0.995244	0.0238949	C13:0D
S23_9065556	23	9065556	9065556	ss1850246557	C13:0D	T	G	Intergenic	1	?	?	g.9065556T>G	G	T	0.000135168	1	0.0354665	0.0353666	0.418046	3.86913	0.083784	0.0218493	0.0038046	2.41969	0.0354665	0.0172242	0.997622	0.0160906	C13:0D
S23_9696803	23	9696803	9696803	rs466030643	C13:0D	C	A	Intergenic	1	?	?	g.9696803C>A	A	C	0.000434776	1	0.0693054	0.0693054	0.819216	3.36173	0.0487507	0.0138022	0.00626678	2.20296	0.0693054	0.0146519	0.978597	0.0449575	C13:0D
S9_10000954	9	10000954	10000954	ss1850077543	C13:0D	A	C	Intergenic	1	?	?	g.10000954A>C	C	A	0.000273438	1	0.0536718	0.0536718	0.63442	3.56314	0.0779802	0.0213367	0.00508808	2.29345	0.0536718	0.0156709	1	0.0160523	C13:0D
S7_10121551	7	10121551	10121551	ss1850051710	C13:0D	A	G	Intergenic	1	?	?	g.10121551A>G	G	A	2.37321e-05	1	0.012327	0.012327	0.145709	4.62466	0.0754286	0.0177462	0.00191867	2.717	0.012327	0.0210788	0.941736	0.030303	C13:0D
S23_10476197	23	10476197	10476197	ss1850246822	C13:0D	A	C	Intergenic	1	?	?	g.10476197A>C	C	A	0.000666421	1	0.0888038	0.0888038	1	3.17625	0.0570753	0.016709	0.00749787	2.12506	0.0888038	0.0137162	0.925089	0.0302057	C13:0D
S22_10539949	22	10539949	10539949	ss1850236098	C13:0D	A	C	Intronic	3	MLH1	NM_001075994	g.10539949A>C	C	A	0.000425654	1	0.0684228	0.0682831	0.807131	3.37094	0.0876901	0.0247867	0.00621439	2.2066	0.0684228	0.0146984	0.9239	0.0160875	C13:0D
S17_12134430	17	12134430	12134430	rs42880576	C13:0D	A	G	Intergenic	1	?	?	g.12134430A>G	G	A	8.75968e-07	0.0668846	0.0018579	0.00185479	0.0219243	6.05751	0.107326	0.0216612	0.000464934	3.33261	0.0018579	0.028429	0.960761	0.022896	C13:0D
S10_13569700	10	13569700	13569700	ss1850089127	C13:0D	T	G	Intergenic	1	?	?	g.13569700T>G	G	T	0.000355879	1	0.0623238	0.0623238	0.73669	3.4487	0.0807708	0.0225271	0.00570362	2.24385	0.0623238	0.0150915	1	0.0160523	C13:0D
S23_13771679	23	13771679	13771679	ss1850247494	C13:0D	A	C	Intergenic	1	?	?	g.13771679A>C	C	A	0.000116212	1	0.0322668	0.0322668	0.381406	3.93475	0.0804609	0.0207788	0.00359505	2.4443	0.0322668	0.017558	0.97503	0.0182927	C13:0D
S21_14392421	21	14392421	14392421	rs434552481	C13:0D	G	C	Intronic	3	SLCO3A1	NM_001001134	g.14392421G>C	C	G	0.000824073	1	0.0989342	0.0989342	1	3.08403	0.0540333	0.0160968	0.00832297	2.07972	0.0989342	0.0132521	0.845422	0.0513361	C13:0D
S25_15270231	25	15270231	15270231	rs448070037	C13:0D	A	C	Intronic	3	MYH11	NM_001102127	g.15270231A>C	C	A	0.000366301	1	0.0629931	0.0628601	0.74303	3.43616	0.0763194	0.0213311	0.00580839	2.23594	0.0629931	0.0150281	1	0.0166468	C13:0D
S12_14623760	12	14623760	14623760	ss1850118637	C13:0D	T	G	Intergenic	1	?	?	g.14623760T>G	G	T	0.000506645	1	0.0755564	0.0754708	0.892093	3.2953	0.0722896	0.0207084	0.00669897	2.17399	0.0755564	0.0143164	1	0.0172414	C13:0D
S24_14744590	24	14744590	14744590	ss1850256232	C13:0D	T	G	Intergenic	1	?	?	g.14744590T>G	G	T	0.000734384	1	0.0928376	0.0928376	1	3.13408	0.065408	0.0193005	0.00790387	2.10216	0.0928376	0.0135039	0.982164	0.0223971	C13:0D
S28_14980427	28	14980427	14980427	ss1850291453	C13:0D	T	A	Intergenic	1	?	?	g.14980427T>A	A	T	0.000144508	1	0.0369028	0.0369028	0.436205	3.84011	0.0858856	0.0224956	0.00390937	2.40789	0.0369028	0.0170766	0.963139	0.0179012	C13:0D
S22_15385957	22	15385957	15385957	ss1850237089	C13:0D	A	C	Intergenic	1	?	?	g.15385957A>C	C	A	0.000243183	1	0.0508719	0.0508493	0.601057	3.61407	0.0747309	0.0202786	0.00477375	2.32114	0.0508719	0.015929	0.997622	0.0196663	C13:0D
S22_15468018	22	15468018	15468018	rs110816060	C13:0D	C	T	Intronic	3	GTDC2	NM_001011682	g.15468018C>T	T	C	0.000486706	1	0.0741765	0.0741765	0.876794	3.31273	0.0661566	0.0188927	0.00655491	2.18343	0.0741765	0.0144044	0.976219	0.0255786	C13:0D
S21_16057614	21	16057614	16057614	rs43726443	C13:0D	G	A	Intergenic	1	?	?	g.16057614G>A	A	G	0.000342018	1	0.0608736	0.0608736	0.719549	3.46595	0.0414134	0.0115165	0.00561194	2.25089	0.0608736	0.0151788	0.985731	0.0693607	C13:0D
S19_16230968	19	16230968	16230968	ss1850201385	C13:0D	A	G	Intronic	3	ACCN1	NM_001076484	g.16230968A>G	G	A	0.000570552	1	0.0803773	0.0803773	0.95009	3.2437	0.0724533	0.0209493	0.00709187	2.14924	0.0803773	0.0140561	1	0.0166468	C13:0D
S20_17176536	20	17176536	17176536	rs384382752	C13:0D	C	T	Intergenic	1	?	?	g.17176536C>T	T	C	0.000191917	1	0.0437428	0.0435621	0.51492	3.71689	0.0756525	0.0201952	0.00438085	2.35844	0.0437428	0.0164507	0.998811	0.0208333	C13:0D
S20_17176568	20	17176568	17176568	rs382519832	C13:0D	A	G	Intergenic	1	?	?	g.17176568A>G	G	A	0.000373914	1	0.0631642	0.0631642	0.746624	3.42723	0.066919	0.0187324	0.00591317	2.22818	0.0631642	0.0149829	0.991677	0.0239808	C13:0D
S13_17472769	13	17472769	17472769	ss1850129129	C13:0D	A	C	Intergenic	1	?	?	g.17472769A>C	C	A	0.000697112	1	0.0900643	0.0900643	1	3.1567	0.0603877	0.0177434	0.00773361	2.11162	0.0900643	0.0136177	0.969084	0.0251534	C13:0D
S10_17653189	10	17653189	17653189	ss1850089851	C13:0D	A	C	Intergenic	1	?	?	g.17653189A>C	C	A	0.000669388	1	0.0890438	0.0890438	1	3.17432	0.070381	0.0206118	0.00751097	2.1243	0.0890438	0.0137065	0.997622	0.0166865	C13:0D
S7_18590244	7	18590244	18590244	rs450087023	C13:0D	A	C	Coding	7	ZBTB7A	NM_001191247	g.18590244A>C	C	A	0.000526347	1	0.0771386	0.0771386	0.911807	3.27873	0.0673541	0.019352	0.00681684	2.16642	0.0771386	0.0142328	0.963139	0.0216049	C13:0D
S12_18615355	12	18615355	18615355	ss1850119053	C13:0D	A	C	Intronic	3	KPNA3	NM_001192773	g.18615355A>C	C	A	0.000214075	1	0.0472419	0.0472419	0.558416	3.66943	0.0631033	0.016972	0.00452492	2.34439	0.0472419	0.0162098	0.965517	0.0289409	C13:0D
S17_19616062	17	19616062	19616062	ss1850177125	C13:0D	A	C	Intergenic	1	?	?	g.19616062A>C	C	A	0.000482377	1	0.0741084	0.0740305	0.875068	3.31661	0.0704616	0.0201082	0.00650252	2.18692	0.0741084	0.014424	0.972652	0.0195599	C13:0D
S23_20446462	23	20446462	20446462	rs379396678	C13:0D	C	G	Intronic	3	CYP39A1	NM_001098938	g.20446462C>G	G	C	0.000326895	1	0.0588682	0.0587445	0.694382	3.48559	0.0795252	0.0220417	0.00554646	2.25598	0.0588682	0.0152782	0.980975	0.0193939	C13:0D
S14_20731991	14	20731991	20731991	ss1850146569	C13:0D	G	A	UTR3	6	PCMTD1	NM_001081526	g.20731991G>A	A	G	0.000241617	1	0.0509632	0.0508493	0.601057	3.61687	0.0775036	0.0210214	0.00473446	2.32473	0.0509632	0.0159432	0.992866	0.0203593	C13:0D
S30_21079632	X	21079632	21079632	ss1850307665	C13:0D	G	T	Upstream	2	CD99L2	NM_001083758	g.21079632G>T	T	G	0.00020143	1	0.0452358	0.0452358	0.534703	3.69588	0.0756156	0.0202522	0.00444634	2.352	0.0452358	0.016344	0.840666	0.023338	C13:0D
S26_21093128	26	21093128	21093128	ss1850276778	C13:0D	T	G	Intergenic	1	?	?	g.21093128T>G	G	T	0.000614418	1	0.0843775	0.0841909	0.995167	3.21154	0.0734968	0.0213765	0.00727523	2.13815	0.0843775	0.013894	0.996433	0.0173031	C13:0D
S25_21213865	25	21213865	21213865	rs457372106	C13:0D	T	G	Intergenic	1	?	?	g.21213865T>G	G	T	0.000484707	1	0.074168	0.074168	0.876693	3.31452	0.0706756	0.0201768	0.00652871	2.18517	0.074168	0.0144134	0.997622	0.0178784	C13:0D
S17_21449503	17	21449503	21449503	rs208368898	C13:0D	T	C	Intergenic	1	?	?	g.21449503T>C	C	T	0.000700282	1	0.090321	0.090321	1	3.15473	0.0544388	0.0160014	0.00774671	2.11088	0.090321	0.0136078	0.953627	0.0355362	C13:0D
S21_21479212	21	21479212	21479212	ss1850226457	C13:0D	A	C	UTR5	6	VPS33B	NM_001046284	g.21479212A>C	C	A	0.000751877	1	0.0938065	0.0938065	1	3.12385	0.0535358	0.0158279	0.00800864	2.09644	0.0938065	0.0134524	0.951249	0.033125	C13:0D
S24_21605614	24	21605614	21605614	ss1850256906	C13:0D	T	C	Intronic	3	FHOD3	NM_001191215	g.21605614T>C	C	T	0.00057865	1	0.0810694	0.0810694	0.95827	3.23758	0.0475954	0.0137772	0.00713116	2.14684	0.0810694	0.0140253	0.928656	0.0460948	C13:0D
S22_21646595	22	21646595	21646595	ss1850237998	C13:0D	A	C	Intergenic	1	?	?	g.21646595A>C	C	A	0.000226914	1	0.0489435	0.0489435	0.578531	3.64414	0.0791932	0.0213857	0.00462969	2.33445	0.0489435	0.0160815	0.96195	0.0166873	C13:0D
S21_21690865	21	21690865	21690865	ss1850226569	C13:0D	C	A	Intergenic	1	?	?	g.21690865C>A	A	C	0.000572375	1	0.0804856	0.0804856	0.951369	3.24232	0.0635663	0.0183844	0.00710497	2.14844	0.0804856	0.0140491	0.984542	0.0241546	C13:0D
S15_22163916	15	22163916	22163916	ss1850154198	C13:0D	G	A	Intergenic	1	?	?	g.22163916G>A	A	G	0.000391793	1	0.064612	0.0644743	0.76211	3.40694	0.0773879	0.0217385	0.00605723	2.21773	0.064612	0.0148803	0.997622	0.0154946	C13:0D
S5_22499750	5	22499750	22499750	ss1850023672	C13:0D	T	G	Intergenic	1	?	?	g.22499750T>G	G	T	0.000480834	1	0.0740203	0.0740203	0.874947	3.318	0.052087	0.0148608	0.00648942	2.18779	0.0740203	0.014431	0.935791	0.0374841	C13:0D
S17_22998780	17	22998780	22998780	ss1850177296	C13:0D	A	C	Intergenic	1	?	?	g.22998780A>C	C	A	0.000787678	1	0.0963832	0.0963778	1	3.10365	0.0609228	0.0180812	0.0081658	2.088	0.0963832	0.0133508	0.984542	0.0229469	C13:0D
S19_23076301	19	23076301	23076301	ss1850202717	C13:0D	A	C	Intronic	3	SMG6	NM_001205827	g.23076301A>C	C	A	0.000460753	1	0.0715057	0.0715057	0.845224	3.33653	0.0715186	0.0203381	0.00643704	2.19131	0.0715057	0.0145245	0.98692	0.0198795	C13:0D
S29_23357766	29	23357766	23357766	rs381377541	C13:0D	C	T	Intergenic	1	?	?	g.23357766C>T	T	C	0.000369828	1	0.0628914	0.0628914	0.7434	3.432	0.0687983	0.0192427	0.00587388	2.23108	0.0628914	0.015007	0.858502	0.031856	C13:0D
S6_23480494	6	23480494	23480494	rs382788242	C13:0D	G	A	Intergenic	1	?	?	g.23480494G>A	A	G	0.000130754	1	0.0347866	0.0347866	0.41119	3.88354	0.084578	0.0220088	0.00375221	2.42571	0.0347866	0.0172975	0.990488	0.0180072	C13:0D
S30_23499514	X	23499514	23499514	ss1850308103	C13:0D	A	C	Intergenic	1	?	?	g.23499514A>C	C	A	8.92554e-05	1	0.027044	0.027044	0.31967	4.04937	0.0892985	0.0226804	0.00329382	2.4823	0.027044	0.0181416	0.909631	0.0183007	C13:0D
S14_24169947	14	24169947	24169947	ss1850147070	C13:0D	T	G	Intronic	3	FAM110B	NM_001077018	g.24169947T>G	G	T	0.000369301	1	0.0630826	0.0628914	0.7434	3.43262	0.0456028	0.0127536	0.00584769	2.23302	0.0630826	0.0150102	0.939358	0.0512658	C13:0D
S23_24256391	23	24256391	24256391	ss1850249274	C13:0D	A	G	Intergenic	1	?	?	g.24256391A>G	G	A	0.000748423	1	0.0935284	0.0935284	1	3.12585	0.0753539	0.02227	0.00799555	2.09715	0.0935284	0.0134625	0.972652	0.0171149	C13:0D
S6_24466609	6	24466609	24466609	rs42579873	C13:0D	G	C	Intergenic	1	?	?	g.24466609G>C	C	G	0.000387139	1	0.0645415	0.0644743	0.76211	3.41213	0.0519949	0.0145925	0.00599175	2.22245	0.0645415	0.0149066	0.997622	0.0381406	C13:0D
S13_24797243	13	24797243	24797243	ss1850129868	C13:0D	A	C	Intergenic	1	?	?	g.24797243A>C	C	A	0.00069623	1	0.0902557	0.0900643	1	3.15725	0.0594754	0.0174736	0.00770742	2.11309	0.0902557	0.0136205	0.858502	0.0283934	C13:0D
S12_24812655	12	24812655	24812655	rs380239767	C13:0D	G	A	Intergenic	1	?	?	g.24812655G>A	A	G	0.000273241	1	0.0537715	0.0536718	0.63442	3.56345	0.0992208	0.0271471	0.00507498	2.29457	0.0537715	0.0156725	0.825208	0.0172911	C13:0D
S23_25140701	23	25140701	25140701	rs386097918	C13:0D	G	T	Intronic	3	PAQR8	NM_001101135	g.25140701G>T	T	G	9.23039e-06	0.704787	0.00704787	0.00704787	0.0833084	5.03478	0.106105	0.0237801	0.00130312	2.88501	0.00704787	0.023179	0.996433	0.0167064	C13:0D
S19_25285837	19	25285837	25285837	ss1850203212	C13:0D	T	G	Intergenic	1	?	?	g.25285837T>G	G	T	0.000500683	1	0.0751074	0.0751074	0.887797	3.30044	0.0699681	0.020025	0.00665968	2.17655	0.0751074	0.0143423	0.93698	0.0215736	C13:0D
S14_25957705	14	25957705	25957705	rs379877718	C13:0D	T	C	Intergenic	1	?	?	g.25957705T>C	C	T	0.000377801	1	0.0636799	0.0635753	0.751484	3.42274	0.0416666	0.0116725	0.00592627	2.22722	0.0636799	0.0149602	0.882283	0.0855795	C13:0D
S25_26322424	25	26322424	26322424	rs109110219	C13:0D	C	G	Intergenic	1	?	?	g.26322424C>G	G	C	0.000443753	1	0.0704424	0.0704424	0.832655	3.35286	0.0485365	0.0137629	0.00629297	2.20114	0.0704424	0.014607	0.965517	0.0474138	C13:0D
S21_26707088	21	26707088	26707088	rs110179128	C13:0D	C	T	Intergenic	1	?	?	g.26707088C>T	T	C	0.000394752	1	0.0648199	0.0648199	0.766195	3.40368	0.0298887	0.00840057	0.00608343	2.21585	0.0648199	0.0148638	0.904875	0.481603	C13:0D
S16_26828307	16	26828307	26828307	ss1850166177	C13:0D	A	G	Intergenic	1	?	?	g.26828307A>G	G	A	0.000241918	1	0.0508861	0.0508493	0.601057	3.61633	0.078726	0.0213549	0.00474756	2.32353	0.0508861	0.0159405	1	0.0160523	C13:0D
S27_26894658	27	26894658	26894658	rs384785909	C13:0D	T	C	Coding	7	ERI1	NM_001038192	g.26894658T>C	C	T	0.000244407	1	0.0508493	0.0508493	0.601057	3.61189	0.0905735	0.0245862	0.00479995	2.31876	0.0508493	0.015918	0.829964	0.02149	C13:0D
S28_26923269	28	26923269	26923269	ss1850292782	C13:0D	A	C	Intronic	3	CDH23	NM_001191206	g.26923269A>C	C	A	0.00083524	1	0.099804	0.099804	1	3.07819	0.0679939	0.0202786	0.00836226	2.07768	0.099804	0.0132228	0.959572	0.0204461	C13:0D
S10_28345315	10	28345315	28345315	rs383241761	C13:0D	G	T	Intergenic	1	?	?	g.28345315G>T	T	G	6.79755e-06	0.519027	0.00583176	0.00583176	0.0689336	5.16765	0.111354	0.0245893	0.00115906	2.93589	0.00583176	0.0238602	0.971463	0.0171359	C13:0D
S23_28741655	23	28741655	28741655	ss1850249837	C13:0D	A	G	Intergenic	1	?	?	g.28741655A>G	G	A	8.37669e-05	1	0.0257904	0.0257904	0.304852	4.07693	0.0922236	0.0233315	0.00324144	2.48926	0.0257904	0.018282	0.997622	0.0154946	C13:0D
S1_29231169	1	29231169	29231169	ss1849961472	C13:0D	A	C	Intergenic	1	?	?	g.29231169A>C	C	A	0.000264815	1	0.0532105	0.0531446	0.628189	3.57706	0.0622653	0.016998	0.0049702	2.30363	0.0532105	0.0157414	0.876338	0.0305292	C13:0D
S15_29692203	15	29692203	29692203	ss1850155926	C13:0D	T	G	Intronic	3	GRIK4	NM_001192626	g.29692203T>G	G	T	1.27923e-05	0.976753	0.00820801	0.00820801	0.0970217	4.89305	0.104029	0.0236979	0.00155196	2.80912	0.00820801	0.0224528	0.868014	0.0184932	C13:0D
S28_29881264	28	29881264	29881264	rs449270071	C13:0D	T	G	Intergenic	1	?	?	g.29881264T>G	G	T	0.000128648	1	0.034833	0.0347561	0.41083	3.8906	0.0778176	0.0202283	0.00368673	2.43336	0.034833	0.0173334	0.998811	0.0190476	C13:0D
S10_29923531	10	29923531	29923531	ss1850091266	C13:0D	T	G	Intergenic	1	?	?	g.29923531T>G	G	T	0.000279303	1	0.0544034	0.0541118	0.639621	3.55393	0.0635386	0.0174116	0.00512737	2.29011	0.0544034	0.0156242	0.829964	0.032235	C13:0D
S5_29946049	5	29946049	29946049	ss1850024565	C13:0D	T	G	Intergenic	1	?	?	g.29946049T>G	G	T	0.000319966	1	0.0580309	0.0580309	0.685947	3.4949	0.0612878	0.0169604	0.00550717	2.25907	0.0580309	0.0153253	0.959572	0.027881	C13:0D
S26_29962494	26	29962494	29962494	rs110287898	C13:0D	G	A	Intergenic	1	?	?	g.29962494G>A	A	G	0.000362282	1	0.0627257	0.0627257	0.741441	3.44095	0.0674309	0.0188314	0.0057691	2.23889	0.0627257	0.0150523	0.996433	0.0256563	C13:0D
S25_30029859	25	30029859	30029859	ss1850270001	C13:0D	C	A	Intergenic	1	?	?	g.30029859C>A	A	C	0.000371436	1	0.0630245	0.0630245	0.744973	3.43012	0.0669676	0.0187367	0.00588698	2.23011	0.0630245	0.0149975	0.983353	0.0217654	C13:0D
S26_30771688	26	30771688	30771688	rs383710495	C13:0D	G	A	Intronic	3	XPNPEP1	NM_001075602	g.30771688G>A	A	G	0.000545803	1	0.0786316	0.0785169	0.928099	3.26296	0.0429778	0.0123834	0.00692162	2.15979	0.0787803	0.0141532	0.96195	0.0667491	C13:0D
S26_30771699	26	30771699	30771699	rs379381217	C13:0D	T	C	Intronic	3	XPNPEP1	NM_001075602	g.30771699T>C	C	T	0.000545803	1	0.0786316	0.0785169	0.928099	3.26296	0.0429778	0.0123834	0.00693471	2.15897	0.0786316	0.0141532	0.96195	0.0667491	C13:0D
S21_30844498	21	30844498	30844498	rs447250261	C13:0D	A	C	Intergenic	1	?	?	g.30844498A>C	C	A	0.000286589	1	0.0548434	0.0548434	0.648269	3.54274	0.0646665	0.0177534	0.00521904	2.28241	0.0548434	0.0155675	0.996433	0.0238663	C13:0D
S29_31148215	29	31148215	31148215	ss1850299400	C13:0D	A	C	Intronic	3	ST3GAL4	NM_205806	g.31148215A>C	C	A	0.000256168	1	0.0520204	0.0520204	0.614901	3.59148	0.0815817	0.0222189	0.00491782	2.30823	0.0520204	0.0158145	1	0.0166468	C13:0D
S9_31278874	9	31278874	31278874	ss1850079144	C13:0D	A	G	Intergenic	1	?	?	g.31278874A>G	G	A	0.000565306	1	0.0799332	0.0799332	0.94484	3.24772	0.0713308	0.0206098	0.00706568	2.15085	0.0799332	0.0140763	0.998811	0.0172619	C13:0D
S25_31446755	25	31446755	31446755	ss1850270227	C13:0D	T	G	Intergenic	1	?	?	g.31446755T>G	G	T	6.22225e-05	1	0.0225166	0.0225166	0.266155	4.20605	0.0994719	0.0247158	0.00275686	2.55959	0.0225166	0.0189403	0.843044	0.0183357	C13:0D
S21_31589870	21	31589870	31589870	rs467965721	C13:0D	A	G	Intronic	3	C21H15orf27	NM_001101168	g.31589870A>G	G	A	0.00040597	1	0.0660935	0.0660935	0.78125	3.39151	0.069946	0.0197006	0.00613581	2.21213	0.0660935	0.0148023	0.994055	0.0197368	C13:0D
S29_31663455	29	31663455	31663455	ss1850299569	C13:0D	A	C	Intronic	3	KIRREL3	NM_001078085	g.31663455A>C	C	A	0.000133213	1	0.0351954	0.035117	0.415096	3.87545	0.0788625	0.0205464	0.0037784	2.42269	0.0351954	0.0172564	0.950059	0.020025	C13:0D
S3_32698855	3	32698855	32698855	ss1849995125	C13:0D	T	G	Intergenic	1	?	?	g.32698855T>G	G	T	0.00064687	1	0.087574	0.087574	1	3.18918	0.0593588	0.0173359	0.00738	2.13194	0.087574	0.0137813	0.927467	0.0275641	C13:0D
S15_32725414	15	32725414	32725414	rs385648690	C13:0D	G	A	Intronic	3	GRAMD1B	NM_001191419	g.32725414G>A	A	G	0.000305632	1	0.0567799	0.0566438	0.669551	3.5148	0.0648986	0.0178999	0.0053762	2.26952	0.0567799	0.015426	0.832342	0.0428571	C13:0D
S24_33930240	24	33930240	33930240	rs110395380	C13:0D	A	G	Intergenic	1	?	?	g.33930240A>G	G	A	0.000507319	1	0.0755094	0.0754708	0.892093	3.29472	0.07716	0.0221059	0.00671207	2.17314	0.0755094	0.0143135	0.908442	0.0248691	C13:0D
S28_33380293	28	33380293	33380293	rs459460540	C13:0D	T	G	Intergenic	1	?	?	g.33380293T>G	G	T	0.000319421	1	0.0580699	0.0580309	0.685947	3.49564	0.0755021	0.0208913	0.00549407	2.26011	0.0580699	0.015329	0.996433	0.0167064	C13:0D
S15_34117340	15	34117340	34117340	ss1850156780	C13:0D	T	G	Intergenic	1	?	?	g.34117340T>G	G	T	0.000326127	1	0.0588687	0.0587445	0.694382	3.48661	0.0894102	0.0247772	0.00553336	2.25701	0.0588687	0.0152833	0.907253	0.0163827	C13:0D
S25_35368824	25	35368824	35368824	ss1850270975	C13:0D	C	T	Upstream	2	ELN	NM_175772	g.35368824C>T	T	C	0.000122974	1	0.0336548	0.0336548	0.397812	3.91019	0.0827087	0.021437	0.00364744	2.43801	0.0336548	0.017433	0.857313	0.0235784	C13:0D
S29_35497101	29	35497101	35497101	ss1850300324	C13:0D	A	C	Intronic	3	OPCML	NM_174407	g.35497101A>C	C	A	0.000817362	1	0.098283	0.098283	1	3.08759	0.0753018	0.0224176	0.00830987	2.08041	0.098283	0.01327	1	0.0154578	C13:0D
S13_35976097	13	35976097	35976097	ss1850131110	C13:0D	A	C	Intergenic	1	?	?	g.35976097A>C	C	A	7.43983e-05	1	0.0244857	0.0244857	0.28943	4.12844	0.0725192	0.0182138	0.00303189	2.51829	0.0244857	0.0185445	0.940547	0.0265487	C13:0D
S17_36164193	17	36164193	36164193	rs454693645	C13:0D	T	C	Intergenic	1	?	?	g.36164193T>C	C	T	0.00076613	1	0.0948101	0.0946148	1	3.1157	0.0572114	0.0169407	0.00807413	2.0929	0.0948101	0.0134114	0.908442	0.0294503	C13:0D
S25_35703614	25	35703614	35703614	ss1850271069	C13:0D	T	G	Coding	7	MLXIPL	NM_001205408	g.35703614T>G	G	T	0.00058404	1	0.0813765	0.0813765	0.961901	3.23356	0.0688804	0.0199531	0.00717045	2.14445	0.0813765	0.014005	0.970273	0.0202206	C13:0D
S5_37492523	5	37492523	37492523	ss1850025749	C13:0D	A	C	Intergenic	1	?	?	g.37492523A>C	C	A	0.000671175	1	0.0891261	0.0891261	1	3.17316	0.069709	0.0204193	0.00752407	2.12355	0.0891261	0.0137006	1	0.0184304	C13:0D
S10_38117078	10	38117078	38117078	ss1850092192	C13:0D	A	T	Intergenic	1	?	?	g.38117078A>T	T	A	0.000157663	1	0.0389591	0.0389591	0.460511	3.80227	0.0591727	0.0155884	0.00404034	2.39358	0.0389591	0.0168843	0.854935	0.038943	C13:0D
S25_38252119	25	38252119	38252119	rs108953935	C13:0D	G	A	Upstream	2	PILRA	NM_001206350	g.38252119G>A	A	G	0.000776395	1	0.095308	0.095308	1	3.10992	-0.032953	0.00976838	0.00813961	2.0894	0.095308	0.0133823	0.856124	0.15625	C13:0D
S20_38437500	20	38437500	38437500	rs438369283	C13:0D	T	G	Intergenic	1	?	?	g.38437500T>G	G	T	0.000563271	1	0.0797933	0.0797933	0.943186	3.24928	0.0645376	0.0186417	0.00705258	2.15165	0.0797933	0.0140842	0.980975	0.0236364	C13:0D
S16_38619818	16	38619818	38619818	ss1850167407	C13:0D	A	C	Intergenic	1	?	?	g.38619818A>C	C	A	0.000272199	1	0.0537048	0.0536718	0.63442	3.56511	0.0544158	0.0148842	0.00506188	2.29569	0.0537048	0.0156809	0.892985	0.0432756	C13:0D
S25_39291867	25	39291867	39291867	rs482343767	C13:0D	T	G	Intergenic	1	?	?	g.39291867T>G	G	T	6.55125e-05	1	0.0230516	0.0230516	0.272479	4.18368	0.0957779	0.0238713	0.00283544	2.54738	0.0230516	0.0188262	0.941736	0.0157828	C13:0D
S27_39607188	27	39607188	39607188	rs207920200	C13:0D	T	C	Intergenic	1	?	?	g.39607188T>C	C	T	0.000520384	1	0.0770037	0.0768484	0.908376	3.28368	0.0303026	0.00869872	0.00675136	2.17061	0.0770037	0.0142577	0.929845	0.190537	C13:0D
S27_39615226	27	39615226	39615226	rs135921072	C13:0D	T	C	Intergenic	1	?	?	g.39615226T>C	C	T	0.000202429	1	0.0453269	0.0453269	0.535781	3.69373	0.0317356	0.00850268	0.00445943	2.35072	0.0453269	0.0163331	0.946492	0.202261	C13:0D
S18_40207566	18	40207566	40207566	ss1850194304	C13:0D	T	G	Intergenic	1	?	?	g.40207566T>G	G	T	0.000729621	1	0.0926958	0.0925934	1	3.1369	0.0407114	0.0120066	0.00786458	2.10432	0.0926958	0.0135181	0.959572	0.0638166	C13:0D
S13_40735705	13	40735705	40735705	ss1850132094	C13:0D	A	C	Intergenic	1	?	?	g.40735705A>C	C	A	0.000437778	1	0.0696386	0.0696386	0.823154	3.35875	0.0748565	0.0212043	0.00627988	2.20205	0.0696386	0.0146368	0.995244	0.016129	C13:0D
S25_41394178	25	41394178	41394178	ss1850272947	C13:0D	A	C	Intergenic	1	?	?	g.41394178A>C	C	A	0.000663993	1	0.0887902	0.0887902	1	3.17784	0.0640388	0.0187421	0.00747168	2.12658	0.0887902	0.0137242	0.866825	0.0260631	C13:0D
S24_42115116	24	42115116	42115116	rs383125229	C13:0D	C	T	Intergenic	1	?	?	g.42115116C>T	T	C	0.000691715	1	0.0901295	0.0900643	1	3.16007	0.0544113	0.0159773	0.00766813	2.11531	0.0901295	0.0136347	1	0.0321046	C13:0D
S7_42345242	7	42345242	42345242	rs477127917	C13:0D	A	C	Intronic	3	POLRMT	NM_001205551	g.42345242A>C	C	A	0.000148306	1	0.0374964	0.0372671	0.440512	3.82884	0.0864351	0.0226783	0.00394866	2.40355	0.0374964	0.0170194	1	0.0154578	C13:0D
S25_42584842	25	42584842	42584842	ss1850273388	C13:0D	T	C	Intergenic	1	?	?	g.42584842T>C	C	T	0.000553585	1	0.079304	0.079304	0.937402	3.25682	0.0392567	0.0113238	0.006974	2.15652	0.079304	0.0141222	0.990488	0.0666267	C13:0D
S13_42826356	13	42826356	42826356	ss1850132569	C13:0D	A	C	Intronic	3	ABHD12	NM_001078116	g.42826356A>C	C	A	0.000654507	1	0.0884511	0.0884228	1	3.18409	0.0616639	0.0180261	0.0073931	2.13117	0.0884511	0.0137556	0.846611	0.0273876	C13:0D
S25_42883541	25	42883541	42883541	ss1850273631	C13:0D	A	G	Coding	7	MAD1L1	NM_001102044	g.42883541A>G	G	A	0.000459322	1	0.0715745	0.0714469	0.844529	3.33788	0.0589023	0.0167463	0.00641084	2.19308	0.0715745	0.0145314	0.850178	0.0370629	C13:0D
S25_42945228	25	42945228	42945228	ss1850273705	C13:0D	A	C	Intronic	3	MAD1L1	NM_001102044	g.42945228A>C	C	A	0.000279613	1	0.0541875	0.0541118	0.639621	3.55344	0.0755656	0.020709	0.00515356	2.28789	0.0541875	0.0156218	0.997622	0.0190703	C13:0D
S24_43165517	24	43165517	43165517	ss1850259439	C13:0D	T	C	Intergenic	1	?	?	g.43165517T>C	C	T	6.40033e-05	1	0.0227301	0.0227012	0.268336	4.1938	0.0853968	0.0212543	0.00280925	2.55141	0.0227301	0.0188778	0.996433	0.0173031	C13:0D
S21_43315759	21	43315759	43315759	ss1850230116	C13:0D	T	G	Intergenic	1	?	?	g.43315759T>G	G	T	0.000410365	1	0.0666669	0.0666669	0.788028	3.38683	0.0483625	0.0136325	0.00614891	2.2112	0.0666669	0.0147787	0.971463	0.0440636	C13:0D
S13_43828453	13	43828453	43828453	ss1850132741	C13:0D	T	C	Intergenic	1	?	?	g.43828453T>C	C	T	0.000287725	1	0.0549232	0.0549232	0.649212	3.54102	0.0773386	0.0212384	0.00523214	2.28132	0.0549232	0.0155588	0.98692	0.0168675	C13:0D
S25_43839989	25	43839989	43839989	ss1850274659	C13:0D	G	C	Intergenic	1	?	?	g.43839989G>C	C	G	0.0005567	1	0.0794519	0.0793452	0.937889	3.25438	0.0575708	0.016614	0.0070002	2.15489	0.0794519	0.0141099	0.94887	0.0288221	C13:0D
S16_43959848	16	43959848	43959848	ss1850168634	C13:0D	A	C	Intronic	3	DNAJC11	NM_001045993	g.43959848A>C	C	A	0.000448113	1	0.0708399	0.0707693	0.836519	3.34861	0.0720595	0.0204483	0.00631917	2.19934	0.0708399	0.0145856	0.944114	0.0207809	C13:0D
S22_43959994	22	43959994	43959994	ss1850240291	C13:0D	T	G	Intronic	3	FLNB	NM_001191460	g.43959994T>G	G	T	0.000175239	1	0.0412974	0.0412974	0.48815	3.75637	0.0671458	0.0178143	0.00423679	2.37296	0.0412974	0.0166511	0.904875	0.0275953	C13:0D
S7_44481713	7	44481713	44481713	ss1850057266	C13:0D	T	G	Intergenic	1	?	?	g.44481713T>G	G	T	4.60448e-05	1	0.0187008	0.0187008	0.221051	4.33682	0.0880494	0.0214948	0.00245563	2.60984	0.0187008	0.0196077	1	0.0172414	C13:0D
S29_44684726	29	44684726	44684726	rs435582482	C13:0D	T	G	Intronic	3	EHD1	NM_001015578	g.44684726T>G	G	T	0.000730027	1	0.0925934	0.0925934	1	3.13666	0.0620466	0.0182997	0.00787768	2.1036	0.0925934	0.0135169	0.985731	0.0235223	C13:0D
S10_45265334	10	45265334	45265334	rs440681443	C13:0D	T	C	Intergenic	1	?	?	g.45265334T>C	C	T	2.78647e-05	1	0.0135517	0.0135517	0.160186	4.55495	0.090895	0.0215721	0.00204964	2.68832	0.0135517	0.0207223	1	0.0166468	C13:0D
S2_45509508	2	45509508	45509508	rs383864907	C13:0D	G	A	Intronic	3	CACNB4	NM_001192104	g.45509508G>A	A	G	0.000351328	1	0.0622404	0.0620717	0.733711	3.45429	0.0993884	0.0276932	0.00563814	2.24886	0.0622404	0.0151198	0.785969	0.0173979	C13:0D
S28_45804104	28	45804104	45804104	ss1850295997	C13:0D	T	G	Intergenic	1	?	?	g.45804104T>G	G	A	6.77608e-05	1	0.0232012	0.0231969	0.274195	4.16902	0.0843465	0.0210649	0.00291402	2.53551	0.0232012	0.0187514	0.89893	0.0198413	C13:0D
S7_46929196	7	46929196	46929196	ss1850057877	C13:0D	A	C	Intronic	3	TRPC7	NM_001192795	g.46929196A>C	C	T	0.000489241	1	0.0742664	0.0742164	0.877266	3.31048	0.0784133	0.0224019	0.0065811	2.1817	0.0742664	0.014393	0.996433	0.0161098	C13:0D
S23_47563366	23	47563366	47563366	ss1850251943	C13:0D	T	G	Intergenic	1	?	?	g.47563366T>G	G	C	0.000545478	1	0.0788825	0.0785169	0.928099	3.26322	0.0578425	0.0166657	0.00690852	2.16062	0.0788825	0.0141545	0.965517	0.0283251	C13:0D
S16_47689000	16	47689000	47689000	ss1850170359	C13:0D	T	G	Intergenic	1	?	?	g.47689000T>G	G	A	0.00083661	1	0.0998115	0.0998115	1	3.07748	0.0652759	0.0194706	0.00837535	2.077	0.0998115	0.0132192	1	0.0208086	C13:0D
S29_47719988	29	47719988	47719988	rs110333606	C13:0D	C	T	Intergenic	1	?	?	g.47719988C>T	T	T	0.000562043	1	0.0797673	0.0797673	0.942879	3.25023	0.0506953	0.0146408	0.00703949	2.15246	0.0797673	0.014089	0.998811	0.0375	C13:0D
S16_47746704	16	47746704	47746704	ss1850170426	C13:0D	A	G	Intergenic	1	?	?	g.47746704A>G	G	T	0.000802618	1	0.0975859	0.0975859	1	3.09549	0.0362186	0.010766	0.00821819	2.08522	0.0975859	0.0133097	0.942925	0.092686	C13:0D
S13_47899102	13	47899102	47899102	rs377803525	C13:0D	G	C	Intergenic	1	?	?	g.47899102G>C	C	T	0.000206149	1	0.0460249	0.0460249	0.544031	3.68582	0.043732	0.0117314	0.00447253	2.34945	0.0460249	0.016293	0.919144	0.0983182	C13:0D
S27_47966195	27	47966195	47966195	ss1850289378	C13:0D	T	C	Intergenic	1	?	?	g.47966195T>C	C	T	0.000691558	1	0.0902631	0.0900643	1	3.16017	0.0524945	0.0154142	0.00765503	2.11605	0.0902631	0.0136352	0.998811	0.0321429	C13:0D
S26_48673391	26	48673391	48673391	rs133171238	C13:0D	G	A	Intergenic	1	?	?	g.48673391G>A	A	A	7.54592e-05	1	0.0245178	0.0245178	0.28981	4.12229	0.0364987	0.00917483	0.00307118	2.51269	0.0245178	0.0185132	0.966706	0.135301	C13:0D
S22_49335703	22	49335703	49335703	ss1850240958	C13:0D	A	C	Intronic	3	STAB1	NM_001205570	g.49335703A>C	C	T	0.000558248	1	0.0793763	0.0793763	0.938257	3.25317	0.0541353	0.0156259	0.00702639	2.15327	0.0793763	0.0141039	0.946492	0.0326633	C13:0D
S22_49664773	22	49664773	49664773	ss1850241094	C13:0D	A	C	Intergenic	1	?	?	g.49664773A>C	C	A	0.000115615	1	0.0322182	0.0322182	0.38083	3.93699	0.0696843	0.0179898	0.00358195	2.44588	0.0322182	0.0175694	0.914388	0.0260078	C13:0D
S26_50156710	26	50156710	50156710	ss1850281523	C13:0D	A	C	Intergenic	1	?	?	g.50156710A>C	C	A	2.11351e-05	1	0.0117793	0.0117793	0.139236	4.675	0.0906676	0.0211996	0.0017877	2.7477	0.0117793	0.0213364	0.939358	0.0196203	C13:0D
S30_50261346	X	50261346	50261346	ss1850309964	C13:0D	A	C	Intergenic	1	?	?	g.50261346A>C	C	T	0.00023604	1	0.0502028	0.0502028	0.593415	3.62702	0.0805405	0.0218094	0.00469517	2.32835	0.0502028	0.0159947	0.998811	0.0160714	C13:0D
S29_50751868	29	50751868	50751868	ss1850305195	C13:0D	T	C	Intronic	3	KCNQ1	NM_001205441	g.50751868T>C	C	T	0.000191009	1	0.0436662	0.0435621	0.51492	3.71895	0.0756373	0.0201847	0.00436776	2.35974	0.0436662	0.0164611	0.980975	0.0187879	C13:0D
S14_51147359	14	51147359	51147359	ss1850149173	C13:0D	A	C	Intergenic	1	?	?	g.51147359A>C	C	A	7.2967e-06	0.557139	0.00619044	0.00619044	0.0731733	5.13687	0.12349	0.0273618	0.00117216	2.93101	0.00619044	0.0237024	0.766944	0.0162791	C13:0D
S19_51483543	19	51483543	51483543	rs377854592	C13:0D	G	A	Intergenic	1	?	?	g.51483543G>A	A	T	0.000677161	1	0.0894544	0.0894217	1	3.16931	0.0704775	0.0206593	0.00756336	2.12129	0.0894544	0.0136812	1	0.0178359	C13:0D
S29_51527649	29	51527649	51527649	ss1850305774	C13:0D	T	G	Intergenic	1	?	?	g.51527649T>G	G	T	0.000665803	1	0.0888766	0.0888038	1	3.17665	0.0561284	0.0164306	0.00748478	2.12582	0.0888766	0.0137182	0.950059	0.0306633	C13:0D
S23_51589318	23	51589318	51589318	ss1850253428	C13:0D	T	G	Intronic	3	GMDS	NM_001080331	g.51589318T>G	G	A	0.000108432	1	0.0306643	0.0306643	0.362463	3.96484	0.0848924	0.0218265	0.00352957	2.45228	0.0306643	0.0177111	1	0.0166468	C13:0D
S29_51709577	29	51709577	51709577	ss1850305814	C13:0D	A	C	Intronic	3	MOB2	NM_001099732	g.51709577A>C	C	A	0.000384355	1	0.0643585	0.0643585	0.760741	3.41527	0.0737935	0.0206992	0.00596556	2.22435	0.0643585	0.0149224	0.884661	0.0208333	C13:0D
S22_52379056	22	52379056	52379056	ss1850241914	C13:0D	T	G	Coding	7	CCDC51	NM_001015619	g.52379056T>G	G	T	0.000690756	1	0.0903128	0.0900643	1	3.16068	0.051117	0.0150083	0.00764194	2.1168	0.0903128	0.0136378	0.939358	0.0367089	C13:0D
S13_52853688	13	52853688	52853688	rs110454583	C13:0D	C	T	Intergenic	1	?	?	g.52853688C>T	T	G	0.000290817	1	0.0553749	0.0553749	0.654551	3.53638	0.0599834	0.016485	0.00524524	2.28023	0.0553749	0.0155353	1	0.0309156	C13:0D
S11_53038443	11	53038443	53038443	ss1850106567	C13:0D	G	T	Intergenic	1	?	?	g.53038443G>T	T	T	0.000472995	1	0.0731083	0.0729858	0.862719	3.32514	0.0691808	0.0197129	0.00646323	2.18955	0.0731083	0.014467	0.862069	0.0227586	C13:0D
S17_53189847	17	53189847	53189847	ss1850180186	C13:0D	G	A	Intergenic	1	?	?	g.53189847G>A	A	T	0.000448629	1	0.070775	0.0707693	0.836519	3.34811	0.0586397	0.0166417	0.00633226	2.19844	0.070775	0.014583	0.979786	0.029733	C13:0D
S6_53516839	6	53516839	53516839	rs43462639	C13:0D	G	T	Intergenic	1	?	?	g.53516839G>T	T	T	0.000175906	1	0.041327	0.041327	0.488501	3.75472	0.0505856	0.0134242	0.00424989	2.37162	0.041327	0.0166428	0.87396	0.0687075	C13:0D
S22_54605143	22	54605143	54605143	ss1850242374	C13:0D	A	C	Intergenic	1	?	?	g.54605143A>C	C	A	8.5952e-05	1	0.0262514	0.0262514	0.310302	4.06574	0.0855665	0.0216818	0.00326763	2.48577	0.0262514	0.018225	0.997622	0.0172825	C13:0D
S19_54742153	19	54742153	54742153	rs440841135	C13:0D	A	C	Intergenic	1	?	?	g.54742153A>C	C	A	0.000247596	1	0.0509573	0.050924	0.601941	3.60626	0.0775277	0.0210642	0.00485233	2.31405	0.0509573	0.0158894	0.843044	0.022567	C13:0D
S30_54805485	X	54805485	54805485	ss1850310367	C13:0D	A	C	Intergenic	1	?	?	g.54805485A>C	C	A	0.000680759	1	0.0894653	0.0894217	1	3.16701	0.0754098	0.0221146	0.00760265	2.11904	0.0894653	0.0136696	0.944114	0.0201511	C13:0D
S12_55037213	12	55037213	55037213	ss1850123095	C13:0D	T	G	Intergenic	1	?	?	g.55037213T>G	G	A	0.000620001	1	0.0846873	0.0846873	1	3.20761	0.0745707	0.0217045	0.00731452	2.13581	0.0846873	0.0138742	1	0.0160523	C13:0D
S13_55438846	13	55438846	55438846	ss1850134990	C13:0D	A	C	Intergenic	1	?	?	g.55438846A>C	C	A	0.000681598	1	0.0894217	0.0894217	1	3.16647	0.0386376	0.011332	0.00761574	2.11829	0.0894217	0.0136669	0.902497	0.0724638	C13:0D
S18_56116611	18	56116611	56116611	ss1850197497	C13:0D	A	C	Intronic	3	PTOV1	NM_001083780	g.56116611A>C	C	A	0.000297873	1	0.0558824	0.0558824	0.66055	3.52597	0.0684358	0.0188405	0.00532382	2.27378	0.0558824	0.0154826	0.989298	0.0228365	C13:0D
S19_57752563	19	57752563	57752563	ss1850211797	C13:0D	T	G	Intergenic	1	?	?	g.57752563T>G	G	C	0.000335839	1	0.0600539	0.0600539	0.709859	3.47387	0.074417	0.0206667	0.00558575	2.25292	0.0600539	0.0152188	0.995244	0.0173238	C13:0D
S16_57852072	16	57852072	57852072	ss1850172137	C13:0D	T	G	Intronic	3	FAM20B	NM_001076185	g.57852072T>G	G	A	0.000814504	1	0.0982488	0.09815	1	3.08911	0.066489	0.0197882	0.00828367	2.08178	0.0982488	0.0132776	0.957194	0.0204969	C13:0D
S30_58163145	X	58163145	58163145	ss1850310658	C13:0D	T	G	Intergenic	1	?	?	g.58163145T>G	G	C	0.00019033	1	0.043773	0.0435621	0.51492	3.72049	0.0744509	0.0198632	0.00434156	2.36235	0.043773	0.016469	0.970273	0.0208333	C13:0D
S19_59916331	19	59916331	59916331	rs441401517	C13:0D	A	C	Intergenic	1	?	?	g.59916331A>C	C	G	0.000217526	1	0.0477276	0.0477276	0.564158	3.66249	0.0775746	0.0208872	0.00455111	2.34188	0.0477276	0.0161746	0.997622	0.0172825	C13:0D
S5_60086328	5	60086328	60086328	rs476829321	C13:0D	G	A	Intronic	3	KIF5A	NM_001205694	g.60086328G>A	A	A	0.000292267	1	0.0555125	0.0555075	0.656119	3.53422	0.0786828	0.0216319	0.00525833	2.27915	0.0555125	0.0155244	0.998811	0.0172619	C13:0D
S5_60131315	5	60131315	60131315	rs437445322	C13:0D	G	A	Intronic	3	DDIT3	NM_001078163	g.60131315G>A	A	A	0.000814341	1	0.0983845	0.09815	1	3.08919	0.0715414	0.0212915	0.00827058	2.08246	0.0983845	0.0132781	1	0.0166468	C13:0D
S8_60162666	8	60162666	60162666	ss1850069254	C13:0D	A	C	Intergenic	1	?	?	g.60162666A>C	C	C	0.000788896	1	0.0963778	0.0963778	1	3.10298	0.0596578	0.017708	0.0081789	2.08731	0.0963778	0.0133474	0.964328	0.0240444	C13:0D
S24_60248684	24	60248684	60248684	ss1850314640	C13:0D	G	C	Intergenic	1	?	?	g.60248684G>C	C	A	0.000391418	1	0.0646898	0.0644743	0.76211	3.40736	0.0552017	0.0155052	0.00604414	2.21867	0.0646898	0.0148824	0.952438	0.0374532	C13:0D
S22_60719737	22	60719737	60719737	ss1850244633	C13:0D	A	G	Downstream	2	C22H3orf37	NM_001075934	g.60719737A>G	G	T	0.000580602	1	0.0811938	0.0811938	0.959741	3.23612	0.0613507	0.0177636	0.00714426	2.14604	0.0811938	0.0140179	0.94887	0.0263158	C13:0D
S22_60887888	22	60887888	60887888	ss1850244722	C13:0D	T	C	Intergenic	1	?	?	g.60887888T>C	C	T	0.000494195	1	0.0747214	0.0746621	0.882534	3.3061	-0.0485074	0.0138689	0.00660729	2.17998	0.0747214	0.0143709	0.953627	0.0442643	C13:0D
S21_61334713	21	61334713	61334713	ss1850232090	C13:0D	T	G	Intergenic	1	?	?	g.61334713T>G	G	T	0.000104229	1	0.0299187	0.0298356	0.352668	3.98201	0.0744628	0.019097	0.00347718	2.45877	0.0299187	0.0177986	0.990488	0.0204082	C13:0D
S5_61434288	5	61434288	61434288	ss1850027540	C13:0D	A	C	Intronic	3	SMARCC2	NM_001172224	g.61434288A>C	C	T	0.000496737	1	0.0746621	0.0746621	0.882534	3.30387	0.055777	0.0159537	0.00664659	2.1774	0.0746621	0.0143597	0.958383	0.0328784	C13:0D
S20_62218448	20	62218448	62218448	rs446432206	C13:0D	T	G	Intergenic	1	?	?	g.62218448T>G	G	A	0.00054161	1	0.0789211	0.0785169	0.928099	3.26631	0.0542921	0.015634	0.00685613	2.16392	0.0789211	0.0141701	0.93698	0.0329949	C13:0D
S8_62223913	8	62223913	62223913	rs459986295	C13:0D	A	C	Coding	7	RUSC2	NM_001082427	g.62223913A>C	C	A	0.00013525	1	0.0353666	0.0353666	0.418046	3.86886	0.0888608	0.0231742	0.00381769	2.4182	0.0353666	0.0172228	1	0.0160523	C13:0D
S16_62598633	16	62598633	62598633	ss1850172841	C13:0D	A	C	Intronic	3	GLT25D2	NM_001191302	g.62598633A>C	C	A	0.000594457	1	0.082377	0.082377	0.973727	3.22588	0.0552242	0.0160197	0.00720974	2.14208	0.082377	0.0139662	0.897741	0.0344371	C13:0D
S24_62788011	24	62788011	62788011	ss1850262805	C13:0D	G	C	Upstream	2	PIGN	NM_001192606	g.62788011G>C	C	C	0.000659672	1	0.0886782	0.0886782	1	3.18067	0.0655554	0.0191759	0.00743239	2.12887	0.0886782	0.0137385	0.992866	0.0221557	C13:0D
S24_62960617	24	62960617	62960617	rs135348869	C13:0D	A	G	Intergenic	1	?	?	g.62960617A>G	G	C	2.08686e-05	1	0.0117163	0.0117163	0.138491	4.68051	0.0949213	0.0221792	0.00177461	2.7509	0.0117163	0.0213646	1	0.0172414	C13:0D
S6_64298695	6	64298695	64298695	ss1850041695	C13:0D	T	G	Intergenic	1	?	?	g.64298695T>G	G	T	0.000485808	1	0.0741878	0.0741765	0.876794	3.31354	0.0819527	0.0234003	0.00654181	2.1843	0.0741878	0.0144084	0.998811	0.0160714	C13:0D
S13_64868719	13	64868719	64868719	ss1850137520	C13:0D	A	C	Intergenic	1	?	?	g.64868719A>C	C	T	0.000264041	1	0.0531949	0.0531446	0.628189	3.57833	0.0569996	0.0155573	0.00495711	2.30477	0.0531949	0.0157479	0.916766	0.036965	C13:0D
S13_64870813	13	64870813	64870813	rs477384586	C13:0D	T	G	Intergenic	1	?	?	g.64870813T>G	G	T	0.000229727	1	0.0494107	0.0494107	0.584052	3.63879	0.0564726	0.0152632	0.00464279	2.33322	0.0494107	0.0160544	0.988109	0.034296	C13:0D
S21_65116987	21	65116987	65116987	rs381368835	C13:0D	G	T	Upstream	2	EVL	NM_001192084	g.65116987G>T	T	A	0.000542962	1	0.0788172	0.0785169	0.928099	3.26523	0.0794198	0.0228742	0.00688233	2.16226	0.0788172	0.0141647	0.83591	0.0241821	C13:0D
S20_65848675	20	65848675	65848675	rs459160316	C13:0D	A	C	Intergenic	1	?	?	g.65848675A>C	C	C	0.000451363	1	0.0709132	0.0707693	0.836519	3.34547	0.0501304	0.0142334	0.00635846	2.19665	0.0709132	0.0145697	0.881094	0.0445344	C13:0D
S6_66002876	6	66002876	66002876	rs43466635	C13:0D	A	G	Intronic	3	YIPF7	NM_001103258	g.66002876A>G	G	C	0.000233753	1	0.0501354	0.0501145	0.592373	3.63124	0.0477796	0.0129294	0.00465588	2.332	0.0501354	0.0160161	0.854935	0.0737135	C13:0D
S1_66126767	1	66126767	66126767	ss1849963775	C13:0D	A	C	Intergenic	1	?	?	g.66126767A>C	C	C	0.000736361	1	0.0929336	0.0929068	1	3.13291	0.0663045	0.0195694	0.00791697	2.10144	0.0929336	0.013498	0.997622	0.0208582	C13:0D
S20_66377320	20	66377320	66377320	ss1850220590	C13:0D	T	G	Intergenic	1	?	?	g.66377320T>G	G	A	0.000369452	1	0.0629677	0.0628914	0.7434	3.43244	0.0707099	0.0197759	0.00586078	2.23204	0.0629677	0.0150093	1	0.0196195	C13:0D
S21_66945553	21	66945553	66945553	ss1850233539	C13:0D	T	G	Intronic	3	DYNC1H1	NM_001206138	g.66945553T>G	G	T	3.48112e-06	0.265801	0.00396718	0.00396718	0.0468936	5.45828	0.11263	0.0241099	0.000870932	3.06002	0.00396718	0.0253514	0.839477	0.0177054	C13:0D
S4_67565486	4	67565486	67565486	rs434158644	C13:0D	C	G	Intronic	3	AQP1	NM_174702	g.67565486C>G	G	T	0.000421061	1	0.0679706	0.0679706	0.803438	3.37566	0.0678647	0.0191671	0.0061882	2.20844	0.0679706	0.0147222	0.971463	0.0214198	C13:0D
S16_68875250	16	68875250	68875250	rs211562098	C13:0D	A	G	Intergenic	1	?	?	g.68875250A>G	G	T	0.000570214	1	0.0804782	0.0803773	0.95009	3.24396	0.0476788	0.0137853	0.00707878	2.15004	0.0804782	0.0140574	0.96195	0.0475896	C13:0D
S5_69076535	5	69076535	69076535	ss1850028073	C13:0D	T	G	Intronic	3	NR1H4	NM_001034708	g.69076535T>G	G	C	0.000296077	1	0.0558197	0.0558197	0.65981	3.52859	0.0809442	0.0222744	0.00529762	2.27592	0.0558197	0.0154959	0.996433	0.0161098	C13:0D
S20_69088265	20	69088265	69088265	ss1850220972	C13:0D	A	C	Intergenic	1	?	?	g.69088265A>C	C	A	0.000366351	1	0.0628601	0.0628601	0.74303	3.4361	0.0727635	0.0203375	0.00582149	2.23497	0.0628601	0.0150278	0.935791	0.0209657	C13:0D
S12_70412024	12	70412024	70412024	rs473976508	C13:0D	C	T	Intronic	3	DZIP1	NM_001110066	g.70412024C>T	T	A	0.000612341	1	0.0843958	0.0841909	0.995167	3.21301	0.0569067	0.0165468	0.00724903	2.13972	0.0843958	0.0139014	0.985731	0.0343788	C13:0D
S2_72262973	2	72262973	72262973	ss1849981307	C13:0D	A	C	Intergenic	1	?	?	g.72262973A>C	C	T	0.000398266	1	0.0651169	0.0650857	0.769337	3.39983	0.0750034	0.0210946	0.00610962	2.21399	0.0651169	0.0148444	0.834721	0.0249288	C13:0D
S15_72322914	15	72322914	72322914	ss1850160833	C13:0D	A	T	Intergenic	1	?	?	g.72322914A>T	T	T	0.000307449	1	0.0567035	0.0567035	0.670257	3.51223	0.04143	0.0114319	0.00541549	2.26636	0.0567035	0.015413	0.864447	0.0887208	C13:0D
S8_72760915	8	72760915	72760915	rs469264624	C13:0D	T	G	Intronic	3	SORBS3	NM_001045985	g.72760915T>G	G	T	0.000771133	1	0.0949675	0.0949675	1	3.11287	0.0660099	0.0195566	0.00811342	2.0908	0.0949675	0.0133972	1	0.0196195	C13:0D
S6_73008224	6	73008224	73008224	ss1850042434	C13:0D	T	G	Intergenic	1	?	?	g.73008224T>G	G	A	0.000656981	1	0.0884722	0.0884722	1	3.18245	0.072736	0.0212693	0.00741929	2.12964	0.0884722	0.0137474	0.959572	0.0179678	C13:0D
S16_73395602	16	73395602	73395602	ss1850174098	C13:0D	T	G	Intronic	3	PLXNA2	NM_001206657	g.73395602T>G	G	A	1.4634e-05	1	0.00915882	0.00915882	0.108261	4.83464	0.0913894	0.0209618	0.00159125	2.79826	0.00915882	0.0221536	0.977408	0.0182482	C13:0D
S20_73669082	20	73669082	73669082	rs446792446	C13:0D	A	C	Intergenic	1	?	?	g.73669082A>C	C	T	0.000496213	1	0.0747304	0.0746621	0.882534	3.30433	0.0442862	0.012666	0.00663349	2.17826	0.0747304	0.014362	0.882283	0.0552561	C13:0D
S13_74394043	13	74394043	74394043	ss1850139212	C13:0D	G	C	Intergenic	1	?	?	g.74394043G>C	C	A	0.000763177	1	0.0949062	0.0946148	1	3.11737	0.064012	0.0189484	0.00803484	2.09502	0.0949062	0.0134198	0.856124	0.0263889	C13:0D
S14_74509224	14	74509224	74509224	rs385384673	C13:0D	A	C	Intergenic	1	?	?	g.74509224A>C	C	T	5.38455e-05	1	0.0207645	0.0207645	0.245444	4.26885	0.0874696	0.0215485	0.0025866	2.58727	0.0207645	0.0192607	0.980975	0.0181818	C13:0D
S14_74954667	14	74954667	74954667	rs386037937	C13:0D	G	T	Intronic	3	FAM82B	NM_001037600	g.74954667G>T	T	A	0.000391802	1	0.0644743	0.0644743	0.76211	3.40693	0.0648144	0.0182066	0.00607033	2.21679	0.0644743	0.0148803	0.995244	0.0250896	C13:0D
S17_75458648	17	75458648	75458648	rs381895058	C13:0D	A	G	Intronic	3	LZTR1	NM_001192111	g.75458648A>G	G	C	0.00038431	1	0.0644923	0.0643585	0.760741	3.41532	0.0853883	0.0239513	0.00595246	2.2253	0.0644923	0.0149227	0.919144	0.0194049	C13:0D
S13_77096324	13	77096324	77096324	rs42893108	C13:0D	C	T	Intronic	3	SULF2	NM_001192938	g.77096324C>T	T	A	0.000279931	1	0.0541118	0.0541118	0.639621	3.55295	0.0663814	0.0181935	0.00516666	2.28679	0.0541118	0.0156193	0.839477	0.0339943	C13:0D
S15_77603486	15	77603486	77603486	rs442433465	C13:0D	T	C	Coding	7	RAPSN	NM_001191421	g.77603486T>C	C	C	0.000747338	1	0.0935458	0.0935284	1	3.12648	0.0671131	0.0198321	0.00798245	2.09786	0.0935458	0.0134656	1	0.019025	C13:0D
S9_79630493	9	79630493	79630493	rs380705724	C13:0D	T	G	Intergenic	1	?	?	g.79630493T>G	G	A	0.000101265	1	0.0292883	0.0292883	0.346199	3.99454	0.0597248	0.0152894	0.00345099	2.46206	0.0292883	0.0178623	0.946492	0.0395729	C13:0D
S15_81072831	15	81072831	81072831	ss1850162307	C13:0D	C	G	Intergenic	1	?	?	g.81072831C>G	G	G	0.000679262	1	0.089577	0.0894217	1	3.16796	0.0522282	0.0153137	0.00757645	2.12053	0.089577	0.0136744	0.966706	0.0332103	C13:0D
S10_81299090	10	81299090	81299090	rs469048969	C13:0D	G	C	UTR3	6	TMEM229B	NM_001031768	g.81299090G>C	C	A	0.000679472	1	0.0894502	0.0894217	1	3.16783	0.0676685	0.0198414	0.00758955	2.11978	0.0894502	0.0136738	0.978597	0.0206561	C13:0D
S12_81633400	12	81633400	81633400	ss1850125470	C13:0D	T	G	Intergenic	1	?	?	g.81633400T>G	G	A	0.000504807	1	0.0755775	0.0754708	0.892093	3.29687	0.0791146	0.0226571	0.00667278	2.17569	0.0755775	0.0143243	0.864447	0.019945	C13:0D
S2_81944782	2	81944782	81944782	ss1849982448	C13:0D	T	A	Intergenic	1	?	?	g.81944782T>A	A	A	0.000661177	1	0.0887244	0.0887244	1	3.17968	0.0496777	0.0145341	0.00744548	2.12811	0.0887244	0.0137335	0.990488	0.0408163	C13:0D
S12_82057906	12	82057906	82057906	rs42358540	C13:0D	A	G	Intergenic	1	?	?	g.82057906A>G	G	T	0.000378013	1	0.0635753	0.0635753	0.751484	3.42249	0.0543762	0.0152337	0.00593936	2.22626	0.0635753	0.014959	0.957194	0.0416149	C13:0D
S30_82677274	X	82677274	82677274	ss1850312658	C13:0D	A	C	Intergenic	1	?	?	g.82677274A>C	C	A	0.000543414	1	0.0787332	0.0785169	0.928099	3.26487	0.0623406	0.0179563	0.00689542	2.16144	0.0787332	0.0141629	0.864447	0.0295736	C13:0D
S15_83667314	15	83667314	83667314	ss1850162837	C13:0D	A	C	Intergenic	1	?	?	g.83667314A>C	C	A	0.000274154	1	0.0536745	0.0536745	0.634452	3.562	0.0704143	0.0192701	0.00510117	2.29233	0.0536745	0.0156651	1	0.0225922	C13:0D
S1_84095484	1	84095484	84095484	ss1850313420	C13:0D	T	C	Intergenic	1	?	?	g.84095484T>C	C	T	0.000454167	1	0.070916	0.070916	0.838253	3.34278	0.0783345	0.0222518	0.00639775	2.19397	0.070916	0.0145561	0.998811	0.0166667	C13:0D
S12_84444357	12	84444357	84444357	rs481973707	C13:0D	A	C	Intergenic	1	?	?	g.84444357A>C	C	T	0.000412409	1	0.0667151	0.0667151	0.788597	3.38467	0.0628916	0.0177347	0.0061751	2.20936	0.0667151	0.0147678	0.990488	0.0246098	C13:0D
S12_84905295	12	84905295	84905295	ss1850127094	C13:0D	A	C	Intronic	3	RASA3	NM_174676	g.84905295A>C	C	T	0.000738392	1	0.0930362	0.0929068	1	3.13171	0.0481717	0.0142208	0.00793006	2.10072	0.0930362	0.013492	0.959572	0.0421314	C13:0D
S9_85642833	9	85642833	85642833	rs482792764	C13:0D	C	A	Intergenic	1	?	?	g.85642833C>A	A	T	0.000165006	1	0.0402524	0.0402524	0.475799	3.7825	0.0745286	0.0196934	0.00409272	2.38799	0.0402524	0.0167839	0.952438	0.0249688	C13:0D
S1_88288047	1	88288047	88288047	ss1849966288	C13:0D	A	C	Intergenic	1	?	?	g.88288047A>C	C	A	0.000505928	1	0.0755971	0.0754708	0.892093	3.29591	0.0621174	0.0177925	0.00668588	2.17484	0.0755971	0.0143195	0.865636	0.0302198	C13:0D
S1_88288060	1	88288060	88288060	ss1849966290	C13:0D	A	C	Intergenic	1	?	?	g.88288060A>C	C	A	6.73221e-05	1	0.0232596	0.023184	0.274043	4.17184	0.0797707	0.0199143	0.00288783	2.53943	0.0232596	0.0187658	1	0.0208086	C13:0D
S10_88345578	10	88345578	88345578	ss1850097077	C13:0D	A	C	Intergenic	1	?	?	g.88345578A>C	C	T	0.00044743	1	0.0708787	0.0707693	0.836519	3.34927	0.0681103	0.0193254	0.00630607	2.20024	0.0708787	0.0145889	0.892985	0.0252996	C13:0D
S8_90263612	8	90263612	90263612	ss1850073100	C13:0D	A	C	Intronic	3	ROR2	NM_001105464	g.90263612A>C	C	T	0.000805272	1	0.0977529	0.0977529	1	3.09406	0.0699684	0.0208039	0.00823129	2.08453	0.0977529	0.0133025	0.998811	0.0166667	C13:0D
S10_90403053	10	90403053	90403053	ss1850097490	C13:0D	T	G	Intergenic	1	?	?	g.90403053T>G	G	A	0.000243858	1	0.0508738	0.0508493	0.601057	3.61286	0.0737064	0.0200045	0.00478685	2.31995	0.0508738	0.0159229	0.977408	0.0206813	C13:0D
S5_90641261	5	90641261	90641261	ss1850030406	C13:0D	T	A	Intergenic	1	?	?	g.90641261T>A	A	A	0.000528772	1	0.0773456	0.0772185	0.912752	3.27673	0.0412892	0.0118674	0.00682994	2.16558	0.0773456	0.0142227	0.954816	0.0591532	C13:0D
S7_91550973	7	91550973	91550973	rs211661836	C13:0D	A	G	Intergenic	1	?	?	g.91550973A>G	G	T	0.000814255	1	0.09853	0.09815	1	3.08924	0.0852414	0.0253685	0.00824438	2.08384	0.0986864	0.0132783	0.958383	0.0155087	C13:0D
S7_91550977	7	91550977	91550977	rs208702936	C13:0D	T	C	Intergenic	1	?	?	g.91550977T>C	C	T	0.000814255	1	0.09853	0.09815	1	3.08924	0.0852414	0.0253685	0.00825748	2.08315	0.09853	0.0132783	0.958383	0.0155087	C13:0D
S10_92463229	10	92463229	92463229	rs438254337	C13:0D	C	T	Intergenic	1	?	?	g.92463229C>T	T	T	0.000525184	1	0.0771163	0.0771163	0.911543	3.27969	0.0399778	0.0114843	0.00680375	2.16725	0.0771163	0.0142376	0.896552	0.08687	C13:0D
S11_96109350	11	96109350	96109350	ss1850112095	C13:0D	G	A	Intronic	3	MRRF	NM_001076307	g.96109350G>A	A	A	0.000427125	1	0.0683713	0.0683713	0.808175	3.36944	0.0694834	0.0196455	0.00624059	2.20477	0.0683713	0.0146908	0.997622	0.0184744	C13:0D
S8_97716573	8	97716573	97716573	rs135846930	C13:0D	C	T	Intergenic	1	?	?	g.97716573C>T	T	A	0.000546898	1	0.078641	0.0785169	0.928099	3.26209	0.028692	0.00826846	0.00694781	2.15815	0.078641	0.0141489	0.953627	0.198878	C13:0D
S11_99554868	11	99554868	99554868	ss1850112716	C13:0D	T	G	Intergenic	1	?	?	g.99554868T>G	G	A	0.000758429	1	0.0944695	0.0944695	1	3.12009	0.0535015	0.015829	0.00802174	2.09573	0.0944695	0.0134335	0.952438	0.0324594	C13:0D
S11_103482014	11	103482014	103482014	rs432607321	C13:0D	A	C	Intergenic	1	?	?	g.103482014A>C	C	A	0.000612399	1	0.0842518	0.0841909	0.995167	3.21297	0.062993	0.0183166	0.00726213	2.13894	0.0842518	0.0139012	0.869203	0.0266758	C13:0D
S11_104035335	11	104035335	104035335	rs449027011	C13:0D	G	A	Intergenic	1	?	?	g.104035335G>A	A	T	0.00072316	1	0.0923359	0.0923359	1	3.14077	0.0408877	0.0120499	0.00782529	2.1065	0.0923359	0.0135375	0.963139	0.0703704	C13:0D
S11_104687792	11	104687792	104687792	rs132978707	C13:0D	A	C	Intergenic	1	?	?	g.104687792A>C	C	T	2.5916e-05	1	0.0131047	0.0130811	0.154623	4.58643	0.0910901	0.0215332	0.00197106	2.7053	0.0131047	0.0208833	0.802616	0.0222222	C13:0D
S2_105115357	2	105115357	105115357	ss1849984133	C13:0D	A	C	Intergenic	1	?	?	g.105115357A>C	C	C	0.000590829	1	0.0821726	0.0821726	0.971311	3.22854	0.0762872	0.022119	0.00718355	2.14366	0.0821726	0.0139796	1	0.0154578	C13:0D
S7_105413616	7	105413616	105413616	ss1850062995	C13:0D	A	C	Intergenic	1	?	?	g.105413616A>C	C	C	0.000363144	1	0.0627327	0.0627327	0.741524	3.43992	0.0754015	0.0210611	0.0057822	2.23791	0.0627327	0.0150471	0.91201	0.0182529	C13:0D
S11_107364202	11	107364202	107364202	ss1850115352	C13:0D	T	G	Intergenic	1	?	?	g.107364202T>G	G	T	0.000222473	1	0.0483957	0.0483957	0.572056	3.65272	0.0864776	0.0233207	0.0045904	2.33815	0.0483957	0.0161251	0.995244	0.0173238	C13:0D
S4_107481564	4	107481564	107481564	ss1850018163	C13:0D	A	C	Intergenic	1	?	?	g.107481564A>C	C	C	0.000488931	1	0.0743671	0.0742164	0.877266	3.31075	0.082685	0.0236211	0.006568	2.18257	0.0743671	0.0143944	0.831153	0.0164521	C13:0D
S11_107621288	11	107621288	107621288	ss1850115628	C13:0D	T	G	Intergenic	1	?	?	g.107621288T>G	G	T	0.000744945	1	0.0935531	0.0935284	1	3.12788	0.0657971	0.0194381	0.00795626	2.09929	0.0935531	0.0134727	0.994055	0.0203349	C13:0D
S9_108464857	9	108464857	108464857	ss1850087194	C13:0D	T	G	Intergenic	1	?	?	g.108464857T>G	G	T	7.89529e-05	1	0.0252237	0.0252237	0.298153	4.10263	0.0830534	0.0209353	0.00312357	2.50535	0.0252237	0.018413	1	0.0178359	C13:0D
S11_108737731	11	108737731	108737731	ss1850116522	C13:0D	T	G	Intergenic	1	?	?	g.108737731T>G	G	A	0.000710568	1	0.0913391	0.0913391	1	3.14839	0.0459486	0.0135219	0.0077729	2.10942	0.0913391	0.0135759	0.906064	0.0498688	C13:0D
S7_108509237	7	108509237	108509237	rs133196908	C13:0D	G	A	Intergenic	1	?	?	g.108509237G>A	A	T	0.000425679	1	0.0682831	0.0682831	0.807131	3.37092	0.0783999	0.0221608	0.00622749	2.20569	0.0682831	0.0146982	1	0.0154578	C13:0D
S5_108854245	5	108854245	108854245	ss1850031857	C13:0D	A	C	Intergenic	1	?	?	g.108854245A>C	C	A	4.35851e-05	1	0.0186963	0.0186377	0.220305	4.36066	0.0843874	0.0205358	0.00232467	2.63364	0.0186963	0.0197294	1	0.019025	C13:0D
S7_110934021	7	110934021	110934021	rs448059277	C13:0D	G	T	Intronic	3	FER	NM_001191336	g.110934021G>T	T	T	0.000596719	1	0.0825407	0.0825407	0.975662	3.22423	0.0729052	0.0211551	0.00722284	2.14129	0.0825407	0.0139579	0.922711	0.0231959	C13:0D
S5_112620427	5	112620427	112620427	ss1850032684	C13:0D	A	G	Intronic	3	PRMT8	NM_001206873	g.112620427A>G	G	A	0.000640532	1	0.08687	0.08687	1	3.19346	0.0672292	0.0196189	0.0073669	2.13271	0.08687	0.0138029	0.996433	0.0190931	C13:0D
S2_113296854	2	113296854	113296854	ss1849985085	C13:0D	A	G	Intronic	3	SPEG	NM_001142485	g.113296854A>G	G	T	0.000547063	1	0.0785169	0.0785169	0.928099	3.26196	0.0675437	0.0194652	0.00696091	2.15733	0.0785169	0.0141482	0.957194	0.021118	C13:0D
S6_113431618	6	113431618	113431618	rs42237308	C13:0D	A	C	Intergenic	1	?	?	g.113431618A>C	C	T	0.000473158	1	0.0729858	0.0729858	0.862719	3.32499	0.0933146	0.0265904	0.00647633	2.18867	0.0729858	0.0144663	0.79786	0.0208644	C13:0D
S5_114637544	5	114637544	114637544	rs455151828	C13:0D	C	A	Intronic	3	DCP1B	NM_001034467	g.114637544C>A	A	A	0.000128898	1	0.0347773	0.0347561	0.41083	3.88976	0.0807846	0.0210022	0.00369982	2.43182	0.0347773	0.0173291	0.998811	0.0184524	C13:0D
S5_115476379	5	115476379	115476379	ss1850033645	C13:0D	A	C	Intergenic	1	?	?	g.115476379A>C	C	G	5.51804e-05	1	0.0208579	0.0208072	0.245949	4.25822	0.0907563	0.0223904	0.00263899	2.57856	0.0208579	0.0192064	0.957194	0.0198758	C13:0D
S3_115668150	3	115668150	115668150	rs439093722	C13:0D	C	A	Intronic	3	MRPS15	NM_001192201	g.115668150C>A	A	G	0.000696799	1	0.0901764	0.0900643	1	3.15689	0.0696309	0.0204586	0.00772052	2.11235	0.0901764	0.0136187	0.98692	0.0192771	C13:0D
S2_116983060	2	116983060	116983060	ss1849985469	C13:0D	T	G	Intronic	3	ACSL3	NM_001205468	g.116983060T>G	G	A	0.000266523	1	0.0532731	0.0531446	0.628189	3.57427	0.0772355	0.0210944	0.0049964	2.30134	0.0532731	0.0157273	1	0.0196195	C13:0D
S5_117432966	5	117432966	117432966	rs378069045	C13:0D	G	A	Intronic	3	TAB1	NM_001102057	g.117432966G>A	A	A	3.95856e-06	0.302256	0.00438052	0.00438052	0.0517794	5.40246	0.0991283	0.0213438	0.000897125	3.04715	0.00438052	0.0250649	0.991677	0.0191847	C13:0D
S5_117587487	5	117587487	117587487	ss1850034369	C13:0D	A	G	Intergenic	1	?	?	g.117587487A>G	G	A	0.000430734	1	0.0688048	0.0688048	0.813298	3.36579	0.068932	0.0195021	0.00625368	2.20386	0.0688048	0.0146723	0.989298	0.0204327	C13:0D
S4_118568342	4	118568342	118568342	ss1850020010	C13:0D	A	C	Intergenic	1	?	?	g.118568342A>C	C	A	0.000281584	1	0.0542938	0.0542938	0.641773	3.55039	0.0771616	0.021157	0.00517975	2.28569	0.0542938	0.0156063	0.998811	0.0166667	C13:0D
S5_119820198	5	119820198	119820198	rs469731809	C13:0D	G	A	Intergenic	1	?	?	g.119820198G>A	A	T	9.32448e-06	0.71197	0.00704921	0.00704921	0.0833243	5.03038	0.096361	0.0216071	0.00131622	2.88067	0.00704921	0.0231564	0.901308	0.0211082	C13:0D
S4_120654132	4	120654132	120654132	ss1850020666	C13:0D	T	G	Intergenic	1	?	?	g.120654132T>G	G	G	3.0729e-05	1	0.0145734	0.0145734	0.172263	4.51245	0.0726809	0.0173424	0.00210202	2.67736	0.0145734	0.020505	0.865636	0.0302198	C13:0D
S4_121101127	4	121101127	121101127	ss1850020925	C13:0D	A	C	Intergenic	1	?	?	g.121101127A>C	C	G	0.00036719	1	0.0628628	0.0628628	0.743061	3.43511	0.0749382	0.0209489	0.00583459	2.23399	0.0628628	0.0150228	0.998811	0.0166667	C13:0D
S2_121574985	2	121574985	121574985	rs109350928	C13:0D	G	A	Intergenic	1	?	?	g.121574985G>A	A	T	0.000322005	1	0.0582623	0.0582623	0.688682	3.49214	0.0372482	0.0103126	0.00552027	2.25804	0.0582623	0.0153113	0.942925	0.111602	C13:0D
S5_122702044	5	122702044	122702044	rs480300366	C13:0D	T	G	Downstream, Upstream	2	MIR3596, MIRLET7B	NR_031385, NR_036384	g.122702044T>G	G	C	0.000542492	1	0.078899	0.0785169	0.928099	3.26561	0.0747564	0.0215296	0.00686923	2.16309	0.078899	0.0141666	0.990488	0.0162065	C13:0D
S4_122702268	4	122702268	122702268	rs481259141	C13:0D	T	G	Intergenic	1	?	?	g.122702268T>G	G	C	0.000685851	1	0.0898253	0.0898253	1	3.16377	0.0654827	0.019215	0.00762884	2.11754	0.0898253	0.0136533	0.995244	0.0203106	C13:0D
S4_123272199	4	123272199	123272199	rs443663681	C13:0D	T	G	Intergenic	1	?	?	g.123272199T>G	G	C	0.000792604	1	0.0966761	0.0966761	1	3.10094	0.0738677	0.0219344	0.008192	2.08661	0.0966761	0.0133372	1	0.0154578	C13:0D
S5_123328534	5	123328534	123328534	ss1850036502	C13:0D	C	A	Intronic	3	TBC1D22A	NM_001076520	g.123328534C>A	A	C	0.000766182	1	0.0946631	0.0946148	1	3.11567	0.0511893	0.0151577	0.00808722	2.0922	0.0946631	0.0134112	0.991677	0.0341727	C13:0D
S3_124958612	3	124958612	124958612	ss1850006116	C13:0D	T	C	Intergenic	1	?	?	g.124958612T>C	C	G	0.000235345	1	0.0501949	0.0501949	0.593323	3.62829	0.083355	0.0225669	0.00468208	2.32956	0.0501949	0.0160012	0.995244	0.0155317	C13:0D
S3_125428476	3	125428476	125428476	rs435168559	C13:0D	C	G	Intergenic	1	?	?	g.125428476C>G	G	T	0.000226381	1	0.0489668	0.0489435	0.578531	3.64516	0.0672822	0.0181662	0.00461659	2.33568	0.0489668	0.0160867	0.972652	0.0244499	C13:0D
S2_125566351	2	125566351	125566351	rs110334370	C13:0D	G	A	Intergenic	1	?	?	g.125566351G>A	A	T	0.000316912	1	0.0577513	0.0577513	0.682642	3.49906	0.0386694	0.0106936	0.00548098	2.26114	0.0577513	0.0153464	0.895363	0.110226	C13:0D
S2_127236524	2	127236524	127236524	rs446030662	C13:0D	A	G	Intergenic	1	?	?	g.127236524A>G	G	A	0.000352225	1	0.0622549	0.0620717	0.733711	3.45318	0.0688225	0.0191801	0.00565123	2.24786	0.0622549	0.0151142	0.996433	0.0214797	C13:0D
S2_127364095	2	127364095	127364095	rs464002906	C13:0D	A	C	Intergenic	1	?	?	g.127364095A>C	C	A	0.000775476	1	0.0953485	0.095308	1	3.11043	0.0667687	0.0197906	0.00812651	2.0901	0.0953485	0.0133849	0.990488	0.0192077	C13:0D
S2_129308225	2	129308225	129308225	ss1849987450	C13:0D	T	G	Intergenic	1	?	?	g.129308225T>G	G	C	0.00082826	1	0.0992807	0.0992807	1	3.08183	0.0669671	0.0199584	0.00833606	2.07904	0.0992807	0.0132411	0.969084	0.0202454	C13:0D
S1_130615136	1	130615136	130615136	rs208659424	C13:0D	C	T	Intronic	3	CLSTN2	NM_001206757	g.130615136C>T	T	G	0.000195822	1	0.0441062	0.0441062	0.521352	3.70814	0.0305715	0.00817219	0.00443324	2.35328	0.0441062	0.0164063	0.966706	0.209102	C13:0D
S1_130624357	1	130624357	130624357	rs210558202	C13:0D	C	T	Intronic	3	CLSTN2	NM_001206757	g.130624357C>T	T	G	0.000767029	1	0.0946148	0.0946148	1	3.11519	0.0303491	0.00898748	0.00810032	2.0915	0.0946148	0.0134088	0.97503	0.143293	C13:0D
S2_131895351	2	131895351	131895351	rs378621546	C13:0D	G	A	Intergenic	1	?	?	g.131895351G>A	A	T	0.000310849	1	0.0571926	0.0570756	0.674655	3.50745	0.0501638	0.0138529	0.00542859	2.26531	0.0571926	0.0153888	0.977408	0.0498783	C13:0D
S1_136023835	1	136023835	136023835	ss1849969903	C13:0D	T	A	Intergenic	1	?	?	g.136023835T>A	A	C	0.000728702	1	0.0927335	0.0925934	1	3.13745	0.0734983	0.021674	0.00785148	2.10505	0.0927335	0.0135208	0.992866	0.0203593	C13:0D
S2_136690036	2	136690036	136690036	rs385989867	C13:0D	A	G	Intergenic	1	?	?	g.136690036A>G	G	T	0.000423398	1	0.0682037	0.0682037	0.806193	3.37325	0.0782771	0.0221171	0.0062013	2.20752	0.0682037	0.01471	0.947681	0.02133	C13:0D
S1_138318903	1	138318903	138318903	rs43246484	C13:0D	T	C	Intronic	3	BFSP2	NM_174248	g.138318903T>C	C	T	0.000663471	1	0.088876	0.0887902	1	3.17818	0.0678331	0.0198513	0.00745858	2.12734	0.088876	0.0137259	0.907253	0.0262123	C13:0D
S1_145946487	1	145946487	145946487	ss1849971273	C13:0D	A	C	Intronic	3	UBASH3A	NM_001015599	g.145946487A>C	C	A	0.000373219	1	0.0631866	0.0631642	0.746624	3.42804	0.0673232	0.0188429	0.00590007	2.22914	0.0631866	0.014987	0.94887	0.0225564	C13:0D
S1_146426423	1	146426423	146426423	ss1849971473	C13:0D	G	C	Intronic	3	WDR4	NM_001100320	g.146426423G>C	C	T	4.5533e-05	1	0.0188949	0.0187008	0.221051	4.34167	0.0921302	0.0224765	0.00240325	2.6192	0.0188949	0.0196325	0.988109	0.0162455	C13:0D
S1_146565390	1	146565390	146565390	ss1849971571	C13:0D	T	G	Intergenic	1	?	?	g.146565390T>G	G	T	1.84852e-05	1	0.0107743	0.0107743	0.127357	4.73318	0.0922771	0.0214237	0.00170912	2.76723	0.0107743	0.0216341	0.97503	0.0195122	C13:0D
S1_147009867	1	147009867	147009867	rs134698086	C13:0D	A	C	Intronic	3	FAM207A	NM_001046108	g.147009867A>C	C	A	0.000614762	1	0.0842731	0.0841909	0.995167	3.21129	0.0695289	0.0202233	0.00728832	2.13737	0.0842731	0.0138927	0.803805	0.0273669	C13:0D
S1_148852674	1	148852674	148852674	rs443748699	C13:0D	G	C	Intronic	3	PCBP3	NM_001076284	g.148852674G>C	C	A	0.000555307	1	0.0794017	0.0793452	0.937889	3.25547	0.0482465	0.0139204	0.0069871	2.1557	0.0794017	0.0141154	0.879905	0.0493243	C13:0D
S1_149374288	1	149374288	149374288	rs459074115	C13:0D	G	T	Intergenic	1	?	?	g.149374288G>T	T	A	0.000591959	1	0.0821801	0.0821801	0.971399	3.22771	-0.0763718	0.0221469	0.00719665	2.14287	0.0821801	0.0139755	1	0.0160523	C13:0D
S1_158460197	1	158460197	158460197	ss1849974981	C13:0D	A	C	Intergenic	1	?	?	g.158460197A>C	C	T	0.000234312	1	0.0501145	0.0501145	0.592373	3.63021	0.0619091	0.0167557	0.00466898	2.33078	0.0501145	0.0160108	0.907253	0.0288336	C13:0D
S1_161181161	1	161181161	161181161	ss1849975406	C13:0D	G	T	Intergenic	1	?	?	g.161181161G>T	T		0.000746272	1	0.0935658	0.0935284	1	3.1271	0.0611383	0.0180644	0.00796935	2.09858	0.0935658	0.0134688	0.996433	0.0232697	C13:0D

## Sheet: Table S7f_C23_0
Table S7f: Significant genome wide associations between studied markers and tricosanoic acid (C23:0)
Total number of significant associations = 40
Both models = 15 significant associations						Significant associations in intergenic regions = 30
Additive model only = 1 significant associations						Significant associations in gene regions = 10
Dominant model only = 24 significant associations
Marker	Chromosome	Position		Trait	Reference	Alternate	Classification	Priority	Gene(s)	Transcripts(s)	HGVS Description	Minor Allele	Major Allele	P-Value	Bonf. Corrected P-Value	P-Value FDR	P-Value BH FDR	P-Value BY FDR	-log10(P-Value)	Regression Beta	Beta Standard Error	Expected P	-log10(Expected P)	FDR	Proportion of Variance Explained	Call Rate	Minor Allele D Frequency	Trait
Significant associations by the additive and dominant (grey highlight) models
S10_11753285	10	11753285	ss1850088683	C23:A	A	C	Intronic	3	SLC51B	NM_001077867	g.11753285A>C	C	A	2.03839e-06	0.155641	0.0222345	0.0222345	0.26282	5.69071	0.0384004	0.00801475	8.51287e-05	4.06992	0.0222345	0.032796	0.985272	0.0134529	C23:A
S10_11753285	10	11753285	ss1850088683	C23:0D	A	C	Intronic	3	SLC51B	NM_001077867	g.11753285A>C	C	A	3.13263e-05	1	0.0771587	0.0771587	0.912044	4.50409	0.0497785	0.0118747	0.00039945	3.39854	0.0771587	0.0252998	0.985272	0.0134529	C23:0D
S10_13685228	10	13685228	rs380233720	C23:A	T	C	Intergenic	1	?	?	g.13685228T>C	C	T	2.64728e-07	0.0202133	0.00404266	0.00404266	0.0477858	6.5772	0.0291631	0.00560862	5.89352e-05	4.22962	0.00404266	0.0384024	0.955817	0.0362096	C23:A
S10_13685228	10	13685228	rs380233720	C23:0D	T	C	Intergenic	1	?	?	g.13685228T>C	C	T	5.37071e-07	0.0410081	0.00512601	0.00512601	0.0605914	6.26997	0.0374263	0.00739454	9.82254e-05	4.00778	0.00512601	0.0364596	0.955817	0.0362096	C23:0D
S2_21504102	2	21504102	ss1849977641	C23:A	A	C	Intergenic	1	?	?	g.21504102A>C	C	A	1.90174e-05	1	0.121006	0.0957021	1	4.72085	0.0170684	0.00396315	0.000150612	3.82214	0.121006	0.0266671	0.913108	0.106452	C23:A
S2_21504102	2	21504102	ss1849977641	C23:0D	A	C	Intergenic	1	?	?	g.21504102A>C	C	A	2.55809e-05	1	0.0751241	0.0724909	0.856869	4.59208	0.0192107	0.004532	0.000333966	3.4763	0.0751241	0.0258547	0.913108	0.106452	C23:0D
S10_22897993	10	22897993	rs438921977	C23:A	T	G	Intergenic	1	?	?	g.22897993T>G	G	T	4.44448e-06	0.339359	0.0377065	0.0377065	0.445705	5.35218	0.0320148	0.00691899	0.000111322	3.95342	0.0377065	0.0306553	0.832106	0.0221239	C23:A
S10_22897993	10	22897993	rs438921977	C23:0D	T	G	Intergenic	1	?	?	g.22897993T>G	G	T	5.01897e-05	1	0.0982624	0.0982624	1	4.29939	0.0415315	0.0101768	0.000504224	3.29738	0.0982624	0.02401	0.832106	0.0221239	C23:0D
S10_28404423	10	28404423	ss1850091099	C23:A	G	A	Intergenic	1	?	?	g.28404423G>A	A	G	1.99282e-05	1	0.101441	0.0957021	1	4.70053	0.0216309	0.00503499	0.000176806	3.7525	0.108687	0.0265389	0.908689	0.0437601	C23:A
S10_28404423	10	28404423	ss1850091099	C23:0D	G	A	Intergenic	1	?	?	g.28404423G>A	A	G	7.51297e-08	0.00573653	0.00143413	0.00143413	0.016952	7.12419	0.0372283	0.00684537	3.27418e-05	4.4849	0.00191218	0.0418594	0.908689	0.0437601	C23:0D
S10_28404424	10	28404424	ss1850091100	C23:A	G	C	Intergenic	1	?	?	g.28404424G>C	C	G	1.99282e-05	1	0.101441	0.0957021	1	4.70053	0.0216309	0.00503499	0.000189902	3.72147	0.101441	0.0265389	0.908689	0.0437601	C23:A
S10_28404424	10	28404424	ss1850091100	C23:0D	G	C	Intergenic	1	?	?	g.28404424G>C	C	G	7.51297e-08	0.00573653	0.00143413	0.00143413	0.016952	7.12419	0.0372283	0.00684537	4.58385e-05	4.33877	0.00143413	0.0418594	0.908689	0.0437601	C23:0D
S14_40320126	14	40320126	rs109028061	C23:A	G	A	Intergenic	1	?	?	g.40320126G>A	A	G	2.05596e-07	0.0156983	0.00523276	0.00401307	0.047436	6.68699	0.0512299	0.00976113	3.27418e-05	4.4849	0.00523276	0.0390965	1	0.0147275	C23:A
S14_40320126	14	40320126	rs109028061	C23:0D	G	A	Intergenic	1	?	?	g.40320126G>A	A	G	2.05596e-07	0.0156983	0.00261638	0.00261638	0.0309266	6.68699	0.0512299	0.00976113	7.2032e-05	4.14247	0.00261638	0.0390965	1	0.0147275	C23:0D
S20_51968489	20	51968489	rs109320554	C23:A	A	C	Intergenic	1	?	?	g.51968489A>C	C	A	5.40996e-07	0.0413078	0.00688463	0.00688463	0.0813789	6.26681	0.0299191	0.00591297	7.2032e-05	4.14247	0.00688463	0.0364396	0.955817	0.0392912	C23:A
S20_51968489	20	51968489	rs109320554	C23:0D	A	C	Intergenic	1	?	?	g.51968489A>C	C	A	1.44074e-07	0.0110008	0.00220015	0.00220015	0.0260066	6.84141	0.0377515	0.00710126	5.89352e-05	4.22962	0.00220015	0.0400726	0.955817	0.0392912	C23:0D
S19_60719395	19	60719395	rs483137755	C23:A	G	A	Intergenic	1	?	?	g.60719395G>A	A	G	3.33888e-08	0.00254941	0.0012747	0.0012747	0.0150675	7.4764	0.0409679	0.00733198	1.96451e-05	4.70675	0.0012747	0.0440835	0.997054	0.0192024	C23:A
S19_60719395	19	60719395	rs483137755	C23:0D	G	A	Intergenic	1	?	?	g.60719395G>A	A	G	4.27642e-11	3.26526e-06	3.26526e-06	3.26526e-06	3.85966e-05	10.3689	0.0610965	0.00911341	6.54836e-06	5.18387	3.26526e-06	0.0622541	0.997054	0.0192024	C23:0D
S19_63354466	19	63354466	rs481559924	C23:A	G	T	Intronic	3	WIPI1	NM_001099040	g.63354466G>T	T	G	2.10232e-07	0.0160523	0.00401307	0.00401307	0.047436	6.6773	0.0237665	0.00453206	4.58385e-05	4.33877	0.00401307	0.0390353	0.976436	0.0633484	C23:A
S19_63354466	19	63354466	rs481559924	C23:0D	G	T	Intronic	3	WIPI1	NM_001099040	g.63354466G>T	T	G	5.17581e-07	0.0395199	0.0056457	0.00512601	0.0605914	6.28602	0.0270528	0.00533728	8.51287e-05	4.06992	0.0056457	0.0365612	0.976436	0.0633484	C23:0D
S12_68281062	12	68281062	rs472955258	C23:A	T	G	Intergenic	1	?	?	g.68281062T>G	G	T	2.00541e-05	1	0.0957021	0.0957021	1	4.6978	0.0311738	0.00725868	0.000202999	3.69251	0.0957021	0.0265216	0.929308	0.0190174	C23:A
S12_68281062	12	68281062	rs472955258	C23:0D	T	G	Intergenic	1	?	?	g.68281062T>G	G	T	2.20472e-05	1	0.0765188	0.0724909	0.856869	4.65665	0.044001	0.0102973	0.000281579	3.5504	0.0765188	0.026262	0.929308	0.0190174	C23:0D
S4_94911118	4	94911118	rs207689820	C23:A	C	T	Intronic	3	LRRC4, SND1	NM_001014938, NM_205784	g.94911118C>T	T	C	1.08388e-05	0.827597	0.0827597	0.0827597	0.97825	4.96502	0.022299	0.0050302	0.000124419	3.90511	0.0827597	0.0282087	0.998527	0.0501475	C23:A
S4_94911118	4	94911118	rs207689820	C23:0D	C	T	Intronic	3	LRRC4, SND1	NM_001014938, NM_205784	g.94911118C>T	T	C	3.00149e-05	1	0.0790271	0.0771587	0.912044	4.52266	0.0264804	0.00630201	0.000373256	3.42799	0.0790271	0.0254169	0.998527	0.0501475	C23:0D
S4_94911147	4	94911147	rs209422045	C23:A	C	T	Intronic	3	LRRC4, SND1	NM_001014938, NM_205784	g.94911147C>T	T	C	2.65467e-06	0.202697	0.0253371	0.0253371	0.299494	5.57599	0.0273405	0.00577273	9.82254e-05	4.00778	0.0253371	0.0320705	1	0.0500736	C23:A
S4_94911147	4	94911147	rs209422045	C23:0D	C	T	Intronic	3	LRRC4, SND1	NM_001014938, NM_205784	g.94911147C>T	T	C	4.50363e-05	1	0.10114	0.0982624	1	4.34644	0.0244494	0.00595349	0.00043874	3.35779	0.10114	0.0243063	1	0.0500736	C23:0D
S9_105447566	9	105447566	rs469895513	C23:A	C	G	Intergenic	1	?	?	g.105447566C>G	G	C	2.96787e-10	2.26612e-05	2.26612e-05	2.26612e-05	0.000267864	9.52755	0.0595391	0.00930827	6.54836e-06	5.18387	2.26612e-05	0.0569894	0.998527	0.0140118	C23:A
S9_105447566	9	105447566	rs469895513	C23:0D	C	G	Intergenic	1	?	?	g.105447566C>G	G	C	3.54874e-08	0.00270964	0.00135482	0.00135482	0.0160145	7.44993	0.056424	0.0101182	1.96451e-05	4.70675	0.00135482	0.0439164	0.998527	0.0140118	C23:0D
[truncated: 29 more rows]

## Sheet: Table S7g_24_0
Table S7g: Significant genome wide associations between studied markers and lignoceric acid (C24:0)
[truncated: 347 more rows]

## Sheet: Table S7h_Total SFA
Table S7h: Significant genome wide associationsbetween studied markers and total saturated fatty acid (SFA)
[truncated: 21 more rows]

[truncated: 1 more sheets: Sheet2]
